# Supplementary material for: SuperSAGE analysis of the Nicotiana attenuata transcriptome after fatty acid-amino acid elicitation (FAC): identification of early mediators of insect responses
Source: BMC Plant Biol. 2010 Apr 14;10:66. doi: 10.1186/1471-2229-10-66 (PMC3095340; doi:10.1186/1471-2229-10-66)
Supplement: Additional file 1 — Complete list of UniTag sequences, copy numbers, and annotations to GenBank nucleotide databases. [file 1471-2229-10-66-S1.XLS]

## Sheet: UniTags
W: number of tags in the wound library
F: number of tags in the FAC elicited library
Nor. W: number of tags in W normalized to 100,000
Nor. F: number of tags in F normalized to 100,000
p-value: Statistical value associated with the different in tag copy number between libraries calculated according to Audic and Claverie (1997)
GI - nucleotide: gene identification - nucleotide sequence (GenBank)
Ref - nucleotide: Reference nucleotide sequences (GenBank)
Sequence Description: short description of gene (gi) or clone names (EST) based on GenBank nucleotide sequence database
Score: BLASTN scores using using the Tag sequence as a query and the parameters defined in materials and methods
Identity: number of nucleotides that matched with the 26 nt tag
List of Unitag sequences, copy numbers, and annotations to GenBank nucleotide databases
Tag-Id	Tag sequence (Unitag)	W	F	Nor. W	Nor. F	p-value	GI - nucleotide	Ref - nucleotide	Sequence Description	Score	Identity
Tag-1	CATGAAAAAAAATACTCTCTTTCGCT	1	1	0.463854	0.831663	0.588012	no hit	no hit	no hit	no hit	no hit
Tag-2	CATGAAAAAAATGGCTTAAACTACAT	4	2	1.85542	1.66333	0.976333	no hit	no hit	no hit	no hit	no hit
Tag-3	CATGAAAAAAATGTGTAATCTACTTT	2	1	0.927708	0.831663	0.905683	minus39863367 or minus39875590 or minus39878013	minusCK287122.1 or minusCK293307.1 or minusCK294530.1	EST EST757244 Nicotiana benthamiana mixed tissue cDNA library, normalized, full-length Nicotiana benthamiana cDNA clone NBMCO03 3&apos; end, mRNA sequence. or EST EST756021 Nicotiana benthamiana mixed tissue cDNA library, normalized, full-length Nicotiana benthamiana cDNA clone NBMCF57 3&apos; end, mRNA sequence. or EST EST749844 Nicotiana benthamiana mixed tissue cDNA library, normalized, full-l…	50.0517	25
Tag-4	CATGAAAAAAATTATTGAGACTGATA	0	2	0	1.66333	0.0924802	158971056	EX924414.1	EST lb17f12.g1 Cycas ovule - normalized (NYBG) Cycas rumphii cDNA 3&apos;, mRNA sequence.	40.14	20
Tag-5	CATGAAAAAACAGCCACCAAACAACA	8	3	3.71083	2.49499	0.645832	no hit	no hit	no hit	no hit	no hit
Tag-6	CATGAAAAAAGGTTGTTTCTTTGTGC	9	10	4.17469	8.31663	0.126447	156670219 or 47004193 or 76868345 or 76871102 or 83420309 or 83421616 or 92018452 or 94327251 or minus156651549	AJ632901.1 or AM792932.1 or DV159338.1 or DV162094.1 or DW002303.1 or DW003610.1 or EB430351.1 or EB680853.1 or minusAM848531.1	EST KP1B.110B11F.050727T7 KP1B Nicotiana tabacum cDNA clone KP1B.110B11, mRNA sequence. or EST KP1B.037B16F.050628T7 KP1B Nicotiana tabacum cDNA clone KP1B.037B16, mRNA sequence. or EST AM848531 COL, cold overnight library Nicotiana tabacum cDNA clone nt006050084, mRNA sequence. or EST AM792932 seedling library, SL Nicotiana tabacum cDNA clone nt002307024, mRNA sequence. or EST KR3B.106F08F.05110…	52.0341	26
Tag-7	CATGAAAAAAGTGTCTGGTCTTGAAG	5	10	2.31927	8.31663	0.0154055	83283996	DQ294274.1	PLN Solanum tuberosum clone 157C04 unknown mRNA.	52.0341	26
Tag-8	CATGAAAAAATAGAGGAGTTGCATTA	1	1	0.463854	0.831663	0.588012	no hit	no hit	no hit	no hit	no hit
Tag-9	CATGAAAAAATTAAAAAAAGACTACT	2	0	0.927708	0	0.526929	no hit	no hit	no hit	no hit	no hit
Tag-10	CATGAAAAAATTGCCCAAGTTTATAT	8	10	3.71083	8.31663	0.0834106	190142280 or 52838656 or 92018867	BP534929.1 or EB430723.1 or FG640794.1	EST TT-07_D22 K326 trichome library Nicotiana tabacum cDNA, mRNA sequence. or EST BP534929 MAT005 Nicotiana tabacum cDNA clone BY34138, mRNA sequence. or EST KL5B.110G06F.060117T7 KL5B Nicotiana tabacum cDNA clone KL5B.110G06, mRNA sequence.	52.0341	26
Tag-11	CATGAAAAACAAAAGTCTTACTCGAG	1	1	0.463854	0.831663	0.588012	no hit	no hit	no hit	no hit	no hit
Tag-12	CATGAAAAACAGAAGTGTCGTCTTGA	2	0	0.927708	0	0.526929	no hit	no hit	no hit	no hit	no hit
Tag-13	CATGAAAAACAGGAATATGCACGGTC	3	0	1.39156	0	0.3378	156660661 or minus156666853	AM826975.1 or minusAM800795.1	EST AM826975 seedling library, SL Nicotiana tabacum cDNA clone nt002094003, mRNA sequence. or EST AM800795 COL, cold overnight library Nicotiana tabacum cDNA clone nt006207052, mRNA sequence.	52.0341	26
Tag-14	CATGAAAAACTCAATGAAGTCTTTTT	2	0	0.927708	0	0.526929	no hit	no hit	no hit	no hit	no hit
Tag-15	CATGAAAAACTCCAAGGGAAAGCCTA	5	2	2.31927	1.66333	0.813383	no hit	no hit	no hit	no hit	no hit
Tag-16	CATGAAAAAGAATTGAAGGAGAAAGA	1	1	0.463854	0.831663	0.588012	no hit	no hit	no hit	no hit	no hit
Tag-17	CATGAAAAAGAGGAAACCAGTTGGAG	6	4	2.78312	3.32665	0.710486	no hit	no hit	no hit	no hit	no hit
Tag-18	CATGAAAAAGATCATCCTGCTGTAAG	2	1	0.927708	0.831663	0.905683	minus190757498	minusFG175247.1	EST AGN_RNC122xo17r1.ab1 AGN_RNC Nicotiana tabacum cDNA 3&apos;, mRNA sequence.	44.1047	22
Tag-19	CATGAAAAAGCTGGCCGAGATGGAGA	1	1	0.463854	0.831663	0.588012	156680844 or 190855055	AM841171.1 or FG197825.1	EST AM841171 seedling library, SL Nicotiana tabacum cDNA clone nt002203091, mRNA sequence. or EST AGN_PNL226cf1_b3.trimmed.seq AGN_PNL Nicotiana tabacum cDNA 5&apos;, mRNA sequence.	52.0341	26
Tag-20	CATGAAAAAGGAAGAAGAAGAAGAAG	12	2	5.56625	1.66333	0.107427	115276274 or 123225710 or 15258394 or 156671670 or 18006065 or 18010348 or 190144811 or 21374791 or 30325424 or 30325555 or 30326301 or 30326373 or 32248068 or 32248340 or 32269358 or 32269658 or 38601678 or 92030868 or minus156643228 or minus156657473 or minus190723144 or minus190734156 or minus190740491 or minus190743012 or minus190750456 or minus190764638 or minus190785436 or minus190823610 or…	AM794954.1 or BI122090.1 or BI126377.1 or BI433704.1 or BQ515922.1 or CD008686.1 or CD008817.1 or CD009563.1 or CD009635.1 or CD713887.1 or CD714159.1 or CD718517.1 or CD718817.1 or CK117353.1 or EB442573.1 or EG014510.1 or EH624351.1 or FG642014.1 or minusAM780023.1 or minusAM845135.1 or minusBQ504448.1 or minusBQ515923.1 or minusCD713999.1 or minusCK862534.1 or minusCV501221.1 or minusDV940242.…	EST SDBN003D06u SDBN Solanum tuberosum cDNA clone SDBN003D06, mRNA sequence. or EST EST623338 Generation of a set of potato cDNA clones for microarray analyses mixed potato tissues Solanum tuberosum cDNA clone STMIU83 3&apos; end, mRNA sequence. or EST EST623337 Generation of a set of potato cDNA clones for microarray analyses mixed potato tissues Solanum tuberosum cDNA clone STMIU83 5&apos; end,…	52.0341	26
Tag-21	CATGAAAAAGGAGTTAACTTTGATGT	1	2	0.463854	1.66333	0.27034	52838238 or minus156646433 or minus156684769 or minus190717223 or minus190723327 or minus190730550 or minus190751001 or minus190760984 or minus190774753 or minus190815308 or minus190849854 or minus190856481 or minus190862256 or minus190867037 or minus190869714 or minus190870796 or minus190870836 or minus190880290	BP534511.1 or minusAM829936.1 or minusAM840283.1 or minusFG156542.1 or minusFG167202.1 or minusFG176995.1 or minusFG177483.1 or minusFG179561.1 or minusFG180994.1 or minusFG189725.1 or minusFG191723.1 or minusFG193006.1 or minusFG193622.1 or minusFG194101.1 or minusFG198484.1 or minusFG198523.1 or minusFG199785.1 or minusFG200719.1	EST BP534511 MAT005 Nicotiana tabacum cDNA clone BY33090, mRNA sequence. or EST AGN_PNL230br1_h4.trimmed.seq AGN_PNL Nicotiana tabacum cDNA 3&apos;, mRNA sequence. or EST AGN_PNL220cr1_h7.trimmed.seq AGN_PNL Nicotiana tabacum cDNA 3&apos;, mRNA sequence. or EST AGN_PNL218ar1_b11.trimmed.seq AGN_PNL Nicotiana tabacum cDNA 3&apos;, mRNA sequence. or EST AGN_PNL215br1_c6.trimmed.seq AGN_PNL Nicotian…	52.0341	26
Tag-22	CATGAAAAAGGCCAGCCACTGTGCAT	5	0	2.31927	0	0.138827	117300400 or 123218629 or 92035544 or minus156665536	EB447249.1 or EG649621.1 or EH619202.1 or minusAM819227.1	EST CHO_SL017xn02f1.ab1 CHO_SL Nicotiana tabacum cDNA, mRNA sequence. or EST AM819227 COL, cold overnight library Nicotiana tabacum cDNA clone nt006010087, mRNA sequence. or EST KR2B.115G23F.051230T7 KR2B Nicotiana tabacum cDNA clone KR2B.115G23, mRNA sequence. or EST D67-AB1 Ethylene Induced Tobacco Leaf cDNA Library Nicotiana tabacum cDNA, mRNA sequence.	52.0341	26
Tag-23	CATGAAAAAGGCTTCATAATGTGCAT	30	21	13.9156	17.4649	0.409935	83418395	DW000389.1	EST KL4B.105L01F.051104T7 KL4B Nicotiana tabacum cDNA clone KL4B.105L01, mRNA sequence.	52.0341	26
Tag-24	CATGAAAAAGGTGTGGTTGGTATTTT	5	0	2.31927	0	0.138827	no hit	no hit	no hit	no hit	no hit
Tag-25	CATGAAAAAGGTTGTTCAGCTATTGA	9	2	4.17469	1.66333	0.273751	minus20166590	minusBQ114628.1	EST EST600204 mixed potato tissues Solanum tuberosum cDNA clone STMCV32 3&apos; end, mRNA sequence.	52.0341	26
Tag-26	CATGAAAAAGTAGTTCTCACCGATGA	2	0	0.927708	0	0.526929	no hit	no hit	no hit	no hit	no hit
Tag-27	CATGAAAAAGTTATACTCTGGTGTGG	3	0	1.39156	0	0.3378	no hit	no hit	no hit	no hit	no hit
Tag-28	CATGAAAAATAGTACTCAAATGGATT	2	0	0.927708	0	0.526929	minus190832077	minusFG193989.1	EST AGN_PNL221ar1_h9.trimmed.seq AGN_PNL Nicotiana tabacum cDNA 3&apos;, mRNA sequence.	46.087	23
Tag-29	CATGAAAAATCCAATACAAGCTATTC	3	1	1.39156	0.831663	0.822782	gnl|BL_ORD_ID|1765 or gnl|BL_ORD_ID|1766	no ref or no ref	gi|85068609|gb|DQ350326.1|DQ350326 PLN Nicotiana tabacum clone D249-AE8 CYP98A33v1 mRNA, complete cds. or gi|85068607|gb|DQ350325.1|DQ350325 PLN Nicotiana tabacum clone D248-AA6 CYP98A33v1 mRNA, complete cds.	52.0341	26
Tag-30	CATGAAAAATGAGGATGCTAAGCGCA	2	2	0.927708	1.66333	0.498382	22247515 or 84010416 or 90516291	BQ862050.1 or DW147686.1 or DY978149.1	EST CLVX12738.b1_C17.ab1 CLV(XYZ) lettuce virosa Lactuca virosa cDNA clone CLVX12738, mRNA sequence. or EST CLSS11901.b1_J24.ab1 CLS(LMS) lettuce sativa Lactuca sativa cDNA clone CLSS11901, mRNA sequence. or EST QGC20A18.yg.ab1 QG_ABCDI lettuce salinas Lactuca sativa cDNA clone QGC20A18, mRNA sequence.	48.0694	24
Tag-31	CATGAAAAATGGAGCATTGGTTTGCA	2	0	0.927708	0	0.526929	156663417 or 190139771 or 92021377 or minus39856745 or minus39858948 or minus48755022 or minus48756439	AM805737.1 or EB433088.1 or FG638267.1 or minusBP745418.1 or minusBP746835.1 or minusCK283788.1 or minusCK284911.1	EST AM805737 COL, cold overnight library Nicotiana tabacum cDNA clone nt006129028, mRNA sequence. or EST TT-41_G18 Samsun trichome library Nicotiana tabacum cDNA, mRNA sequence. or EST TL13.102A20F.060313T7 TL13 Nicotiana tabacum cDNA clone TL13.102A20, mRNA sequence. or EST BP746835 partially normalized diploid tobacco cDNA library Nicotiana sylvestris cDNA clone L-065_B09, mRNA sequence. or EST…	52.0341	26
Tag-32	CATGAAAAATGGGAATTGAGCGCCGA	3	2	1.39156	1.66333	0.742034	156706486 or 190139313 or 92018359 or 92025228 or 94324647 or 94326449	AM797926.1 or EB430285.1 or EB436933.1 or EB678249.1 or EB680051.1 or FG636418.1	EST TT-15_E19 Samsun trichome library Nicotiana tabacum cDNA, mRNA sequence. or EST AM797926 seedling library, SL Nicotiana tabacum cDNA clone nt002183002, mRNA sequence. or EST BL12.102O22F.060309T7 BL12 Nicotiana tabacum cDNA clone BL12.102O22, mRNA sequence. or EST KL5B.106G19F.060215T7 KL5B Nicotiana tabacum cDNA clone KL5B.106G19, mRNA sequence. or EST KL4B.102P14F.051125T7 KL4B Nicotiana ta…	42.1223	21
Tag-33	CATGAAAAATGTATAATTTTTCAAAC	2	1	0.927708	0.831663	0.905683	no hit	no hit	no hit	no hit	no hit
Tag-34	CATGAAAAATGTCGGTCAATTGCATT	2	0	0.927708	0	0.526929	no hit	no hit	no hit	no hit	no hit
Tag-35	CATGAAAAATTAAAAAAGCTACTCTT	15	6	6.95781	4.98998	0.544771	gnl|BL_ORD_ID|117 or gnl|BL_ORD_ID|140 or gnl|BL_ORD_ID|191 or gnl|BL_ORD_ID|254 or gnl|BL_ORD_ID|260 or gnl|BL_ORD_ID|329 or gnl|BL_ORD_ID|424 or gnl|BL_ORD_ID|931	no ref or no ref or no ref or no ref or no ref or no ref or no ref or no ref	gi|157042752|gb|EF636816.1|EF636816 PLN Nicotiana langsdorffii x Nicotiana sanderae mevalonate diphosphate decarboxylase mRNA, partial cds. or gi|1695180|gb|Y09514.1|Y09514 PLN N.plumbaginifolia mRNA for G protein beta subunit-like protein. or gi|3252791|gb|AB015609.1|AB015609 PLN Nicotiana sylvestris mRNA for S-adenosylmethionine decarboxylase, complete cds. or gi|78191052|gb|DQ212773.1|DQ212773…	52.0341	26
Tag-36	CATGAAAAATTAAAAAGCTACTCTTT	1	2	0.463854	1.66333	0.27034	minus71721798	minusDR952435.1	EST EST1143974 Aquilegia cDNA library Aquilegia formosa x Aquilegia pubescens cDNA clone CO1S094, mRNA sequence.	42.1223	21
Tag-37	CATGAAAAATTCCGGCGAATTCTGGT	5	4	2.31927	3.32665	0.536816	no hit	no hit	no hit	no hit	no hit
Tag-38	CATGAAAAATTCCTGTGAAAAAACCC	1	1	0.463854	0.831663	0.588012	no hit	no hit	no hit	no hit	no hit
Tag-39	CATGAAAAATTCCTGTGAAAAACCCA	3	0	1.39156	0	0.3378	gnl|BL_ORD_ID|62	no ref	gi|148279680|gb|EF382626.1|EF382626 PLN Nicotiana attenuata geranylgeranyl pyrophosphate synthase (ggpps) mRNA, complete cds.	42.1223	21
Tag-40	CATGAAAAATTCTTCAAGATGATTTG	3	0	1.39156	0	0.3378	117300738 or 156645961 or 92016784 or 92024194 or 92028886 or 92031586 or 92031609 or 94327357 or minus156700544	AM847943.1 or EB429070.1 or EB435899.1 or EB440591.1 or EB443291.1 or EB443314.1 or EB680959.1 or EG649959.1 or minusAM797330.1	EST AM797330 DL, diurnal library Nicotiana tabacum cDNA clone nt005111008, mRNA sequence. or EST KN6B.106L15F.060104T7 KN6B Nicotiana tabacum cDNA clone KN6B.106L15, mRNA sequence. or EST AM847943 seedling library, SL Nicotiana tabacum cDNA clone nt002241059, mRNA sequence. or EST KR2B.001P10F.050815T7 KR2B Nicotiana tabacum cDNA clone KR2B.001P10, mRNA sequence. or EST KR2B.001N15F.050815T7 KR2B…	52.0341	26
Tag-41	CATGAAAAATTGACTTGTATTAATGC	0	2	0	1.66333	0.0924802	190139590 or minus156640530 or minus156648937	FG636515.1 or minusAM793860.1 or minusAM844931.1	EST TT-16_H19 Samsun trichome library Nicotiana tabacum cDNA, mRNA sequence. or EST AM844931 DL, diurnal library Nicotiana tabacum cDNA clone nt005149051, mRNA sequence. or EST AM793860 DL, diurnal library Nicotiana tabacum cDNA clone nt005110023, mRNA sequence.	44.1047	22
Tag-42	CATGAAAAATTGCCCAAGTTTATATA	2	4	0.927708	3.32665	0.123549	190142280 or 52838656 or 92018867 or minus156681234	BP534929.1 or EB430723.1 or FG640794.1 or minusAM846497.1	EST TT-07_D22 K326 trichome library Nicotiana tabacum cDNA, mRNA sequence. or EST BP534929 MAT005 Nicotiana tabacum cDNA clone BY34138, mRNA sequence. or EST AM846497 seedling library, SL Nicotiana tabacum cDNA clone nt002322036, mRNA sequence. or EST KL5B.110G06F.060117T7 KL5B Nicotiana tabacum cDNA clone KL5B.110G06, mRNA sequence.	44.1047	22
Tag-43	CATGAAAAATTGTAGATATTTCCCAA	2	1	0.927708	0.831663	0.905683	gnl|BL_ORD_ID|2254 or gnl|BL_ORD_ID|2740	no ref or no ref	gi|6690115|gb|U91564.2|U91564 PLN Nicotiana tabacum beta-tubulin 3 mRNA, partial cds. or gi|8547141|gb|AF154641.1|AF154641 PLN Nicotiana tabacum clone PR16 mRNA sequence.	52.0341	26
Tag-44	CATGAAAACAAGTCTGCTTTCTCAAG	0	2	0	1.66333	0.0924802	190722485 or 92026309 or 92027503 or minus190751279	EB438014.1 or EB439208.1 or FG177962.1 or minusFG178009.1	EST KN6B.102O06F.051230T7 KN6B Nicotiana tabacum cDNA clone KN6B.102O06, mRNA sequence. or EST KN6B.009G12F.050901T7 KN6B Nicotiana tabacum cDNA clone KN6B.009G12, mRNA sequence. or EST AGN_RNC117xc12r1.ab1 AGN_RNC Nicotiana tabacum cDNA 3&apos;, mRNA sequence. or EST AGN_RNC117xc12f1.ab1 AGN_RNC Nicotiana tabacum cDNA 5&apos;, mRNA sequence.	40.14	20
Tag-45	CATGAAAACAGCACCAGCTATGGACT	6	5	2.78312	4.15832	0.465548	no hit	no hit	no hit	no hit	no hit
Tag-46	CATGAAAACATCAATCCCAGTTGTAT	22	5	10.2048	4.15832	0.0637502	190771024	FG187259.1	EST AGN_PNL212af1_a9.trimmed.seq AGN_PNL Nicotiana tabacum cDNA 5&apos;, mRNA sequence.	52.0341	26
Tag-47	CATGAAAACCACACAATTTCTAGTAT	1	2	0.463854	1.66333	0.27034	no hit	no hit	no hit	no hit	no hit
Tag-48	CATGAAAACCAGTGAAACCACGCTCC	9	3	4.17469	2.49499	0.512282	no hit	no hit	no hit	no hit	no hit
Tag-49	CATGAAAACCCAACAACAACCAGTAC	16	12	7.42167	9.97996	0.414912	no hit	no hit	no hit	no hit	no hit
Tag-50	CATGAAAACCCTCGAATCCAAAAAGC	20	9	9.27708	7.48497	0.640274	156654615 or 156700093 or 52835762 or 94461570	AM792141.1 or AM844055.1 or BP532035.1 or EB697445.1	EST BP532035 MAT005 Nicotiana tabacum cDNA clone BY26199, mRNA sequence. or EST AM844055 COL, cold overnight library Nicotiana tabacum cDNA clone nt006106012, mRNA sequence. or EST AM792141 DL, diurnal library Nicotiana tabacum cDNA clone nt005083008, mRNA sequence. or EST NecGex_331F03 Ornamental tobacco (LxS8) post-fertilization Floral nectary cDNA library Nicotiana langsdorffii x Nicotiana san…	52.0341	26
Tag-51	CATGAAAACCTGTTTCTTTCCTTGCG	9	2	4.17469	1.66333	0.273751	92014941	EB427850.1	EST KF8B.100E20F.051010T7 KF8 Nicotiana tabacum cDNA clone KF8B.100E20, mRNA sequence.	40.14	20
Tag-52	CATGAAAACGGTGACTAGCCCTGGGT	20	9	9.27708	7.48497	0.640274	190781601 or 39852289 or 39854469 or 39866624	CK281548.1 or CK282648.1 or CK288775.1 or FG195528.1	EST AGN_PNL223bf1_g10.trimmed.seq AGN_PNL Nicotiana tabacum cDNA 5&apos;, mRNA sequence. or EST EST751497 Nicotiana benthamiana mixed tissue cDNA library, normalized, full-length Nicotiana benthamiana cDNA clone NBMBJ02 5&apos; end, mRNA sequence. or EST EST745370 Nicotiana benthamiana mixed tissue cDNA library, normalized, full-length Nicotiana benthamiana cDNA clone NBMAD60 5&apos; end, mRNA se…	52.0341	26
Tag-53	CATGAAAACTATCCAAAGTGTATTAT	1	1	0.463854	0.831663	0.588012	123217827 or 156640395 or 190783474 or 190788829 or 76868962 or 92013063 or 92016002 or 92018018 or 92028593 or 92030517 or 92037796 or minus190724392 or minus190791145 or minus190822073 or minus190839141 or minus39855767	AM790883.1 or DV159955.1 or EB426407.1 or EB428519.1 or EB430035.1 or EB440298.1 or EB442222.1 or EB449501.1 or EH618551.1 or FG160168.1 or FG185048.1 or minusCK283296.1 or minusFG160246.1 or minusFG177189.1 or minusFG185143.1 or minusFG202255.1	EST KP1B.101N21F.050722T7 KP1B Nicotiana tabacum cDNA clone KP1B.101N21, mRNA sequence. or EST AM790883 seedling library, SL Nicotiana tabacum cDNA clone nt002276010, mRNA sequence. or EST KN6B.105O05F.060104T7 KN6B Nicotiana tabacum cDNA clone KN6B.105O05, mRNA sequence. or EST CHO_SL012xp03f1.ab1 CHO_SL Nicotiana tabacum cDNA, mRNA sequence. or EST KT7C.104A02F.051219T7 KT7 Nicotiana tabacum cD…	52.0341	26
Tag-54	CATGAAAACTATTAAAGCTGAGGGAC	3	4	1.39156	3.32665	0.233412	123219436 or 123219455 or 123221425 or 156650029 or 156699549 or 194474286 or 83420802 or 83421973 or 83423032 or 92035252	AM805093.1 or AM824381.1 or DW002796.1 or DW003967.1 or DW005026.1 or EB446957.1 or EH619892.1 or EH619906.1 or EH621671.1 or FG125357.1	EST CHO_SL015xo12f2.ab1 CHO_SL Nicotiana tabacum cDNA 5&apos;, mRNA sequence. or EST CHO_SL025xh01f1.ab1 CHO_SL Nicotiana tabacum cDNA, mRNA sequence. or EST CHO_SL022xp19f1.ab1 CHO_SL Nicotiana tabacum cDNA, mRNA sequence. or EST CHO_SL022xl23f1.ab1 CHO_SL Nicotiana tabacum cDNA, mRNA sequence. or EST AM824381 DL, diurnal library Nicotiana tabacum cDNA clone nt005199065, mRNA sequence. or EST AM…	42.1223	21
Tag-55	CATGAAAACTCAATGAAGTCTTTTTA	8	4	3.71083	3.32665	0.94632	no hit	no hit	no hit	no hit	no hit
Tag-56	CATGAAAACTCCCTTGCCACCTCCTC	2	0	0.927708	0	0.526929	13607388 or 18258211 or 18258305 or 19820765 or 42508656 or 42509304 or 42510000 or 47231803 or 57962952 or minus20163426 or minus21921555	BG589248.1 or BM406581.1 or BM406675.1 or BQ046779.1 or CK716942.1 or CK717590.1 or CK718286.1 or CN655064.1 or CX699899.1 or minusBQ111464.1 or minusBQ505629.2	EST 86686.1 Stolon Solanum tuberosum cDNA clone 86686 5&apos;, mRNA sequence. or EST EST497090 P. infestans-challenged leaf Solanum tuberosum cDNA clone BPLI1K21 5&apos; sequence similar to Brassica napus histone H2A, mRNA sequence. or EST 18290 Swollen Stolon Solanum tuberosum cDNA, mRNA sequence. or EST 17456 Swollen Stolon Solanum tuberosum cDNA, mRNA sequence. or EST 16704 Swollen Stolon Sola…	52.0341	26
Tag-57	CATGAAAACTCCTATTTGGCTTGTTA	2	1	0.927708	0.831663	0.905683	no hit	no hit	no hit	no hit	no hit
Tag-58	CATGAAAACTTGGTTAAAGCTGACTA	4	5	1.85542	4.15832	0.211729	123223827 or 123223863	EH623161.1 or EH623189.1	EST CHO_SL023xb06f1.ab1 CHO_SL Nicotiana tabacum cDNA, mRNA sequence. or EST CHO_SL023xj17f1.ab1 CHO_SL Nicotiana tabacum cDNA, mRNA sequence.	52.0341	26
Tag-59	CATGAAAAGAAGAAAACTAAAAACCA	2	0	0.927708	0	0.526929	39863359 or 39866528 or 92021885 or minus158971515 or minus190806090 or minus94326110	CK287118.1 or CK288727.1 or EB433596.1 or minusEB679712.1 or minusEX924873.1 or minusFG189550.1	EST lb23b03.g1 Cycas ovule - normalized (NYBG) Cycas rumphii cDNA 3&apos;, mRNA sequence. or EST TL13.103J20F.060313T7 TL13 Nicotiana tabacum cDNA clone TL13.103J20, mRNA sequence. or EST AGN_PNL215ar1_c7.trimmed.seq AGN_PNL Nicotiana tabacum cDNA 3&apos;, mRNA sequence. or EST KL4B.102A14F.051125T7 KL4B Nicotiana tabacum cDNA clone KL4B.102A14, mRNA sequence. or EST EST751449 Nicotiana benthamia…	52.0341	26
Tag-60	CATGAAAAGAATAAGCATACGGAGAC	6	2	2.78312	1.66333	0.633641	156681943	AM829714.1	EST AM829714 DL, diurnal library Nicotiana tabacum cDNA clone nt005110078, mRNA sequence.	44.1047	22
Tag-61	CATGAAAAGAGATCATCCTAAACGGC	8	1	3.71083	0.831663	0.154729	minus94464349 or minus94464902	minusEB700224.1 or minusEB700777.1	EST NecGex_223C08 Ornamental tobacco (LxS8) Stage 6 Floral Nectary subtracted cDNA library Nicotiana langsdorffii x Nicotiana sanderae cDNA clone NecGEx_Clone 223C08 similar to Ca CK327628, mRNA sequence. or EST NecGex_207H03 Ornamental tobacco (LxS8) Stage 6 Floral Nectary subtracted cDNA library Nicotiana langsdorffii x Nicotiana sanderae cDNA clone NecGEx_Clone 207H03 similar to Ca CK327628, m…	48.0694	24
Tag-62	CATGAAAAGAGGAAAGCTGAAATGGA	2	0	0.927708	0	0.526929	minus115276429 or minus21363262 or minus4387201	minusAI483277.1 or minusBQ504395.1 or minusEG014665.1	EST SDBN002N11u SDBN Solanum tuberosum cDNA clone SDBN002N11, mRNA sequence. or EST EST611810 Generation of a set of potato cDNA clones for microarray analyses mixed potato tissues Solanum tuberosum cDNA clone STMDJ15 3&apos; end, mRNA sequence. or EST EST242754 tomato shoot, Cornell Solanum lycopersicum cDNA clone cLEB8A21, mRNA sequence.	52.0341	26
Tag-63	CATGAAAAGATAAAAGTAAAATGAAA	16	12	7.42167	9.97996	0.414912	190142449 or 83418533	DW000527.1 or FG640933.1	EST TT-10_K18 K326 trichome library Nicotiana tabacum cDNA, mRNA sequence. or EST KL4B.108B13F.051105T7 KL4B Nicotiana tabacum cDNA clone KL4B.108B13, mRNA sequence.	52.0341	26
Tag-64	CATGAAAAGATGGAGAGATTAAATGA	1	1	0.463854	0.831663	0.588012	no hit	no hit	no hit	no hit	no hit
Tag-65	CATGAAAAGCCAATTAGCTGCTGTTT	2	0	0.927708	0	0.526929	minus156676933 or minus156705343	minusAM790181.1 or minusAM819262.1	EST AM819262 COL, cold overnight library Nicotiana tabacum cDNA clone nt006005078, mRNA sequence. or EST AM790181 COL, cold overnight library Nicotiana tabacum cDNA clone nt006036060, mRNA sequence.	52.0341	26
Tag-66	CATGAAAAGCGTAAATTATCTGCCGA	22	8	10.2048	6.6533	0.325613	190834792	FG146744.1	EST AGN_RPC008xh17f1.ab1 AGN_RPC Nicotiana tabacum cDNA 5&apos;, mRNA sequence.	40.14	20
Tag-67	CATGAAAAGCTGAAGAATCAGCAATG	2	1	0.927708	0.831663	0.905683	no hit	no hit	no hit	no hit	no hit
Tag-68	CATGAAAAGCTTGCTAACTTGTTTAA	3	4	1.39156	3.32665	0.233412	no hit	no hit	no hit	no hit	no hit
Tag-69	CATGAAAAGCTTTGAAGATGAAATCA	0	6	0	4.98998	0.00153488	13616174 or 13617720 or 21924680 or 56776478 or 94456796 or 94458762 or 94459291 or 94459519 or 94459728 or minus21924681	BG598034.1 or BG600584.1 or BQ508925.2 or CX161761.1 or EB692671.1 or EB694637.1 or EB695166.1 or EB695394.1 or EB695603.1 or minusBQ508926.2	EST EST505479 cSTS Solanum tuberosum cDNA clone cSTS29O16 5&apos; sequence, mRNA sequence. or EST EST496712 cSTS Solanum tuberosum cDNA clone cSTS19D14 5&apos; sequence, mRNA sequence. or EST EST616341 Generation of a set of potato cDNA clones for microarray analyses mixed potato tissues Solanum tuberosum cDNA clone STMGZ19 3&apos; end, mRNA sequence. or EST EST616340 Generation of a set of potat…	52.0341	26
Tag-70	CATGAAAAGGAGCCAACTTGAAGTCT	3	1	1.39156	0.831663	0.822782	no hit	no hit	no hit	no hit	no hit
Tag-71	CATGAAAAGGAGCTTGTAAAAACTCC	1	1	0.463854	0.831663	0.588012	no hit	no hit	no hit	no hit	no hit
Tag-72	CATGAAAAGGAGCTTGTAAAACTCCG	11	7	5.1024	5.82164	0.730422	4380528	AI485157.1	EST EST243461 tomato ovary, TAMU Solanum lycopersicum cDNA clone cLED7G17, mRNA sequence.	44.1047	22
Tag-73	CATGAAAAGGAGGGCAGAATTGGAGG	3	5	1.39156	4.15832	0.120724	190754113 or 190819963 or 190876507	FG168798.1 or FG183040.1 or FG190922.1	EST AGN_PNL217af1_d12.trimmed.seq AGN_PNL Nicotiana tabacum cDNA 5&apos;, mRNA sequence. or EST AGN_PNL206bf1_a5.trimmed.seq AGN_PNL Nicotiana tabacum cDNA 5&apos;, mRNA sequence. or EST AGN_RNC005xj06f1.ab1 AGN_RNC Nicotiana tabacum cDNA 5&apos;, mRNA sequence.	52.0341	26
Tag-74	CATGAAAAGGATACTCTGTCTGTGGA	1	1	0.463854	0.831663	0.588012	94463112	EB698987.1	EST NecGex_361C06 Ornamental tobacco (LxS8) post-fertilization Floral nectary cDNA library Nicotiana langsdorffii x Nicotiana sanderae cDNA clone NecGEx_Clone 361C06 similar to UP|GNT1_MOUSE (P27808) Alpha-1,3-mannosyl-glycoprotein 2-beta-N-acetylglucosaminyltransferase (N-glycosyl-oligosaccharide-glycoprotein N-acetylglucosaminyltransferase I) (GNT-I) (GlcNAc-T I), partial (6%), mRNA sequence.	52.0341	26
Tag-75	CATGAAAAGGCTGCAGGGTCAGGCTG	9	6	4.17469	4.98998	0.678902	minus48759655	minusBP750051.1	EST BP750051 partially normalized diploid tobacco cDNA library Nicotiana sylvestris cDNA clone R-030_C07, mRNA sequence.	52.0341	26
Tag-76	CATGAAAAGGCTTCATAATGTGCATT	2	1	0.927708	0.831663	0.905683	83418395	DW000389.1	EST KL4B.105L01F.051104T7 KL4B Nicotiana tabacum cDNA clone KL4B.105L01, mRNA sequence.	44.1047	22
Tag-77	CATGAAAAGTAAGCTGAAATTGTAAG	2	2	0.927708	1.66333	0.498382	no hit	no hit	no hit	no hit	no hit
Tag-78	CATGAAAAGTAGTTCTCACCGATGAC	42	25	19.4819	20.7916	0.774096	94324645	EB678247.1	EST KG9B.103P19F.051128T7 KG9B Nicotiana tabacum cDNA clone KG9B.103P19, mRNA sequence.	44.1047	22
Tag-79	CATGAAAAGTATTGCAAGTAATACAG	5	8	2.31927	6.6533	0.0576784	no hit	no hit	no hit	no hit	no hit
Tag-80	CATGAAAAGTGCCCTTCTTAGTATTT	3	3	1.39156	2.49499	0.429636	no hit	no hit	no hit	no hit	no hit
Tag-81	CATGAAAAGTGGCTAAATTTCAATTA	2	0	0.927708	0	0.526929	no hit	no hit	no hit	no hit	no hit
Tag-82	CATGAAAAGTTGAAATTGCAATTGGA	23	12	10.6686	9.97996	0.896717	12586509 or 190838952 or 62909332 or 62952240 or 7412637	AW651399.1 or BG096474.1 or DN922999.1 or DN941969.1 or FG135616.1	EST 4067.2 Tuber Skin Solanum tuberosum cDNA clone 4067 5&apos;, mRNA sequence. or EST 44691.3 Common Scab-Challenged Tubers Solanum tuberosum cDNA clone 44691 3&apos;, mRNA sequence. or EST EST460993 potato leaves and petioles Solanum tuberosum cDNA clone cSTB43N7 5&apos; sequence, mRNA sequence. or EST EST329853 tomato germinating seedlings, TAMU Solanum lycopersicum cDNA clone cLEI16F1 5&apos;…	52.0341	26
Tag-83	CATGAAAAGTTGTCAATGAATCCAAG	11	3	5.1024	2.49499	0.310171	48757337 or minus190137429 or minus190144853 or minus190145023 or minus47232086 or minus83418033 or minus92017885 or minus92020266	BP747733.1 or minusCN655347.1 or minusDW000027.1 or minusEB429902.1 or minusEB431995.1 or minusFG637383.1 or minusFG641266.1 or minusFG641576.1	EST TT-34_B07 K326 trichome library Nicotiana tabacum cDNA, mRNA sequence. or EST TT-27_H24 K326 trichome library Nicotiana tabacum cDNA, mRNA sequence. or EST TT-29_H06 Samsun trichome library Nicotiana tabacum cDNA, mRNA sequence. or EST KL5B.115N10F.060217T7 KL5B Nicotiana tabacum cDNA clone KL5B.115N10, mRNA sequence. or EST KL5B.104L10F.060207T7 KL5B Nicotiana tabacum cDNA clone KL5B.104L10,…	52.0341	26
Tag-84	CATGAAAAGTTTTTCACCTTTGTTTT	1	1	0.463854	0.831663	0.588012	no hit	no hit	no hit	no hit	no hit
Tag-85	CATGAAAATAATATCTGCAATTAGTA	4	1	1.85542	0.831663	0.605191	no hit	no hit	no hit	no hit	no hit
Tag-86	CATGAAAATAGTGAACGAAAAGGTGG	0	2	0	1.66333	0.0924802	no hit	no hit	no hit	no hit	no hit
Tag-87	CATGAAAATATCTACTACTATTTGTT	5	1	2.31927	0.831663	0.4378	94453192	EB689067.1	EST NecGex_113G04 Ornamental tobacco (LxS8) Stage 6 Floral nectary cDNA library Nicotiana langsdorffii x Nicotiana sanderae cDNA clone NecGEx_Clone 113G04 similar to GP|6815076|dbj|BAA90363.1 ESTsAU070430(S15424) AU082086(E11580) correspond to a regionof the predicted gene. Similar to MF1., partial (86%), mRNA sequence.	44.1047	22
Tag-88	CATGAAAATATGTTGTTGGATACTTT	2	0	0.927708	0	0.526929	minus190738599	minusFG152520.1	EST AGN_RNC108xl24r1.ab1 AGN_RNC Nicotiana tabacum cDNA 3&apos;, mRNA sequence.	44.1047	22
Tag-89	CATGAAAATATTTGGCAATTTCAATA	3	1	1.39156	0.831663	0.822782	156658148 or 156663012 or 156694540 or 190138929 or 83422742 or 92023578 or 92024212 or 92034608 or 92037211 or 94324681 or 94326178 or minus12025998 or minus12026360 or minus156648786 or minus156680428 or minus190722626 or minus190730162 or minus190743438	AM802518.1 or AM812218.1 or AM814967.1 or DW004736.1 or EB435283.1 or EB435917.1 or EB446313.1 or EB448916.1 or EB678283.1 or EB679780.1 or FG637549.1 or minusAL499762.1 or minusAL500124.1 or minusAM837572.1 or minusAM843398.1 or minusFG191968.1 or minusFG197072.1 or minusFG197951.1	EST AM837572 seedling library, SL Nicotiana tabacum cDNA clone nt002153059, mRNA sequence. or EST KT7C.101F19F.051216T7 KT7 Nicotiana tabacum cDNA clone KT7C.101F19, mRNA sequence. or EST KR2B.111B12F.060128T7 KR2B Nicotiana tabacum cDNA clone KR2B.111B12, mRNA sequence. or EST TL13.002M09F.060117T7 TL13 Nicotiana tabacum cDNA clone TL13.002M09, mRNA sequence. or EST TL13.110C23F.060320T7 TL13 Ni…	52.0341	26
Tag-90	CATGAAAATCAAACAAACTCCAAACA	15	4	6.95781	3.32665	0.205607	no hit	no hit	no hit	no hit	no hit
Tag-91	CATGAAAATCTCTCATCAGGCATTTG	10	12	4.63854	9.97996	0.0696563	156681235 or 156702662 or 190142557 or 190144095 or 190146554	AM803831.1 or AM846498.1 or FG641716.1 or FG643489.1 or FG645159.1	EST TT-40_H01 K326 late senescent leaf library Nicotiana tabacum cDNA, mRNA sequence. or EST TT-04_O05 K326 late senescent leaf library Nicotiana tabacum cDNA, mRNA sequence. or EST TT-02_M06 K326 early senescent leaf library Nicotiana tabacum cDNA, mRNA sequence. or EST AM846498 seedling library, SL Nicotiana tabacum cDNA clone nt002245057, mRNA sequence. or EST AM803831 DL, diurnal library Nico…	42.1223	21
Tag-92	CATGAAAATCTTGATAATGAAGAGGG	2	1	0.927708	0.831663	0.905683	no hit	no hit	no hit	no hit	no hit
Tag-93	CATGAAAATGAAAAAGAAGATTTTTG	1	2	0.463854	1.66333	0.27034	188333964	EY667775.1	EST CS00-C1-102-025-D02-CT.F Sweet orange leaf, infected with Xylella fastidiosa (stage 2 of 2) Citrus sinensis cDNA, mRNA sequence.	42.1223	21
Tag-94	CATGAAAATGAAAAGGAAAATAGGGA	2	2	0.927708	1.66333	0.498382	193443775 or minus7658722 or minus7658763	FK405685.1 or minusAW744984.1 or minusAW745025.1	EST LG1_385_F03.g1_A002 Light Grown 1 (LG1) Sorghum bicolor cDNA, mRNA sequence. or EST LG1_385_F03.b1_A002 Light Grown 1 (LG1) Sorghum bicolor cDNA, mRNA sequence. or EST 454GmaGlobSeed140317 Soybean Seeds Containing Globular-Stage Embryos Glycine max cDNA, mRNA sequence.	40.14	20
Tag-95	CATGAAAATGAATGCAATATTCTAGC	2	0	0.927708	0	0.526929	92029178 or minus156703837	EB440883.1 or minusAM789863.1	EST AM789863 seedling library, SL Nicotiana tabacum cDNA clone nt002238003, mRNA sequence. or EST KN6B.107J09F.060106T7 KN6B Nicotiana tabacum cDNA clone KN6B.107J09, mRNA sequence.	42.1223	21
Tag-96	CATGAAAATGAATGTGTGAAACTTCC	2	1	0.927708	0.831663	0.905683	156702090 or minus190758046	AM799863.1 or minusFG199048.1	EST AM799863 COL, cold overnight library Nicotiana tabacum cDNA clone nt006109090, mRNA sequence. or EST AGN_PNL228ar1_f1.trimmed.seq AGN_PNL Nicotiana tabacum cDNA 3&apos;, mRNA sequence.	44.1047	22
Tag-97	CATGAAAATGAGAAACATTCTGTACA	2	0	0.927708	0	0.526929	63014235 or minus83419174	CV507101.1 or minusDW001168.1	EST KL4B.110F12F.051106T7 KL4B Nicotiana tabacum cDNA clone KL4B.110F12, mRNA sequence. or EST DD16-66 Tobacco ESTs characterized by a hypersensitive response specific pattern of expression library Nicotiana tabacum cDNA clone DD16-66, mRNA sequence.	52.0341	26
Tag-98	CATGAAAATGATATGAGTGAATAATG	25	18	11.5964	14.9699	0.392731	76871099 or 92022902 or 92022958	DV162091.1 or EB434607.1 or EB434663.1	EST KP1B.110B08F.050727T7 KP1B Nicotiana tabacum cDNA clone KP1B.110B08, mRNA sequence. or EST TL13.107N08F.060315T7 TL13 Nicotiana tabacum cDNA clone TL13.107N08, mRNA sequence. or EST TL13.107K13F.060315T7 TL13 Nicotiana tabacum cDNA clone TL13.107K13, mRNA sequence.	44.1047	22
Tag-99	CATGAAAATGATCTGATTGCAACCTA	1	1	0.463854	0.831663	0.588012	32873566 or 76867188 or minus156695733 or minus190758204 or minus190872690 or minus39866329	BP130681.1 or DV158181.1 or minusAM828318.1 or minusCK288628.1 or minusFG162261.1 or minusFG195758.1	EST BP130681 MAT001 Nicotiana tabacum cDNA clone BY2672, mRNA sequence. or EST KG9B.002O24F.050720T7 KG9B Nicotiana tabacum cDNA clone KG9B.002O24, mRNA sequence. or EST AM828318 COL, cold overnight library Nicotiana tabacum cDNA clone nt006011006, mRNA sequence. or EST AGN_PNL223cr1_c1.trimmed.seq AGN_PNL Nicotiana tabacum cDNA 3&apos;, mRNA sequence. or EST AGN_RNC017xn20r1.ab1 AGN_RNC Nicotian…	48.0694	24
Tag-100	CATGAAAATGGAGCATTGGTTTGCAT	49	21	22.7289	17.4649	0.324432	no hit	no hit	no hit	no hit	no hit
Tag-101	CATGAAAATGGCGAACATCCACGATG	3	3	1.39156	2.49499	0.429636	no hit	no hit	no hit	no hit	no hit
Tag-102	CATGAAAATGGCTTTCCCTTTATTGT	2	0	0.927708	0	0.526929	no hit	no hit	no hit	no hit	no hit
Tag-103	CATGAAAATGGGAATTGAGCGCCGAT	43	22	19.9457	18.2966	0.768968	12629366 or 15259273 or 156706486 or 159523780 or 190139313 or 53779237 or 53780203 or 58233944 or 58242333 or 58246941 or 7336537 or 92018359 or 92025228 or 94324647 or 94326449 or minus117706682 or minus160518174 or minus5273497 or minus62928357 or minus67770182 or minus9250527	AM495487.1 or AM797926.1 or AW623510.1 or BG129178.1 or BI434583.1 or BP890473.1 or BP898862.1 or BP903470.1 or CV496880.1 or CV497846.1 or EB430285.1 or EB436933.1 or EB678249.1 or EB680051.1 or FG636418.1 or minusAI775456.1 or minusAM907663.1 or minusBE340996.1 or minusBW685946.1 or minusDB696514.1 or minusDN982367.1	EST EST537344 P. infestans-challenged potato leaf, compatible reaction Solanum tuberosum cDNA clone PPCBS27 5&apos; sequence, mRNA sequence. or EST 62077.1 Mixed Leaf Solanum tuberosum cDNA clone 62077 5&apos;, mRNA sequence. or EST 61031.1 Mixed Leaf Solanum tuberosum cDNA clone 61031 5&apos;, mRNA sequence. or EST AM495487 SSH 3DPA Solanum lycopersicum cDNA clone F_E06_1_303, mRNA sequence. or …	52.0341	26
Tag-104	CATGAAAATGTCGTTTTTTATTGGTC	2	1	0.927708	0.831663	0.905683	190146218 or 190832032 or 92011023 or 92029895 or minus48755720	EB424741.1 or EB441600.1 or FG191644.1 or FG645108.1 or minusBP746116.1	EST KN6B.109K05F.060106T7 KN6B Nicotiana tabacum cDNA clone KN6B.109K05, mRNA sequence. or EST AGN_PNL218af1_c12.trimmed.seq AGN_PNL Nicotiana tabacum cDNA 5&apos;, mRNA sequence. or EST TT-39_H01 K326 late senescent leaf library Nicotiana tabacum cDNA, mRNA sequence. or EST KF8C.101G05F.051214T7 KF8 Nicotiana tabacum cDNA clone KF8C.101G05, mRNA sequence. or EST BP746116 partially normalized dip…	52.0341	26
Tag-105	CATGAAAATGTTGATGTGAAGGATTT	3	2	1.39156	1.66333	0.742034	no hit	no hit	no hit	no hit	no hit
Tag-106	CATGAAAATTAAAAAAGCTACTCTTT	1	1	0.463854	0.831663	0.588012	gnl|BL_ORD_ID|140 or gnl|BL_ORD_ID|318	no ref or no ref	gi|73696167|gb|DQ104196.1|DQ104196 PLN Nicotiana langsdorffii x Nicotiana sanderae putative sorbitol transporter (ST1) mRNA, partial cds. or gi|16973299|gb|AJ295274.1|AJ295274 PLN Nicotiana attenuata mRNA for allene oxide synthase (aos gene).	44.1047	22
Tag-107	CATGAAAATTAATACCTTTGGTTAGT	1	1	0.463854	0.831663	0.588012	no hit	no hit	no hit	no hit	no hit
Tag-108	CATGAAAATTAGTGATACTCCTTGAT	1	9	0.463854	7.48497	0.000525961	no hit	no hit	no hit	no hit	no hit
Tag-109	CATGAAAATTATGTTTAATGACGGAA	12	5	5.56625	4.15832	0.651729	171630837	FE682620.1	EST Pv008C_M13R_A06.ab1 Phaseolus vulgaris cv Early gallatin Phaseolus vulgaris cDNA, mRNA sequence.	40.14	20
Tag-110	CATGAAAATTCCTGTGAAAAAACCCA	2	0	0.927708	0	0.526929	gnl|BL_ORD_ID|62	no ref	gi|148279680|gb|EF382626.1|EF382626 PLN Nicotiana attenuata geranylgeranyl pyrophosphate synthase (ggpps) mRNA, complete cds.	42.1223	21
Tag-111	CATGAAAATTCCTGTGAAAAACCCAA	156	55	72.3612	45.7415	0.0025822	gnl|BL_ORD_ID|40 or gnl|BL_ORD_ID|62	no ref or no ref	gi|13925880|gb|AF304374.1|AF304374 PLN Nicotiana alata cellulose synthase catalytic subunit (CesA1) mRNA, complete cds. or gi|148279680|gb|EF382626.1|EF382626 PLN Nicotiana attenuata geranylgeranyl pyrophosphate synthase (ggpps) mRNA, complete cds.	52.0341	26
Tag-112	CATGAAAATTCGTCTTGTTTTTGGTT	4	0	1.85542	0	0.216554	190139952 or 190143885 or 51461763	CV020255.1 or FG635148.1 or FG641539.1	EST TT-33_G05 K326 trichome library Nicotiana tabacum cDNA, mRNA sequence. or EST TT-09_E10 tobacco leaf library Nicotiana tabacum cDNA, mRNA sequence. or EST tbt_000728 Normalized Nicotiana tabacum cDNA library Nicotiana tabacum cDNA clone tbt_000728 5&apos;, mRNA sequence.	52.0341	26
Tag-113	CATGAAAATTCTGTTGGTAGTATGTG	21	6	9.74094	4.98998	0.154757	no hit	no hit	no hit	no hit	no hit
Tag-114	CATGAAAATTGAATAAGACAATGATA	1	2	0.463854	1.66333	0.27034	minus190785809	minusFG134116.1	EST AGN_ELP015xf05f1.ab1 AGN_ELP Nicotiana tabacum cDNA 5&apos;, mRNA sequence.	44.1047	22
Tag-115	CATGAAAATTGGAATTTCTGGGTGTC	3	10	1.39156	8.31663	0.00281558	no hit	no hit	no hit	no hit	no hit
Tag-116	CATGAAAATTGGACGCATAGAGGATG	2	1	0.927708	0.831663	0.905683	164256950 or 164260781 or 164309292 or 164315915 or 164330671 or 164331449 or 48777531 or 78349802 or 7958795 or 84150191	AW587512.1 or CO086897.1 or DN781491.1 or DT570076.1 or ES843545.1 or ES849704.1 or ES849990.1 or EV487190.1 or EV489954.1 or EV490005.1	EST GR__Ea05B18.f GR__Ea Gossypium raimondii cDNA clone GR__Ea05B18 5&apos;, mRNA sequence. or EST EST1080716 GH_TMO Gossypium hirsutum cDNA, mRNA sequence. or EST UFL_659_78 Cotton fiber 0-10 day post anthesis Gossypium hirsutum cDNA, mRNA sequence. or EST UFL_692_64 Cotton fiber 0-10 day post anthesis Gossypium hirsutum cDNA, mRNA sequence. or EST UFL_101_14 Cotton fiber 0-10 day post anthesis …	52.0341	26
Tag-117	CATGAAAATTGGGATTTCTGGGTGTC	2	1	0.927708	0.831663	0.905683	no hit	no hit	no hit	no hit	no hit
Tag-118	CATGAAAATTGTCTACTCGAGCTATA	6	1	2.78312	0.831663	0.312606	32878398 or 94458488 or minus190761000 or minus94464984	BP135513.1 or EB694363.1 or minusEB700859.1 or minusFG152842.1	EST BP135513 MAT001 Nicotiana tabacum cDNA clone BY8041, mRNA sequence. or EST AGN_RNC107xb15r1.ab1 AGN_RNC Nicotiana tabacum cDNA 3&apos;, mRNA sequence. or EST NecGex_224E12 Ornamental tobacco (LxS8) Stage 6 Floral Nectary subtracted cDNA library Nicotiana langsdorffii x Nicotiana sanderae cDNA clone NecGEx_Clone 224E12 similar to GP|17978970|gb| At2g36580/F1O11.21 {Arabidopsis thaliana}, parti…	52.0341	26
Tag-119	CATGAAAATTTCACCCTCTGTTGCTT	2	0	0.927708	0	0.526929	no hit	no hit	no hit	no hit	no hit
Tag-120	CATGAAAATTTGAAGCACTGATATGA	1	2	0.463854	1.66333	0.27034	no hit	no hit	no hit	no hit	no hit
Tag-121	CATGAAAATTTGAGATTTTGAATTGA	1	1	0.463854	0.831663	0.588012	151252391 or 151252448 or minus151252758	EV162810.1 or EV162867.1 or minusEV163177.1	EST 0163951 Brassica napus Late bud Brassica napus cDNA, mRNA sequence. or EST 0163301 Brassica napus Late bud Brassica napus cDNA, mRNA sequence. or EST 0163178 Brassica napus Late bud Brassica napus cDNA, mRNA sequence.	40.14	20
Tag-122	CATGAAAATTTGTTCAGATACAGCCC	1	1	0.463854	0.831663	0.588012	13610524 or 39801031 or 39818970 or 39827760 or 42509180 or 42509684 or 57962133 or 66836229 or 76867520 or 83420192 or 83422843 or 92018638 or 92031372 or 92031468 or 92032615 or 92035590 or minus150428705 or minus156643482 or minus157985205 or minus157985924 or minus190798252 or minus190801582 or minus42510618 or minus66836230	BG592384.1 or CK249676.1 or CK261992.1 or CK270782.1 or CK717466.1 or CK717970.1 or CX699184.1 or DR034337.1 or DV158513.1 or DW002186.1 or DW004837.1 or EB430494.1 or EB443077.1 or EB443173.1 or EB444320.1 or EB447295.1 or minusAM786155.1 or minusCK718904.1 or minusDR034338.1 or minusES887298.1 or minusEX533477.1 or minusEX534196.1 or minusFG198132.1 or minusFG199950.1	EST AGN_PNL229br1_e4.trimmed.seq AGN_PNL Nicotiana tabacum cDNA 3&apos;, mRNA sequence. or EST 85678.1 Stolon Solanum tuberosum cDNA clone 85678 5&apos;, mRNA sequence. or EST 16848.3 Swollen Stolon Solanum tuberosum cDNA clone 16848 3&apos;, mRNA sequence. or EST 16848.2 Swollen Stolon Solanum tuberosum cDNA clone 16848 5&apos;, mRNA sequence. or EST EST716860 potato abiotic stress cDNA library …	52.0341	26
Tag-123	CATGAAACAAATGAATTTGATAGGTT	1	1	0.463854	0.831663	0.588012	no hit	no hit	no hit	no hit	no hit
Tag-124	CATGAAACAACAGCACAAAACATCAC	0	2	0	1.66333	0.0924802	156642049	AM785916.1	EST AM785916 DL, diurnal library Nicotiana tabacum cDNA clone nt005100093, mRNA sequence.	52.0341	26
Tag-125	CATGAAACAAGACTGACTAACTGAAG	2	3	0.927708	2.49499	0.254729	32890297 or minus190738306 or minus190781779 or minus190831904 or minus190866951 or minus190868760 or minus190882805	BP136707.1 or minusFG150615.1 or minusFG152303.1 or minusFG152502.1 or minusFG152977.1 or minusFG157551.1 or minusFG194351.1	EST BP136707 MAT001 Nicotiana tabacum cDNA clone BY9320, mRNA sequence. or EST AGN_PNL221cr1_h9.trimmed.seq AGN_PNL Nicotiana tabacum cDNA 3&apos;, mRNA sequence. or EST AGN_RNC025xi01r1.ab1 AGN_RNC Nicotiana tabacum cDNA 3&apos;, mRNA sequence. or EST AGN_RNC107xb22r1.ab1 AGN_RNC Nicotiana tabacum cDNA 3&apos;, mRNA sequence. or EST AGN_RNC108xd18r1.ab1 AGN_RNC Nicotiana tabacum cDNA 3&apos;, mR…	42.1223	21
Tag-126	CATGAAACAAGTAGCTGGTAAATTAA	8	4	3.71083	3.32665	0.94632	166970514 or 182644874 or 182648735 or 182649161 or 182653585 or 182661716 or 32877702 or 62705767 or minus190475938 or minus21374424 or minus93286609	BP134817.1 or CV532363.1 or FD791725.1 or FF541242.1 or FF541699.1 or FF544253.1 or FF549526.1 or FF556414.1 or minusBQ515555.1 or minusBW988311.1 or minusFG868900.1	EST BW988311 Chamaecyparis obtusa cambium and surrounding tissues Chamaecyparis obtusa cDNA clone CO01593 3&apos;, mRNA sequence. or EST UCRVU07_CCNP5721_g1 Cowpea UCR 779 Mixed Tissue and Conditions cDNA Library UCRVU07-1-2 Vigna unguiculata cDNA clone CCNP5721.g1, mRNA sequence. or EST MOPE786TF MOP Vigna unguiculata cDNA 5&apos;, mRNA sequence. or EST MOPE786TR MOP Vigna unguiculata cDNA 3&apo…	52.0341	26
Tag-127	CATGAAACAATGGTGTTGATTTTGCG	4	4	1.85542	3.32665	0.374272	94330184 or minus190872949	EB683786.1 or minusFG143507.1	EST AGN_RPC018xc15f1.ab1 AGN_RPC Nicotiana tabacum cDNA 5&apos;, mRNA sequence. or EST KR3B.113I03F.060119T7 KR3B Nicotiana tabacum cDNA clone KR3B.113I03, mRNA sequence.	52.0341	26
Tag-128	CATGAAACAATTTGGAGCTTGCTTTA	0	2	0	1.66333	0.0924802	no hit	no hit	no hit	no hit	no hit
Tag-129	CATGAAACACAGTTAGCAATTTATGA	4	9	1.85542	7.48497	0.0148149	12634512 or 15185972 or 190808608 or 25033129 or 5890198 or 6535367 or 92015273 or minus190737527 or minus190774944 or minus190812357	AW031442.1 or AW223683.1 or BG134324.1 or BI406558.1 or CA519114.1 or EB428013.1 or FG177769.1 or minusFG177842.1 or minusFG178222.1 or minusFG202546.1	EST 171A09 Mature tuber lambda ZAP Solanum tuberosum cDNA, mRNA sequence. or EST EST300494 tomato fruit red ripe, TAMU Solanum lycopersicum cDNA clone cLEN12D6, mRNA sequence. or EST EST274896 tomato callus, TAMU Solanum lycopersicum cDNA clone cLEC40F19, mRNA sequence. or EST EST467216 tomato crown gall Solanum lycopersicum cDNA clone cTOE16C9 5&apos; sequence, mRNA sequence. or EST KF8B.100O01F…	52.0341	26
Tag-130	CATGAAACACGAGGTTGGAAACCATC	41	18	19.018	14.9699	0.416584	minus39867913	minusCK289426.1	EST EST752148 Nicotiana benthamiana mixed tissue cDNA library, normalized, full-length Nicotiana benthamiana cDNA clone NBMBN77 3&apos; end, mRNA sequence.	52.0341	26
Tag-131	CATGAAACACTTTCTCTCGAAGGTTT	1	2	0.463854	1.66333	0.27034	39862032	CK286455.1	EST EST749177 Nicotiana benthamiana mixed tissue cDNA library, normalized, full-length Nicotiana benthamiana cDNA clone NBMB222 5&apos; end, mRNA sequence.	52.0341	26
Tag-132	CATGAAACAGAGAATGAGAAGTATAT	5	4	2.31927	3.32665	0.536816	no hit	no hit	no hit	no hit	no hit
Tag-133	CATGAAACAGCCAAAGGTAACACAGT	2	2	0.927708	1.66333	0.498382	no hit	no hit	no hit	no hit	no hit
Tag-134	CATGAAACAGCTACTCTGGCTGAAAC	2	0	0.927708	0	0.526929	120550458 or 156649481 or 156671121 or 32877372 or 32890297 or minus190738306 or minus190781779 or minus190831904 or minus190866951 or minus190868760 or minus190882805	AM801152.1 or AM843497.1 or BP134487.1 or BP136707.1 or EH369322.1 or minusFG150615.1 or minusFG152303.1 or minusFG152502.1 or minusFG152977.1 or minusFG157551.1 or minusFG194351.1	EST BP134487 MAT001 Nicotiana tabacum cDNA clone BY6885, mRNA sequence. or EST AM801152 seedling library, SL Nicotiana tabacum cDNA clone nt002305036, mRNA sequence. or EST A03_j001_plate_74 j001 Nicotiana benthamiana cDNA 5&apos; similar to Hypothetical protein At3g05170 (Fragment), mRNA sequence. or EST BP136707 MAT001 Nicotiana tabacum cDNA clone BY9320, mRNA sequence. or EST AGN_PNL221cr1_h9.…	52.0341	26
Tag-135	CATGAAACAGGACCTACAGAAGGTTT	2	0	0.927708	0	0.526929	52836047 or 92024322 or minus39865346 or minus39871210 or minus39874340 or minus39879421	BP532320.1 or EB436027.1 or minusCK288128.1 or minusCK291102.1 or minusCK292671.1 or minusCK295235.1	EST BP532320 MAT005 Nicotiana tabacum cDNA clone BY27114, mRNA sequence. or EST BL12.100C07F.060308T7 BL12 Nicotiana tabacum cDNA clone BL12.100C07, mRNA sequence. or EST EST757949 Nicotiana benthamiana mixed tissue cDNA library, normalized, full-length Nicotiana benthamiana cDNA clone NBMCT45 3&apos; end, mRNA sequence. or EST EST755385 Nicotiana benthamiana mixed tissue cDNA library, normalized…	52.0341	26
Tag-136	CATGAAACATACAGACTAATATCTGC	1	4	0.463854	3.32665	0.0501031	156645338 or 156660995 or 94456253 or 94457017	AM796425.1 or AM837245.1 or EB692128.1 or EB692892.1	EST AM837245 seedling library, SL Nicotiana tabacum cDNA clone nt002334076, mRNA sequence. or EST AM796425 COL, cold overnight library Nicotiana tabacum cDNA clone nt006172013, mRNA sequence. or EST NecGex_019F10 Ornamental tobacco (LxS8) Stage 12 Floral nectary cDNA library Nicotiana langsdorffii x Nicotiana sanderae cDNA clone NecGEx_Clone 019F10 similar to unidentified cDNA clone, mRNA sequenc…	44.1047	22
Tag-137	CATGAAACATATGGCACACGTGGAGC	2	5	0.927708	4.15832	0.0576312	no hit	no hit	no hit	no hit	no hit
Tag-138	CATGAAACATCCTCCTATAATTGTTG	2	2	0.927708	1.66333	0.498382	no hit	no hit	no hit	no hit	no hit
Tag-139	CATGAAACATTGATAGCGCGTTCCAA	7	8	3.24698	6.6533	0.155519	120547955 or minus39884296	EH366819.1 or minusCK297673.1	EST EST760387 Nicotiana benthamiana mixed tissue cDNA library, normalized, full-length Nicotiana benthamiana cDNA clone NBMDA53 3&apos; end, mRNA sequence. or EST H08_j001_plate_124 j001 Nicotiana benthamiana cDNA 5&apos; similar to unknown function, mRNA sequence.	44.1047	22
Tag-140	CATGAAACATTTACTTCACCAGAGGG	3	1	1.39156	0.831663	0.822782	no hit	no hit	no hit	no hit	no hit
Tag-141	CATGAAACCAAACCCGGATGAAGTTG	3	4	1.39156	3.32665	0.233412	gnl|BL_ORD_ID|62 or gnl|BL_ORD_ID|70 or minusgnl|BL_ORD_ID|108 or minusgnl|BL_ORD_ID|205 or minusgnl|BL_ORD_ID|234	no ref or no ref or no ref or no ref or no ref	gi|38154481|gb|AY368904.1|AY368904 PLN Nicotiana benthamiana molecular chaperone Hsp90-1 mRNA, complete cds. or gi|74267245|gb|AB210224.1|AB210224 PLN Nicotiana benthamiana NbP2C mRNA for protein phosphatase 2C, complete cds. or gi|186926675|gb|EU645483.1|EU645483 PLN Nicotiana benthamiana chloroplast photosystem II 22 kDa component (psbS1) mRNA, complete cds; nuclear gene for chloroplast product…	44.1047	22
Tag-142	CATGAAACCAATCATTAAGTTCTGCA	1	1	0.463854	0.831663	0.588012	123220934 or 190729430 or 190751543 or 190827108 or 190863576 or 52832644 or 7336987 or 94323914 or 94324724 or minus190758130	AW623960.1 or BP528917.1 or EB677516.1 or EB678326.1 or EH621219.1 or FG140292.1 or FG159053.1 or FG171774.1 or FG187076.1 or minusFG171844.1	EST EST321905 tomato flower buds 3-8 mm, Cornell University Solanum lycopersicum cDNA clone cTOB13N11 5&apos;, mRNA sequence. or EST BP528917 MAT001 Nicotiana tabacum cDNA clone BY13787, mRNA sequence. or EST CHO_SL028xg01f1.ab1 CHO_SL Nicotiana tabacum cDNA, mRNA sequence. or EST KG9B.104D08F.060120T7 KG9B Nicotiana tabacum cDNA clone KG9B.104D08, mRNA sequence. or EST KG9B.102A01F.051126T7 KG9B…	42.1223	21
Tag-143	CATGAAACCACAGGATGAGCCACCTT	143	58	66.3311	48.2365	0.0375077	gnl|BL_ORD_ID|225 or gnl|BL_ORD_ID|2414 or gnl|BL_ORD_ID|2965 or gnl|BL_ORD_ID|3064 or gnl|BL_ORD_ID|3154	no ref or no ref or no ref or no ref or no ref	gi|37783299|gb|AY206646.1|AY206646 PLN Nicotiana tabacum NTA15 protein mRNA, complete cds. or gi|8096265|gb|AB009881.1|AB009881 PLN Nicotiana tabacum mRNA for myo-inositol 1-phosphate synthase, complete cds. or gi|1213066|gb|X82831.1|X82831 PLN N.tabacum mRNA for coproporphyrinogen oxidase. or gi|37983670|gb|AY429425.1|AY429425 PLN Nicotiana tabacum adenylosuccinate synthase (purA) mRNA, complete…	52.0341	26
Tag-144	CATGAAACCACAGGATTGAGGTTCAG	7	3	3.24698	2.49499	0.802075	92017534 or minus190731984 or minus39861693 or minus39863116 or minus39871939 or minus39876186 or minus39877245 or minus39884965 or minus47508273	EB429629.1 or minusCK286283.1 or minusCK286999.1 or minusCK291469.1 or minusCK293604.1 or minusCK294143.1 or minusCK298013.1 or minusCN743276.1 or minusFG189764.1	EST KL5B.103H10F.060207T7 KL5B Nicotiana tabacum cDNA clone KL5B.103H10, mRNA sequence. or EST AGN_PNL215br1_g11.trimmed.seq AGN_PNL Nicotiana tabacum cDNA 3&apos;, mRNA sequence. or EST SAL_US031xk07r1.ab1 SAL_US N.Bentheme Nicotiana benthamiana cDNA 3&apos;, mRNA sequence. or EST EST760727 Nicotiana benthamiana mixed tissue cDNA library, normalized, full-length Nicotiana benthamiana cDNA clone …	52.0341	26
Tag-145	CATGAAACCACATTTATGGATTGCTG	3	0	1.39156	0	0.3378	no hit	no hit	no hit	no hit	no hit
Tag-146	CATGAAACCATTACAGAGGCCAATGA	26	44	12.0602	36.5932	4.59593e-06	156657049 or minus39878995 or minus76868313	AM818648.1 or minusCK295022.1 or minusDV159306.1	EST KP1B.037A03F.050623T7 KP1B Nicotiana tabacum cDNA clone KP1B.037A03, mRNA sequence. or EST EST757736 Nicotiana benthamiana mixed tissue cDNA library, normalized, full-length Nicotiana benthamiana cDNA clone NBMCR86 5&apos; end, mRNA sequence. or EST AM818648 seedling library, SL Nicotiana tabacum cDNA clone nt002248025, mRNA sequence.	44.1047	22
Tag-147	CATGAAACCCAATAAAAAGCAGATAG	1	1	0.463854	0.831663	0.588012	no hit	no hit	no hit	no hit	no hit
Tag-148	CATGAAACCCATTGAGTCAGGTTCAG	2	2	0.927708	1.66333	0.498382	gnl|BL_ORD_ID|1858 or gnl|BL_ORD_ID|2105 or gnl|BL_ORD_ID|2427 or gnl|BL_ORD_ID|3085	no ref or no ref or no ref or no ref	gi|623581|gb|L29271.1|L29271 PLN Nicotiana tabacum SR1 Nt-rab11a mRNA, complete cds. or gi|899343|gb|X84040.1|X84040 PLN N.tabacum mRNA for lipoxygenase. or gi|33943102|gb|AY221168.2|AY221168 PLN Nicotiana tabacum ZIP mRNA, complete cds. or gi|94494393|gb|DQ460083.1|DQ460083 PLN Nicotiana tabacum cDNA-AFLP fragment H-N_BC2M14-230 sequence.	52.0341	26
Tag-149	CATGAAACCGAGACTAATATTCTGAG	2	2	0.927708	1.66333	0.498382	123212457 or 123217476 or 123220815 or 83419472 or 92015583 or 92024838 or 92033604 or minus156660077	DW001466.1 or EB428181.1 or EB436543.1 or EB445309.1 or EH617491.1 or EH618350.1 or EH621113.1 or minusAM839102.1	EST AM839102 COL, cold overnight library Nicotiana tabacum cDNA clone nt006218009, mRNA sequence. or EST CHO_SL008xb08f1.ab1 CHO_SL Nicotiana tabacum cDNA, mRNA sequence. or EST CHO_SL012xg03f1.ab1 CHO_SL Nicotiana tabacum cDNA, mRNA sequence. or EST CHO_SL006xl12f1.ab1 CHO_SL Nicotiana tabacum cDNA, mRNA sequence. or EST KR2B.107M02F.051229T7 KR2B Nicotiana tabacum cDNA clone KR2B.107M02, mRNA s…	52.0341	26
Tag-150	CATGAAACCGTAAGCTCCCAAGCAGT	6	0	2.78312	0	0.0889983	224169042	XM_002339180.1	Populus trichocarpa predicted protein, mRNA	52.0341	26
Tag-151	CATGAAACCTGGCTCTTATAAACTAC	0	2	0	1.66333	0.0924802	gnl|BL_ORD_ID|886	no ref	gi|1435061|gb|D28861.1|D28861 PLN Nicotiana sylvestris mRNA for RNA binding protein RZ-1, complete cds.	52.0341	26
Tag-152	CATGAAACCTTTCACTAAACCAACTC	4	1	1.85542	0.831663	0.605191	minusgnl|BL_ORD_ID|124	no ref	gi|17017256|gb|AF440272.1|AF440272 PLN Nicotiana tabacum aquaporin (NtPIP2;1) mRNA, complete cds.	48.0694	24
Tag-153	CATGAAACGAAGCAGTATATTAGTCG	4	8	1.85542	6.6533	0.0301233	no hit	no hit	no hit	no hit	no hit
Tag-154	CATGAAACGCAAATAGCTATATATGA	0	3	0	2.49499	0.0331937	123211424 or 123211437 or 123211574 or 190137719 or 190723466 or 190852634 or minus190730416 or minus39885773 or minus84018413	EH616618.1 or EH616625.1 or EH616753.1 or FG144454.1 or FG167234.1 or FG635408.1 or minusCK298418.1 or minusDW155683.1 or minusFG167303.1	EST CLVX7695.b1_M03.ab1 CLV(XYZ) lettuce virosa Lactuca virosa cDNA clone CLVX7695, mRNA sequence. or EST TT-02_H12 Samsun trichome library Nicotiana tabacum cDNA, mRNA sequence. or EST CHO_SL004xo18f1.ab1 CHO_SL Nicotiana tabacum cDNA, mRNA sequence. or EST CHO_SL004xe05f1.ab1 CHO_SL Nicotiana tabacum cDNA, mRNA sequence. or EST CHO_SL004xc15f1.ab1 CHO_SL Nicotiana tabacum cDNA, mRNA sequence. o…	52.0341	26
Tag-155	CATGAAACGGCTCTGCTGCAATGGAT	4	8	1.85542	6.6533	0.0301233	123222429 or 156155572 or 156703832 or 166137514 or 52835102 or 56925040 or 92025987 or minus120551149 or minus156159266 or minus161554513 or minus166143488 or minus190724144 or minus190764969 or minus55294238 or minus67215115 or minus86110676	AM789858.1 or BP531375.1 or CK649377.1 or EB437692.1 or EH622361.1 or EW715718.1 or FD572579.1 or minusBB921885.1 or minusCV711870.1 or minusDR087386.1 or minusEH370013.1 or minusEW719412.1 or minusEY926487.1 or minusFD576199.1 or minusFG200500.1 or minusFG202443.1	EST BP531375 MAT005 Nicotiana tabacum cDNA clone BY24272, mRNA sequence. or EST CHO_SL013xp21f1.ab1 CHO_SL Nicotiana tabacum cDNA, mRNA sequence. or EST BL12.001F13F.060117T7 BL12 Nicotiana tabacum cDNA clone BL12.001F13, mRNA sequence. or EST AGN_PNL232dr1_c11.trimmed.seq AGN_PNL Nicotiana tabacum cDNA 3&apos;, mRNA sequence. or EST AGN_PNL230ar1_e2.trimmed.seq AGN_PNL Nicotiana tabacum cDNA 3&a…	52.0341	26
Tag-156	CATGAAACGTCATATGTAGTTCTCCC	9	2	4.17469	1.66333	0.273751	gnl|BL_ORD_ID|1816	no ref	gi|111380511|gb|DQ444219.2|DQ444219 PLN Nicotiana tabacum chloroplast gamma-glutamylcysteine synthetase (GSH1) mRNA, complete cds; nuclear gene for chloroplast product.	40.14	20
Tag-157	CATGAAACGTGACCACTCTCAGGTAC	0	2	0	1.66333	0.0924802	47105115	BT013700.1	PLN Lycopersicon esculentum clone 132542R, mRNA sequence.	52.0341	26
Tag-158	CATGAAACTAAGAAGTTGGAGGGCGC	2	3	0.927708	2.49499	0.254729	minus52829301	minusBP525574.1	EST BP525574 MAT001 Nicotiana tabacum cDNA clone BY10256, mRNA sequence.	46.087	23
Tag-159	CATGAAACTATATTTTATGATTTCTG	16	11	7.42167	9.14829	0.560028	120551333 or 92033104 or minus190758127 or minus190805662 or minus39863303	EB444809.1 or EH370197.1 or minusCK287093.1 or minusFG171841.1 or minusFG189543.1	EST KR2B.105A14F.051227T7 KR2B Nicotiana tabacum cDNA clone KR2B.105A14, mRNA sequence. or EST AGN_PNL215ar1_c10.trimmed.seq AGN_PNL Nicotiana tabacum cDNA 3&apos;, mRNA sequence. or EST AGN_RNC129xl15r1.ab1 AGN_RNC Nicotiana tabacum cDNA 3&apos;, mRNA sequence. or EST EST749815 Nicotiana benthamiana mixed tissue cDNA library, normalized, full-length Nicotiana benthamiana cDNA clone NBMB673 3&apo…	46.087	23
Tag-160	CATGAAACTATCTTATTTTCTTGGTT	18	18	8.34937	14.9699	0.0777496	190829229 or 92037383 or minus156680242 or minus156686196 or minus190866420	EB449088.1 or FG165934.1 or minusAM819464.1 or minusAM844140.1 or minusFG194339.1	EST AM819464 DL, diurnal library Nicotiana tabacum cDNA clone nt005146028, mRNA sequence. or EST AGN_PNL221cr1_g9.trimmed.seq AGN_PNL Nicotiana tabacum cDNA 3&apos;, mRNA sequence. or EST AGN_RNC010xd01r1.ab1 AGN_RNC Nicotiana tabacum cDNA 3&apos;, mRNA sequence. or EST AM844140 COL, cold overnight library Nicotiana tabacum cDNA clone nt006185075, mRNA sequence. or EST KT7C.101N20F.051216T7 KT7 N…	48.0694	24
Tag-161	CATGAAACTCAAGGATTTGGACATAA	53	21	24.5843	17.4649	0.18878	83417810 or minus190749112 or minus190772505 or minus190873789	DV999804.1 or minusFG152871.1 or minusFG168716.1 or minusFG175499.1	EST KL4B.104A24F.051104T7 KL4B Nicotiana tabacum cDNA clone KL4B.104A24, mRNA sequence. or EST AGN_RNC122xp13r1.ab1 AGN_RNC Nicotiana tabacum cDNA 3&apos;, mRNA sequence. or EST AGN_RNC005xh09r1.ab1 AGN_RNC Nicotiana tabacum cDNA 3&apos;, mRNA sequence. or EST AGN_RNC107xh21r1.ab1 AGN_RNC Nicotiana tabacum cDNA 3&apos;, mRNA sequence.	52.0341	26
Tag-162	CATGAAACTCAAGTACTTTCTTGGGT	22	8	10.2048	6.6533	0.325613	89549039	DY671058.1	EST STRAQ45JX cold-stressed Fragaria vesca seedlings cDNA library Fragaria vesca cDNA clone STRAQ45, mRNA sequence.	52.0341	26
Tag-163	CATGAAACTCAGGGATGATCTGGAAC	6	4	2.78312	3.32665	0.710486	190137004 or 190143486 or 52831811 or 76866534 or 76867690 or 76868007 or 76868243 or 76869388 or minus156648638 or minus156687396	BP528084.1 or DV157527.1 or DV158683.1 or DV159000.1 or DV159236.1 or DV160381.1 or FG636613.1 or FG641800.1 or minusAM831982.1 or minusAM842058.1	EST TT-04_B10 K326 early senescent leaf library Nicotiana tabacum cDNA, mRNA sequence. or EST TT-17_N23 Samsun trichome library Nicotiana tabacum cDNA, mRNA sequence. or EST KP1B.103B06F.050725T7 KP1B Nicotiana tabacum cDNA clone KP1B.103B06, mRNA sequence. or EST KG9B.005N01F.050721T7 KG9B Nicotiana tabacum cDNA clone KG9B.005N01, mRNA sequence. or EST KG9B.005C17F.050721T7 KG9B Nicotiana tabacu…	52.0341	26
Tag-164	CATGAAACTCCAACTGTGTCATTATT	1	1	0.463854	0.831663	0.588012	94329126	EB682728.1	EST KP1B.113I13F.060117T7 KP1B Nicotiana tabacum cDNA clone KP1B.113I13, mRNA sequence.	52.0341	26
Tag-165	CATGAAACTCGGCTTCCCATTCCCCC	2	0	0.927708	0	0.526929	190723260 or minus190144340 or minus76867329	FG158189.1 or minusDV158322.1 or minusFG642909.1	EST TT-36_K16 K326 early senescent leaf library Nicotiana tabacum cDNA, mRNA sequence. or EST KG9B.003F07F.050720T7 KG9B Nicotiana tabacum cDNA clone KG9B.003F07, mRNA sequence. or EST AGN_RNC024xm14r1.ab1 AGN_RNC Nicotiana tabacum cDNA 3&apos;, mRNA sequence.	52.0341	26
Tag-166	CATGAAACTCTACTCCTCATCATCCT	0	3	0	2.49499	0.0331937	no hit	no hit	no hit	no hit	no hit
Tag-167	CATGAAACTCTTAAGAATGTGTTGAG	3	0	1.39156	0	0.3378	minus32877986	minusBP135101.1	EST BP135101 MAT001 Nicotiana tabacum cDNA clone BY7574, mRNA sequence.	50.0517	25
Tag-168	CATGAAACTGAAAAACTCAAAAGTGA	2	0	0.927708	0	0.526929	156704234	AM797854.1	EST AM797854 DL, diurnal library Nicotiana tabacum cDNA clone nt005252049, mRNA sequence.	52.0341	26
Tag-169	CATGAAACTGCTGAACGAATGGCCCG	1	1	0.463854	0.831663	0.588012	92030931 or 94328820	EB442636.1 or EB682422.1	EST KN6B.114K20F.060128T7 KN6B Nicotiana tabacum cDNA clone KN6B.114K20, mRNA sequence. or EST KP1B.112I22F.060117T7 KP1B Nicotiana tabacum cDNA clone KP1B.112I22, mRNA sequence.	52.0341	26
Tag-170	CATGAAACTGCTGCTGTTGTAGCAGA	2	1	0.927708	0.831663	0.905683	190730647 or 190819673 or 190831614 or 190833742 or 92014575 or 92036167	EB427592.1 or EB447872.1 or FG165619.1 or FG191627.1 or FG197493.1 or FG198272.1	EST KT7B.103F20F.060124T7 KT7 Nicotiana tabacum cDNA clone KT7B.103F20, mRNA sequence. or EST KF8C.110H20F.051216T7 KF8 Nicotiana tabacum cDNA clone KF8C.110H20, mRNA sequence. or EST AGN_PNL227af1_h4.trimmed.seq AGN_PNL Nicotiana tabacum cDNA 5&apos;, mRNA sequence. or EST AGN_PNL226af1_e3.trimmed.seq AGN_PNL Nicotiana tabacum cDNA 5&apos;, mRNA sequence. or EST AGN_PNL218af1_a8.trimmed.seq AGN_…	52.0341	26
Tag-171	CATGAAACTGCTGGTGGTAGTCATAT	0	2	0	1.66333	0.0924802	123224624 or 123224729 or 156641054 or 156689994 or 190135308 or 190144555 or 51462865 or 92017332 or 94324132 or minus156642224	AM782657.1 or AM811920.1 or CV021357.1 or EB429489.1 or EB677734.1 or EH623654.1 or EH623729.1 or FG634297.1 or FG643318.1 or minusAM788480.1	EST TT-04_D06 K326 early senescent leaf library Nicotiana tabacum cDNA, mRNA sequence. or EST TT-37_E16 tobacco leaf library Nicotiana tabacum cDNA, mRNA sequence. or EST CHO_SL016xb19f1.ab1 CHO_SL Nicotiana tabacum cDNA, mRNA sequence. or EST CHO_SL016xa06f1.ab1 CHO_SL Nicotiana tabacum cDNA, mRNA sequence. or EST KL5B.011O06F.051129T7 KL5B Nicotiana tabacum cDNA clone KL5B.011O06, mRNA sequence…	52.0341	26
Tag-172	CATGAAACTGTAACCAGAATTACTAA	5	3	2.31927	2.49499	0.827131	67765495 or 67769894 or 67770448 or 92014619 or 94462210	DN977701.1 or DN982081.1 or DN982629.1 or EB427636.1 or EB698085.1	EST SV6_49G08_SV6_49_056 SV6 Solanum chacoense cDNA, mRNA sequence. or EST SV6_44A12_SV6_44_A12_085 SV6 Solanum chacoense cDNA, mRNA sequence. or EST SV5_44C04_CZ25re_053 SV5 Solanum chacoense cDNA, mRNA sequence. or EST KF8C.110J22F.051216T7 KF8 Nicotiana tabacum cDNA clone KF8C.110J22, mRNA sequence. or EST NecGex_342D02 Ornamental tobacco (LxS8) post-fertilization Floral nectary cDNA library N…	52.0341	26
Tag-173	CATGAAACTGTGCTGTGAAGCTAGCT	3	5	1.39156	4.15832	0.120724	no hit	no hit	no hit	no hit	no hit
Tag-174	CATGAAACTTCCTTTGATGAAATAAA	1	3	0.463854	2.49499	0.118312	123213344 or 123217588 or 123219187 or 123219272 or 123219770 or 123220928 or 123220957 or 123221997 or 123222246 or 190139900 or 92017693 or 94327234 or 94327360	EB429732.1 or EB680836.1 or EB680962.1 or EH618189.1 or EH618426.1 or EH619653.1 or EH619738.1 or EH620182.1 or EH621213.1 or EH621242.1 or EH622045.1 or EH622249.1 or FG635096.1	EST TT-03_G05 tobacco leaf library Nicotiana tabacum cDNA, mRNA sequence. or EST CHO_SL013xi22f1.ab1 CHO_SL Nicotiana tabacum cDNA, mRNA sequence. or EST CHO_SL027xd12f1.ab1 CHO_SL Nicotiana tabacum cDNA, mRNA sequence. or EST CHO_SL028xk05f1.ab1 CHO_SL Nicotiana tabacum cDNA, mRNA sequence. or EST CHO_SL028xe11f1.ab1 CHO_SL Nicotiana tabacum cDNA, mRNA sequence. or EST CHO_SL002xa09f1.ab1 CHO_SL…	52.0341	26
Tag-175	CATGAAACTTCTTGAATGGAATAAAT	8	2	3.71083	1.66333	0.366771	gnl|BL_ORD_ID|2997	no ref	gi|15594034|gb|AJ344538.1|AJ344538 PLN Nicotiana tabacum mRNA for nucleic acid binding protein (nbp1 gene).	52.0341	26
Tag-176	CATGAAACTTGTTAATAATCTTATGA	110	53	51.024	44.0781	0.38359	190144007 or 190852549 or minus190856749	FG155449.1 or FG642201.1 or minusFG155522.1	EST TT-09_M22 K326 early senescent leaf library Nicotiana tabacum cDNA, mRNA sequence. or EST AGN_RNC030xc24r1.ab1 AGN_RNC Nicotiana tabacum cDNA 3&apos;, mRNA sequence. or EST AGN_RNC030xc24f1.ab1 AGN_RNC Nicotiana tabacum cDNA 5&apos;, mRNA sequence.	52.0341	26
Tag-177	CATGAAAGAAACCGCTCCTGAGTATC	2	1	0.927708	0.831663	0.905683	minus21920301 or minus21920550 or minus5270806	minusAI772765.1 or minusBQ121060.2 or minusBQ121655.2	EST EST607231 mixed potato tissues Solanum tuberosum cDNA clone STMEZ24 5&apos; end, mRNA sequence. or EST EST606636 mixed potato tissues Solanum tuberosum cDNA clone STMEV19 5&apos; end, mRNA sequence. or EST EST253865 tomato resistant, Cornell Solanum lycopersicum cDNA clone cLER4C23, mRNA sequence.	44.1047	22
Tag-178	CATGAAAGAAAGGGTTAATGTCCTTT	2	1	0.927708	0.831663	0.905683	no hit	no hit	no hit	no hit	no hit
Tag-179	CATGAAAGAAGTCGGCAAATAAAAAA	4	3	1.85542	2.49499	0.625861	minus120552510	minusEH371374.1	EST e03_j001_plate_213 j001 Nicotiana benthamiana cDNA 5&apos; similar to T22H22.21 protein, mRNA sequence.	46.087	23
Tag-180	CATGAAAGAATAGCCATCCATTTGGG	3	6	1.39156	4.98998	0.0600534	gnl|BL_ORD_ID|191 or gnl|BL_ORD_ID|267	no ref or no ref	gi|12006846|gb|AF290621.1|AF290621 PLN Nicotiana glauca putative PIP (MIP5) mRNA, partial cds. or gi|157087377|gb|EF642982.1|EF642982 PLN Nicotiana langsdorffii x Nicotiana sanderae sucrose-phosphatase synthase 1 mRNA, partial cds.	52.0341	26
Tag-181	CATGAAAGAATTAATTGGTTGAAGAA	2	0	0.927708	0	0.526929	190747277	FG142276.1	EST AGN_RPC022xo07f1.ab1 AGN_RPC Nicotiana tabacum cDNA 5&apos;, mRNA sequence.	48.0694	24
Tag-182	CATGAAAGAATTACCATAAATCACTG	2	2	0.927708	1.66333	0.498382	minus156681084	minusAM845574.1	EST AM845574 seedling library, SL Nicotiana tabacum cDNA clone nt002114096, mRNA sequence.	48.0694	24
Tag-183	CATGAAAGACGAGCAAGCGGGAGAAA	1	2	0.463854	1.66333	0.27034	no hit	no hit	no hit	no hit	no hit
Tag-184	CATGAAAGACGAGCAAGCGGGAGAAG	190	171	88.1323	142.214	7.57303e-06	123217826 or 123224148 or 83420170 or 83421547 or minus190722673 or minus190724889 or minus190750974 or minus190779667 or minus190838798 or minus190866438	DW002164.1 or DW003541.1 or EH618550.1 or EH623357.1 or minusFG189897.1 or minusFG190120.1 or minusFG196287.1 or minusFG198694.1 or minusFG202472.1 or minusFG203019.1	EST CHO_SL014xa22f1.ab1 CHO_SL Nicotiana tabacum cDNA, mRNA sequence. or EST CHO_SL012xp01f1.ab1 CHO_SL Nicotiana tabacum cDNA, mRNA sequence. or EST KR3B.106C03F.051109T7 KR3B Nicotiana tabacum cDNA clone KR3B.106C03, mRNA sequence. or EST KR3B.102C12F.051107T7 KR3B Nicotiana tabacum cDNA clone KR3B.102C12, mRNA sequence. or EST AGN_PNL233cr1_d8.trimmed.seq AGN_PNL Nicotiana tabacum cDNA 3&apos;…	48.0694	24
Tag-185	CATGAAAGACGAGCAAGCGGGAGAAT	1	1	0.463854	0.831663	0.588012	123217826 or 123224148 or 83420170 or 83421547 or minus190722673 or minus190724889 or minus190750974 or minus190779667 or minus190838798 or minus190866438	DW002164.1 or DW003541.1 or EH618550.1 or EH623357.1 or minusFG189897.1 or minusFG190120.1 or minusFG196287.1 or minusFG198694.1 or minusFG202472.1 or minusFG203019.1	EST CHO_SL014xa22f1.ab1 CHO_SL Nicotiana tabacum cDNA, mRNA sequence. or EST CHO_SL012xp01f1.ab1 CHO_SL Nicotiana tabacum cDNA, mRNA sequence. or EST KR3B.106C03F.051109T7 KR3B Nicotiana tabacum cDNA clone KR3B.106C03, mRNA sequence. or EST KR3B.102C12F.051107T7 KR3B Nicotiana tabacum cDNA clone KR3B.102C12, mRNA sequence. or EST AGN_PNL233cr1_d8.trimmed.seq AGN_PNL Nicotiana tabacum cDNA 3&apos;…	50.0517	25
Tag-186	CATGAAAGACGTGATCCGTTTGTCTA	4	4	1.85542	3.32665	0.374272	166954216 or 166955535 or 166979251 or 39871002 or 39876149 or 48757446 or 83417588 or 92021351 or 92027007 or 94326265 or 94326602 or minus156646352 or minus166953684 or minus166979164 or minus166979314 or minus47510367	BP747842.1 or CK290995.1 or CK293585.1 or DV999582.1 or EB433062.1 or EB438712.1 or EB679867.1 or EB680204.1 or FD781432.1 or FD782161.1 or FD800019.1 or minusAM840202.1 or minusCN745370.1 or minusFD781538.1 or minusFD799516.1 or minusFD800056.1	EST 03PA2_T7_032_H09_08AUG2005_065 03PA2 Phaseolus angustissimus cDNA, mRNA sequence. or EST 03PA2_T7_024_A06_08AUG2005_048 03PA2 Phaseolus angustissimus cDNA, mRNA sequence. or EST 03PA2_T7_022_F11_08AUG2005_085 03PA2 Phaseolus angustissimus cDNA, mRNA sequence. or EST 05AV4_T7_020_A07_16APR2006_063 05AV4 Phaseolus angustissimus cDNA, mRNA sequence. or EST 05AV4_T7_019_E11_16APR2006_087 05AV4 Ph…	52.0341	26
Tag-187	CATGAAAGACTGATGGAGAATAGTTG	3	2	1.39156	1.66333	0.742034	92019797 or 92020818 or minus190834525	EB431549.1 or EB432530.1 or minusFG171988.1	EST KL5B.118A03F.060217T7 KL5B Nicotiana tabacum cDNA clone KL5B.118A03, mRNA sequence. or EST KL5B.113P19F.060217T7 KL5B Nicotiana tabacum cDNA clone KL5B.113P19, mRNA sequence. or EST AGN_RNC129xn10r1.ab1 AGN_RNC Nicotiana tabacum cDNA 3&apos;, mRNA sequence.	44.1047	22
Tag-188	CATGAAAGACTTTGATGCTGCATAGT	7	4	3.24698	3.32665	0.885441	minus190772553	minusFG191549.1	EST AGN_PNL217dr1_b9.trimmed.seq AGN_PNL Nicotiana tabacum cDNA 3&apos;, mRNA sequence.	42.1223	21
Tag-189	CATGAAAGAGACGAAGGATCAAGAGA	10	4	4.63854	3.32665	0.650712	no hit	no hit	no hit	no hit	no hit
Tag-190	CATGAAAGAGCAAATATTTCGGTCTT	4	1	1.85542	0.831663	0.605191	83420581 or 92026863 or 92036103 or minus190734047	DW002575.1 or EB438568.1 or EB447808.1 or minusFG198650.1	EST AGN_PNL227cr1_b2.trimmed.seq AGN_PNL Nicotiana tabacum cDNA 3&apos;, mRNA sequence. or EST KT7B.103C23F.060124T7 KT7 Nicotiana tabacum cDNA clone KT7B.103C23, mRNA sequence. or EST KN6B.101C05F.051230T7 KN6B Nicotiana tabacum cDNA clone KN6B.101C05, mRNA sequence. or EST KR3B.103F05F.051108T7 KR3B Nicotiana tabacum cDNA clone KR3B.103F05, mRNA sequence.	44.1047	22
Tag-191	CATGAAAGAGTCGCCATCCTTCAGTG	3	0	1.39156	0	0.3378	minus6060272 or minus9502631	minusAW094689.1 or minusBE458329.1	EST EST413621 tomato developing/immature green fruit Solanum lycopersicum cDNA clone cLEM1D4, mRNA sequence. or EST EST287857 tomato mixed elicitor, BTI Solanum lycopersicum cDNA clone cLET29F2, mRNA sequence.	52.0341	26
Tag-192	CATGAAAGATAAAACCATCCATTGAA	2	0	0.927708	0	0.526929	no hit	no hit	no hit	no hit	no hit
Tag-193	CATGAAAGATAGCTCCTTGATGTTTT	4	2	1.85542	1.66333	0.976333	no hit	no hit	no hit	no hit	no hit
Tag-194	CATGAAAGATCTAGCAGAAAATCTTT	3	2	1.39156	1.66333	0.742034	190723115 or 190730881 or 190733746 or 190741193 or 190753951 or 190761033 or 190819745 or 190875156 or 190880504	FG133557.1 or FG140836.1 or FG148755.1 or FG151080.1 or FG164972.1 or FG166978.1 or FG168217.1 or FG168760.1 or FG172465.1	EST AGN_RNC128xn06f1.ab1 AGN_RNC Nicotiana tabacum cDNA 5&apos;, mRNA sequence. or EST AGN_RNC005xb02f1.ab1 AGN_RNC Nicotiana tabacum cDNA 5&apos;, mRNA sequence. or EST AGN_RNC006xf24f1.ab1 AGN_RNC Nicotiana tabacum cDNA 5&apos;, mRNA sequence. or EST AGN_RNC008xf13f1.ab1 AGN_RNC Nicotiana tabacum cDNA 5&apos;, mRNA sequence. or EST AGN_RNC012xn22f1.ab1 AGN_RNC Nicotiana tabacum cDNA 5&apos;, mR…	52.0341	26
Tag-195	CATGAAAGATGCAAAAAGCAGCAGCT	3	0	1.39156	0	0.3378	no hit	no hit	no hit	no hit	no hit
Tag-196	CATGAAAGATGCAAAAGCAGCAGCTA	155	102	71.8974	84.8296	0.200222	no hit	no hit	no hit	no hit	no hit
Tag-197	CATGAAAGATGCAAAAGCAGCAGCTC	0	2	0	1.66333	0.0924802	156676340 or 156691234 or 48760734 or 48762371 or 92017803 or 92025469 or minus156661862 or minus190831556	AM813699.1 or AM819948.1 or BP751130.1 or BP752767.1 or EB429820.1 or EB437174.1 or minusAM807487.1 or minusFG184470.1	EST AM813699 seedling library, SL Nicotiana tabacum cDNA clone nt002161014, mRNA sequence. or EST AM807487 seedling library, SL Nicotiana tabacum cDNA clone nt002230013, mRNA sequence. or EST BL12.103L04F.060309T7 BL12 Nicotiana tabacum cDNA clone BL12.103L04, mRNA sequence. or EST KL5B.104F06F.060207T7 KL5B Nicotiana tabacum cDNA clone KL5B.104F06, mRNA sequence. or EST AGN_PNL208ar1_f5.trimmed.…	52.0341	26
Tag-198	CATGAAAGATGCAAAAGCAGCAGCTT	2	0	0.927708	0	0.526929	156691234 or 25236775 or 25237947 or 25417117 or 48760734 or 48762371 or 76869040 or 76869662 or 76869726 or 76869958 or 92021107 or 92022353 or 92022617 or 92024921 or 92025712 or 92038644 or 94329214 or 94329782 or minus39851988 or minus39851994 or minus39866897 or minus39885332 or minus47511943	AM819948.1 or BP751130.1 or BP752767.1 or CA658250.1 or CA659422.1 or CA695331.1 or DV160033.1 or DV160654.1 or DV160718.1 or DV160950.1 or EB432818.1 or EB434058.1 or EB434322.1 or EB436626.1 or EB437417.1 or EB450349.1 or EB682816.1 or EB683384.1 or minusCK281398.1 or minusCK281401.1 or minusCK288914.1 or minusCK298197.1 or minusCN746946.1	EST KP1B.104K19F.050725T7 KP1B Nicotiana tabacum cDNA clone KP1B.104K19, mRNA sequence. or EST KP1B.104A08F.050725T7 KP1B Nicotiana tabacum cDNA clone KP1B.104A08, mRNA sequence. or EST KP1B.103N07F.050725T7 KP1B Nicotiana tabacum cDNA clone KP1B.103N07, mRNA sequence. or EST KP1B.102B09F.050722T7 KP1B Nicotiana tabacum cDNA clone KP1B.102B09, mRNA sequence. or EST KT7C.106H11F.051219T7 KT7 Nicot…	50.0517	25
Tag-199	CATGAAAGATTGAATTATAAAATGAA	3	0	1.39156	0	0.3378	no hit	no hit	no hit	no hit	no hit
Tag-200	CATGAAAGCAAAAAAAACAAATGCAG	3	0	1.39156	0	0.3378	52510213 or 73935064 or minus73934674	CV257238.1 or DT518374.1 or minusDT517984.1	EST WS0246.B21_B04 PTxD-ICC-N-A-14 Populus trichocarpa x Populus deltoides cDNA clone WS0246_B04 3&apos;, mRNA sequence. or EST WS02436.B21_P12 PTxD-ICC-N-A-14 Populus trichocarpa x Populus deltoides cDNA clone WS02436_P12 3&apos;, mRNA sequence. or EST WS02435.B21_N22 PTxD-ICC-N-A-14 Populus trichocarpa x Populus deltoides cDNA clone WS02435_N22 3&apos;, mRNA sequence.	42.1223	21
Tag-201	CATGAAAGCAAAAAAACAAATGCAGA	34	16	15.771	13.3066	0.605682	110886931 or 164290846 or minus48816018	DY306528.1 or ES800586.1 or minusCO117331.1	EST GR__Eb01A23.f GR__Eb Gossypium raimondii cDNA clone GR__Eb01A23 5&apos;, mRNA sequence. or EST UFL_612_46 Cotton fiber 0-10 day post anthesis Gossypium hirsutum cDNA, mRNA sequence. or EST KN0AAL2BF05FM1 KCl-Salt1 Citrus reshni cDNA 5&apos;, mRNA sequence.	40.14	20
Tag-202	CATGAAAGCAAAAAACAAATGCAGAC	0	2	0	1.66333	0.0924802	no hit	no hit	no hit	no hit	no hit
Tag-203	CATGAAAGCAAAAAACAAATGCAGAG	3	0	1.39156	0	0.3378	no hit	no hit	no hit	no hit	no hit
Tag-204	CATGAAAGCAAACAGTCAACGCCACA	1	1	0.463854	0.831663	0.588012	no hit	no hit	no hit	no hit	no hit
Tag-205	CATGAAAGCAAGGAAAGTGAATGTAC	1	1	0.463854	0.831663	0.588012	83416912	DV998906.1	EST KL4B.100H15F.050922T7 KL4B Nicotiana tabacum cDNA clone KL4B.100H15, mRNA sequence.	44.1047	22
Tag-206	CATGAAAGCAATGAATGCTGCTGGTC	2	2	0.927708	1.66333	0.498382	156704589 or 48756686 or 94329691 or minus156701540 or minus190863687	AM792282.1 or BP747082.1 or EB683293.1 or minusAM795563.1 or minusFG177497.1	EST AM795563 DL, diurnal library Nicotiana tabacum cDNA clone nt005219069, mRNA sequence. or EST AM792282 seedling library, SL Nicotiana tabacum cDNA clone nt002207073, mRNA sequence. or EST AGN_RNC118xg04r1.ab1 AGN_RNC Nicotiana tabacum cDNA 3&apos;, mRNA sequence. or EST KR3B.112C16F.060119T7 KR3B Nicotiana tabacum cDNA clone KR3B.112C16, mRNA sequence. or EST BP747082 partially normalized dipl…	52.0341	26
Tag-207	CATGAAAGCACAATCCTGGACTTTCT	6	8	2.78312	6.6533	0.0988963	no hit	no hit	no hit	no hit	no hit
Tag-208	CATGAAAGCAGAGATTGTTGTTTTAG	1	1	0.463854	0.831663	0.588012	156647614 or 92032505 or 94461799 or minus190786042 or minus190806672	AM848205.1 or EB444210.1 or EB697674.1 or minusFG163920.1 or minusFG203204.1	EST AM848205 seedling library, SL Nicotiana tabacum cDNA clone nt002322028, mRNA sequence. or EST KR2B.102P17F.051227T7 KR2B Nicotiana tabacum cDNA clone KR2B.102P17, mRNA sequence. or EST AGN_PNL233dr1_e1.trimmed.seq AGN_PNL Nicotiana tabacum cDNA 3&apos;, mRNA sequence. or EST AGN_RNC014xh22r1.ab1 AGN_RNC Nicotiana tabacum cDNA 3&apos;, mRNA sequence. or EST NecGex_335C08 Ornamental tobacco (Lx…	52.0341	26
Tag-209	CATGAAAGCATAAACGGCTATTCATC	7	5	3.24698	4.15832	0.616259	123211076 or 123211113 or 123212293 or 123212364 or 123212396 or 123220838 or 190862102 or 52834345 or 94454941 or minus156643740	BP530618.1 or EB690816.1 or EH616399.1 or EH616431.1 or EH617342.1 or EH617411.1 or EH617434.1 or EH621129.1 or FG137478.1 or minusAM798369.1	EST BP530618 MAT005 Nicotiana tabacum cDNA clone BY22256, mRNA sequence. or EST CHO_SL008xd22f1.ab1 CHO_SL Nicotiana tabacum cDNA, mRNA sequence. or EST CHO_SL006xp07f1.ab1 CHO_SL Nicotiana tabacum cDNA, mRNA sequence. or EST CHO_SL006xl01f1.ab1 CHO_SL Nicotiana tabacum cDNA, mRNA sequence. or EST CHO_SL006xk10f1.ab1 CHO_SL Nicotiana tabacum cDNA, mRNA sequence. or EST EST_YP003xn24f1.ab1 EST_YP …	52.0341	26
Tag-210	CATGAAAGCATTGGGCTTACAAAAGA	1	1	0.463854	0.831663	0.588012	13617060 or 15185265 or 62950315	BG599924.1 or BI405851.1 or DN940052.1	EST EST504819 cSTS Solanum tuberosum cDNA clone cSTS26B14 5&apos; sequence, mRNA sequence. or EST 8051.2 After-Cooking Darkening A Solanum tuberosum cDNA clone 8051 5&apos;, mRNA sequence. or EST 147D06 Mature tuber lambda ZAP Solanum tuberosum cDNA, mRNA sequence.	50.0517	25
Tag-211	CATGAAAGCATTTTGGCTGCCCTCTG	1	1	0.463854	0.831663	0.588012	47104762	BT013347.1	PLN Lycopersicon esculentum clone 135283F, mRNA sequence.	52.0341	26
Tag-212	CATGAAAGCCAAGAACTTGTGTGCGT	37	16	17.1626	13.3066	0.416378	no hit	no hit	no hit	no hit	no hit
Tag-213	CATGAAAGCCCTTCAACCAATTGCAG	1	1	0.463854	0.831663	0.588012	190136969	FG636578.1	EST TT-17_F06 Samsun trichome library Nicotiana tabacum cDNA, mRNA sequence.	52.0341	26
Tag-214	CATGAAAGCGGATTACAACCAAACCC	2	1	0.927708	0.831663	0.905683	minus92038529 or minus94330262	minusEB450234.1 or minusEB683864.1	EST KT7C.106C10F.051219T7 KT7 Nicotiana tabacum cDNA clone KT7C.106C10, mRNA sequence. or EST KR3B.113L13F.060119T7 KR3B Nicotiana tabacum cDNA clone KR3B.113L13, mRNA sequence.	44.1047	22
Tag-215	CATGAAAGCTATCAATGTCATTCCAA	110	42	51.024	34.9298	0.0335811	156656601 or 32026986 or 76869123 or 76869901 or 92011885 or 92012405 or 92027057 or 94463337 or 94464533 or minus156654003 or minus156688259 or minus156692929 or minus190790868 or minus190793706	AM845198.1 or BP192575.1 or DV160116.1 or DV160893.1 or EB425471.1 or EB425906.1 or EB438762.1 or EB699212.1 or EB700408.1 or minusAM826119.1 or minusAM835097.1 or minusAM842964.1 or minusFG151389.1 or minusFG161281.1	EST AM835097 DL, diurnal library Nicotiana tabacum cDNA clone nt005189065, mRNA sequence. or EST AM845198 seedling library, SL Nicotiana tabacum cDNA clone nt002177078, mRNA sequence. or EST AGN_RNC018xe23r1.ab1 AGN_RNC Nicotiana tabacum cDNA 3&apos;, mRNA sequence. or EST AGN_RNC110xc11r1.ab1 AGN_RNC Nicotiana tabacum cDNA 3&apos;, mRNA sequence. or EST KP1B.104I02F.050725T7 KP1B Nicotiana tabac…	52.0341	26
Tag-216	CATGAAAGCTGACGAAGTTGCCAAGA	14	3	6.49396	2.49499	0.135288	gnl|BL_ORD_ID|445	no ref	gi|47969679|gb|AJ717913.1|AJ717913 PLN Nicotiana tabacum cDNA-AFLP-fragment BSTT14-4-310, cultivar Bright Yellow 2.	52.0341	26
Tag-217	CATGAAAGCTGGCTTTATTCACTTCA	41	47	19.018	39.0882	0.000768683	gnl|BL_ORD_ID|2097 or gnl|BL_ORD_ID|2148 or gnl|BL_ORD_ID|2864	no ref or no ref or no ref	gi|22550385|gb|AF454759.2|AF454759 PLN Nicotiana tabacum beta-carbonic anhydrase (CA) mRNA, complete cds; nuclear gene for chloroplast product. or gi|170218|gb|M94135.1|M94135 PLN Nicotiana tabacum chloroplast carbonic anhydrase gene, complete cds. or gi|310920|gb|L19255.1|L19255 PLN Nicotiana tabacum chloroplastic carbonic anhydrase mRNA, 3&apos; end.	52.0341	26
Tag-218	CATGAAAGCTGTTTAATTTTGTTTCG	1	1	0.463854	0.831663	0.588012	no hit	no hit	no hit	no hit	no hit
Tag-219	CATGAAAGGAAAGTCATACTATAGGA	8	3	3.71083	2.49499	0.645832	190835154	FG148251.1	EST AGN_RPC003xl16f1.ab1 AGN_RPC Nicotiana tabacum cDNA 5&apos;, mRNA sequence.	44.1047	22
Tag-220	CATGAAAGGACAAAATTGATCTACTT	2	0	0.927708	0	0.526929	no hit	no hit	no hit	no hit	no hit
Tag-221	CATGAAAGGACTTATCAAAACTCATA	0	3	0	2.49499	0.0331937	no hit	no hit	no hit	no hit	no hit
Tag-222	CATGAAAGGACTTGATGGGATCCAGG	1	2	0.463854	1.66333	0.27034	gnl|BL_ORD_ID|3431	no ref	gi|46389743|gb|AB120517.1|AB120517 PLN Nicotiana tabacum mRNA, transcriptionally up-regulated region associated with genomic hypomethylation, clone: G8.	50.0517	25
Tag-223	CATGAAAGGAGTCTTGGCTATAGCTT	11	6	5.1024	4.98998	0.965774	190781675 or 22780325 or 22783518 or 76869772 or 92038848 or 94459124 or 94462721 or minus190754068 or minus190769524 or minus190781761 or minus48753874	BM060208.1 or BM063400.1 or DV160764.1 or EB450553.1 or EB694999.1 or EB698596.1 or FG199345.1 or minusBP744270.1 or minusFG158695.1 or minusFG171275.1 or minusFG173899.1	EST NecGex_351A04 Ornamental tobacco (LxS8) post-fertilization Floral nectary cDNA library Nicotiana langsdorffii x Nicotiana sanderae cDNA clone NecGEx_Clone 351A04 similar to Unknown, mRNA sequence. or EST KP1B.104C07F.050725T7 KP1B Nicotiana tabacum cDNA clone KP1B.104C07, mRNA sequence. or EST KT7C.108B01F.051219T7 KT7 Nicotiana tabacum cDNA clone KT7C.108B01, mRNA sequence. or EST AGN_PNL228…	52.0341	26
Tag-224	CATGAAAGGATAGACCTTGGGCAGAT	2	0	0.927708	0	0.526929	no hit	no hit	no hit	no hit	no hit
Tag-225	CATGAAAGGATTCAGTGCAGATGCAA	1	1	0.463854	0.831663	0.588012	117724014 or 13614032 or 190849763 or 21922248 or 53779581	BG595892.1 or BQ506375.2 or CV497224.1 or DB691180.1 or FG148353.1	EST EST494570 cSTS Solanum tuberosum cDNA clone cSTS12K7 5&apos; sequence, mRNA sequence. or EST EST613790 Generation of a set of potato cDNA clones for microarray analyses mixed potato tissues Solanum tuberosum cDNA clone STMGJ92 5&apos; end, mRNA sequence. or EST 61401.1 Mixed Leaf Solanum tuberosum cDNA clone 61401 5&apos;, mRNA sequence. or EST DB691180 Solanum lycopersicum cv. Micro-Tom leaf…	52.0341	26
Tag-226	CATGAAAGGCAAAGAGAAGAATCGAA	1	2	0.463854	1.66333	0.27034	gnl|BL_ORD_ID|2195	no ref	gi|1491930|gb|U52078.1|U52078 PLN Nicotiana tabacum kinesin-like protein (tck1) mRNA, complete cds.	52.0341	26
Tag-227	CATGAAAGGCTCACAGTTTCTTATGA	1	2	0.463854	1.66333	0.27034	52833967 or minus190724694 or minus190743590 or minus190793919	BP530240.1 or minusFG153089.1 or minusFG154111.1 or minusFG202272.1	EST BP530240 MAT005 Nicotiana tabacum cDNA clone BY21242, mRNA sequence. or EST AGN_PNL232cr1_c4.trimmed.seq AGN_PNL Nicotiana tabacum cDNA 3&apos;, mRNA sequence. or EST AGN_RNC104xe10r1.ab1 AGN_RNC Nicotiana tabacum cDNA 3&apos;, mRNA sequence. or EST AGN_RNC106xa07r1.ab1 AGN_RNC Nicotiana tabacum cDNA 3&apos;, mRNA sequence.	44.1047	22
Tag-228	CATGAAAGGTCCAAGCTTTTGATGCT	2	3	0.927708	2.49499	0.254729	minus30680582	minusNM_111696.2	Arabidopsis thaliana KH domain-containing protein (AT3G08620) mRNA, complete cds	52.0341	26
Tag-229	CATGAAAGGTGCAGACCTTGGCTTTC	4	2	1.85542	1.66333	0.976333	156637924 or 156646214 or 156666495 or 190135192 or 190136669 or 190143773 or 52837645 or 76868933 or 76869895 or 92016816 or 92039216 or 92039884 or minus115603841 or minus156658001 or minus156681643 or minus190737946 or minus190775243 or minus190781462 or minus190805739 or minus190885138	AM796014.1 or AM817394.1 or AM848976.1 or BP533918.1 or DV159926.1 or DV160887.1 or EB429093.1 or EB450921.1 or EB451587.1 or FG634661.1 or FG637718.1 or FG644112.1 or minusAM813227.1 or minusAM831603.1 or minusEG036068.1 or minusFG166927.1 or minusFG174468.1 or minusFG175580.1 or minusFG196534.1 or minusFG201377.1	EST TT-33_O24 Samsun trichome library Nicotiana tabacum cDNA, mRNA sequence. or EST TT-34_C13 tobacco leaf library Nicotiana tabacum cDNA, mRNA sequence. or EST KP1B.104H20F.050725T7 KP1B Nicotiana tabacum cDNA clone KP1B.104H20, mRNA sequence. or EST KP1B.101M11F.050722T7 KP1B Nicotiana tabacum cDNA clone KP1B.101M11, mRNA sequence. or EST TDF29 Tobacco BY-2 ESTs modulated by Rhodococcus fascian…	52.0341	26
Tag-230	CATGAAAGGTGGAGAGCTAATGGAAC	3	2	1.39156	1.66333	0.742034	no hit	no hit	no hit	no hit	no hit
Tag-231	CATGAAAGGTTATTTGAATGATGATG	39	13	18.0903	10.8116	0.107887	51301108 or minus22788378	CO910805.1 or minusBM068258.1	EST KS08019G01 KS08 Capsicum annuum cDNA, mRNA sequence. or EST BJ03011B12 BJ03 Capsicum annuum cDNA 5&apos;, mRNA sequence.	52.0341	26
Tag-232	CATGAAAGTAAAAGCCTAATGTTCGA	1	1	0.463854	0.831663	0.588012	no hit	no hit	no hit	no hit	no hit
Tag-233	CATGAAAGTAAATGGCTTTACTTTCT	2	2	0.927708	1.66333	0.498382	190730206 or 195272739 or 76867003 or 76870646 or minus190794409	DV157996.1 or DV161638.1 or FG199808.1 or FG450196.1 or minusFG199902.1	EST 010601KAFB003923HT (KAFB) Actinidia deliciosa buds 3 days after hydrogen cyanamide treatment Actinidia deliciosa cDNA clone KAFBB00392, mRNA sequence. or EST KP1B.108L17F.050726T7 KP1B Nicotiana tabacum cDNA clone KP1B.108L17, mRNA sequence. or EST KG9B.002G22F.050720T7 KG9B Nicotiana tabacum cDNA clone KG9B.002G22, mRNA sequence. or EST AGN_PNL229br1_a10.trimmed.seq AGN_PNL Nicotiana tabacum…	52.0341	26
Tag-234	CATGAAAGTAAGCACATCTAAAACTC	40	19	18.5542	15.8016	0.590366	minus156675334 or minus190720667	minusAM806302.1 or minusFG192351.1	EST AM806302 COL, cold overnight library Nicotiana tabacum cDNA clone nt006154056, mRNA sequence. or EST AGN_PNL218dr1_h7.trimmed.seq AGN_PNL Nicotiana tabacum cDNA 3&apos;, mRNA sequence.	44.1047	22
Tag-235	CATGAAAGTAGAGTTGCTGAATCTTG	2	0	0.927708	0	0.526929	minus13680566	minusBG629093.1	EST cC-esflcLEL25O15d1 Tomato flower library from a mixture of developmental stages Solanum lycopersicum cDNA clone cC-esflcLEL25O15d1, mRNA sequence.	44.1047	22
Tag-236	CATGAAAGTATCCCAAATCGACTCGA	2	0	0.927708	0	0.526929	190764358 or 190783985 or 190785700 or 190876828	FG149244.1 or FG153170.1 or FG163036.1 or FG201160.1	EST AGN_PNL231af1_f9.trimmed.seq AGN_PNL Nicotiana tabacum cDNA 5&apos;, mRNA sequence. or EST AGN_RNC015xo12f1.ab1 AGN_RNC Nicotiana tabacum cDNA 5&apos;, mRNA sequence. or EST AGN_RNC106xe08f1.ab1 AGN_RNC Nicotiana tabacum cDNA 5&apos;, mRNA sequence. or EST AGN_RNC116xp14f1.ab1 AGN_RNC Nicotiana tabacum cDNA 5&apos;, mRNA sequence.	52.0341	26
Tag-237	CATGAAAGTATGTTGACGAATTTGAG	24	12	11.1325	9.97996	0.801353	123213493 or 123217553 or 47232113 or 94327379 or 94454556 or 94460750 or minus47232183	CN655374.1 or EB680981.1 or EB690431.1 or EB696625.1 or EH618323.1 or EH618404.1 or minusCN655444.1	EST CHO_SL012xa08f1.ab1 CHO_SL Nicotiana tabacum cDNA, mRNA sequence. or EST CHO_SL012xa05f1.ab1 CHO_SL Nicotiana tabacum cDNA, mRNA sequence. or EST KL4B.111P06F.060128T7 KL4B Nicotiana tabacum cDNA clone KL4B.111P06, mRNA sequence. or EST NecGex_316C06 Ornamental tobacco (LxS8) post-fertilization Floral nectary cDNA library Nicotiana langsdorffii x Nicotiana sanderae cDNA clone NecGEx_Clone 316…	52.0341	26
Tag-238	CATGAAAGTCATAGTGGTGAGCTCAC	4	0	1.85542	0	0.216554	no hit	no hit	no hit	no hit	no hit
Tag-239	CATGAAAGTCATTGTCTATGATTTAC	1	1	0.463854	0.831663	0.588012	no hit	no hit	no hit	no hit	no hit
Tag-240	CATGAAAGTGAAGAGATAATTCAGCT	0	2	0	1.66333	0.0924802	minus39863912 or minus39866647 or minus39879037 or minus39885977	minusCK287406.1 or minusCK288787.1 or minusCK295043.1 or minusCK298521.1	EST EST761235 Nicotiana benthamiana mixed tissue cDNA library, normalized, full-length Nicotiana benthamiana cDNA clone NBMDG47 3&apos; end, mRNA sequence. or EST EST757757 Nicotiana benthamiana mixed tissue cDNA library, normalized, full-length Nicotiana benthamiana cDNA clone NBMCS05 3&apos; end, mRNA sequence. or EST EST751509 Nicotiana benthamiana mixed tissue cDNA library, normalized, full-l…	40.14	20
Tag-241	CATGAAAGTGATGAGCTGAAAGCGTG	1	1	0.463854	0.831663	0.588012	156646431 or 156657991 or 156667098 or 190136933 or 48757617 or 92012021 or 92012111 or 92022401 or 92024825 or 92039733 or 92040130	AM813217.1 or AM815612.1 or AM840281.1 or BP748013.1 or EB425572.1 or EB425619.1 or EB434106.1 or EB436530.1 or EB451438.1 or EB451833.1 or FG636542.1	EST TL13.106B19F.060315T7 TL13 Nicotiana tabacum cDNA clone TL13.106B19, mRNA sequence. or EST TT-16_N19 Samsun trichome library Nicotiana tabacum cDNA, mRNA sequence. or EST AM813217 COL, cold overnight library Nicotiana tabacum cDNA clone nt006161047, mRNA sequence. or EST KT7C.112L01F.051221T7 KT7 Nicotiana tabacum cDNA clone KT7C.112L01, mRNA sequence. or EST KT7C.110I24F.051221T7 KT7 Nicotia…	52.0341	26
Tag-242	CATGAAAGTGCCTGGAAGGCTTCATC	1	1	0.463854	0.831663	0.588012	190758098 or 190831397 or 39858035 or 39863084	CK284451.1 or CK286983.1 or FG141658.1 or FG147526.1	EST AGN_RPC005xi08f1.ab1 AGN_RPC Nicotiana tabacum cDNA 5&apos;, mRNA sequence. or EST AGN_RPC024xc20f1.ab1 AGN_RPC Nicotiana tabacum cDNA 5&apos;, mRNA sequence. or EST EST749705 Nicotiana benthamiana mixed tissue cDNA library, normalized, full-length Nicotiana benthamiana cDNA clone NBMB595 5&apos; end, mRNA sequence. or EST EST747173 Nicotiana benthamiana mixed tissue cDNA library, normalized,…	52.0341	26
Tag-243	CATGAAAGTGTCATTCTTCACTGAAA	16	7	7.42167	5.82164	0.647883	minus156660605 or minus190135598 or minus190145470 or minus47004321 or minus83422729 or minus94326824 or minus94326859 or minus94455150 or minus94455590 or minus94460736	minusAJ633029.1 or minusAM826919.1 or minusDW004723.1 or minusEB680426.1 or minusEB680461.1 or minusEB691025.1 or minusEB691465.1 or minusEB696611.1 or minusFG633987.1 or minusFG643033.1	EST TT-38_J07 K326 early senescent leaf library Nicotiana tabacum cDNA, mRNA sequence. or EST TT-08_E24 tobacco leaf library Nicotiana tabacum cDNA, mRNA sequence. or EST AM826919 seedling library, SL Nicotiana tabacum cDNA clone nt002243043, mRNA sequence. or EST KR3B.109I21F.051111T7 KR3B Nicotiana tabacum cDNA clone KR3B.109I21, mRNA sequence. or EST AJ633029 Nicotiana tabacum leaf Nicotiana t…	44.1047	22
Tag-244	CATGAAAGTTCCAGCACCACACTCAG	2	2	0.927708	1.66333	0.498382	120547618 or 171479283 or minus171478282 or minus189451905 or minus190137646 or minus190144718 or minus190668904 or minus190669268 or minus190670524 or minus62974628 or minus62975862	EH366482.1 or FE968286.1 or minusDB996657.1 or minusDB997336.1 or minusDB999260.1 or minusDN949883.1 or minusDN950501.1 or minusFE967444.1 or minusFG607333.1 or minusFG635335.1 or minusFG641921.1	EST G02_j001_plate_88 j001 Nicotiana benthamiana cDNA 5&apos; similar to Zinc finger protein-like, mRNA sequence. or EST Ost1T_957_2T_439 Oak tissue culture growing 1 hour in hypertonic medium Quercus robur cDNA 5&apos; , 3&apos;, mRNA sequence. or EST OST1T_296 Oak tissue culture growing 1 hour in hypertonic medium Quercus robur cDNA 5&apos; , 3&apos;, mRNA sequence. or EST DB999260 Quercus mong…	52.0341	26
Tag-245	CATGAAAGTTGAGCTTTCTTTCCTCT	1	1	0.463854	0.831663	0.588012	no hit	no hit	no hit	no hit	no hit
Tag-246	CATGAAAGTTTATGAAACGAAATATA	0	2	0	1.66333	0.0924802	no hit	no hit	no hit	no hit	no hit
Tag-247	CATGAAAGTTTGAGTTAGATATTGGT	2	1	0.927708	0.831663	0.905683	no hit	no hit	no hit	no hit	no hit
Tag-248	CATGAAAGTTTGATGACAAGCTTGTA	0	3	0	2.49499	0.0331937	84030058	DW165377.1	EST CLVY3930.b1_C23.ab1 CLV(XYZ) lettuce virosa Lactuca virosa cDNA clone CLVY3930, mRNA sequence.	40.14	20
Tag-249	CATGAAAGTTTGTGAGTAGTTGAGGG	5	4	2.31927	3.32665	0.536816	no hit	no hit	no hit	no hit	no hit
Tag-250	CATGAAAGTTTTAATTTGACTGGTGA	4	0	1.85542	0	0.216554	no hit	no hit	no hit	no hit	no hit
Tag-251	CATGAAATAAAAGCTCCATTTCATAT	1	1	0.463854	0.831663	0.588012	minus47507034	minusCN742130.1	EST SAL_US002xo23r1.ab1 SAL_US N.Bentheme Nicotiana benthamiana cDNA 3&apos;, mRNA sequence.	44.1047	22
Tag-252	CATGAAATAAATTCATTCTTGTGCAC	2	0	0.927708	0	0.526929	no hit	no hit	no hit	no hit	no hit
Tag-253	CATGAAATAACATCCCTGTCGATCTT	4	3	1.85542	2.49499	0.625861	no hit	no hit	no hit	no hit	no hit
Tag-254	CATGAAATAACATTTTATTGGCAGTA	2	1	0.927708	0.831663	0.905683	no hit	no hit	no hit	no hit	no hit
Tag-255	CATGAAATAAGAATGACCATCTGAAC	3	6	1.39156	4.98998	0.0600534	189006967 or 47508082 or 47508459 or minus47508156 or minus47508544 or minus47508602	CN743085.1 or CN743462.1 or FG395110.1 or minusCN743159.1 or minusCN743547.1 or minusCN743605.1	EST FSEFC03_H07 Bambusa edulis, FSEF Phyllostachys edulis cDNA clone FSEFC03_H07 5&apos;, mRNA sequence. or EST SAL_US029xa05r1.ab1 SAL_US N.Bentheme Nicotiana benthamiana cDNA 3&apos;, mRNA sequence. or EST SAL_US029xf10r1.ab1 SAL_US N.Bentheme Nicotiana benthamiana cDNA 3&apos;, mRNA sequence. or EST SAL_US029xf10f1.ab1 SAL_US N.Bentheme Nicotiana benthamiana cDNA 5&apos;, mRNA sequence. or EST…	52.0341	26
Tag-256	CATGAAATAATAGTGGAAGAGTTATT	1	4	0.463854	3.32665	0.0501031	190146740 or minus156703457	FG645255.1 or minusAM784713.1	EST TT-47_D14 K326 late senescent leaf library Nicotiana tabacum cDNA, mRNA sequence. or EST AM784713 seedling library, SL Nicotiana tabacum cDNA clone nt002047007, mRNA sequence.	52.0341	26
Tag-257	CATGAAATAATATAATCTTTTGATTC	3	2	1.39156	1.66333	0.742034	156648216 or 190135055 or 190141613 or 190145744 or 191188553 or 191190681 or 94330625 or minus52833338	AM838659.1 or EB684227.1 or EY402787.1 or EY402985.1 or FG633849.1 or FG640276.1 or FG642737.1 or minusBP529611.1	EST KR3B.114N19F.060119T7 KR3B Nicotiana tabacum cDNA clone KR3B.114N19, mRNA sequence. or EST pOP-CNH02674_EST_C_1_pSK_SK CNH (Oil Palm Non-Embryogenic Callus) Elaeis guineensis cDNA clone pOP-CNH02674 5&apos;, mRNA sequence. or EST pOP-CNH03491_EST_C_1_pSK_SK CNH (Oil Palm Non-Embryogenic Callus) Elaeis guineensis cDNA clone pOP-CNH03491 5&apos;, mRNA sequence. or EST BP529611 MAT001 Nicotiana …	50.0517	25
Tag-258	CATGAAATAATCGATTCAATATTCCA	2	0	0.927708	0	0.526929	no hit	no hit	no hit	no hit	no hit
Tag-259	CATGAAATAATGAAAACAAGGCCATA	21	11	9.74094	9.14829	0.914282	no hit	no hit	no hit	no hit	no hit
Tag-260	CATGAAATAATGGCTATGGGAGTGGA	1	1	0.463854	0.831663	0.588012	13096941	AW191823.1	EST EST019 cDNAs of Nicotiana attenuata insect-responsive genes isolated by mRNA differential-display RT-PCR Nicotiana attenuata cDNA clone pDH48.4 5&apos; similar to senescence-related protein SENU1 (Lycopersicon esculentum), mRNA sequence.	42.1223	21
Tag-261	CATGAAATACAAAAAACAGGTTTTTG	0	2	0	1.66333	0.0924802	minus77498212 or minus77498348	minusDV212369.1 or minusDV212434.1	EST 0089P0171Z_A01_T7 Mimulus guttatus library 2 Mimulus guttatus cDNA clone 0089P0171Z_A01 5&apos;, mRNA sequence. or EST 0089P0170Z_B10_T7 Mimulus guttatus library 2 Mimulus guttatus cDNA clone 0089P0170Z_B10 5&apos;, mRNA sequence.	42.1223	21
Tag-262	CATGAAATACGTGATCTTTGTTGGGA	2	0	0.927708	0	0.526929	156672191 or 190740726 or 190854769	AM784095.1 or FG143304.1 or FG155494.1	EST AM784095 seedling library, SL Nicotiana tabacum cDNA clone nt002154024, mRNA sequence. or EST AGN_RNC030xm20f1.ab1 AGN_RNC Nicotiana tabacum cDNA 5&apos;, mRNA sequence. or EST AGN_RPC019xm04f1.ab1 AGN_RPC Nicotiana tabacum cDNA 5&apos;, mRNA sequence.	52.0341	26
Tag-263	CATGAAATACTAGATGCCTTTTTGCT	3	2	1.39156	1.66333	0.742034	minus156642405 or minus48754809	minusAM783025.1 or minusBP745205.1	EST AM783025 COL, cold overnight library Nicotiana tabacum cDNA clone nt006077063, mRNA sequence. or EST BP745205 partially normalized diploid tobacco cDNA library Nicotiana sylvestris cDNA clone L-018_H01, mRNA sequence.	52.0341	26
Tag-264	CATGAAATAGAAATTGCAATAATGAA	11	14	5.1024	11.6433	0.0382378	gnl|BL_ORD_ID|395 or gnl|BL_ORD_ID|69 or gnl|BL_ORD_ID|848 or gnl|BL_ORD_ID|848 or gnl|BL_ORD_ID|863 or gnl|BL_ORD_ID|863 or gnl|BL_ORD_ID|931 or minusgnl|BL_ORD_ID|7	no ref or no ref or no ref or no ref or no ref or no ref or no ref or no ref	gi|148923041|gb|EF420255.1|EF420255 PLN Nicotiana alata class S F-box protein (DD5) mRNA, DD5-S2 allele, complete cds. or gi|3252791|gb|AB015609.1|AB015609 PLN Nicotiana sylvestris mRNA for S-adenosylmethionine decarboxylase, complete cds. or gi|4376202|gb|U35226.3|U35226 PLN Nicotiana plumbaginifolia putative cytochrome P-450 mRNA, complete cds. or gi|19759|gb|X01722.1|X01722 PLN Nicotiana silve…	52.0341	26
Tag-265	CATGAAATAGATGTGTTCTTTTTACT	0	2	0	1.66333	0.0924802	no hit	no hit	no hit	no hit	no hit
Tag-266	CATGAAATAGTAGGTCGGGTTGAATT	2	1	0.927708	0.831663	0.905683	92037924 or minus156662843 or minus190775069 or minus190885446 or minus39877028 or minus47507339 or minus52832910	EB449629.1 or minusAM800589.1 or minusBP529183.1 or minusCK294031.1 or minusCN742408.1 or minusFG181141.1 or minusFG184248.1	EST AGN_PNL203cr1_c1.trimmed.seq AGN_PNL Nicotiana tabacum cDNA 3&apos;, mRNA sequence. or EST SAL_US003xf02f1.ab1 SAL_US N.Bentheme Nicotiana benthamiana cDNA 5&apos;, mRNA sequence. or EST EST756745 Nicotiana benthamiana mixed tissue cDNA library, normalized, full-length Nicotiana benthamiana cDNA clone NBMCK40 5&apos; end, mRNA sequence. or EST AM800589 seedling library, SL Nicotiana tabacum c…	46.087	23
Tag-267	CATGAAATAGTGGAAACGACGGAAGA	13	8	6.0301	6.6533	0.7741	no hit	no hit	no hit	no hit	no hit
Tag-268	CATGAAATATACATAATTTAGAGTTA	2	2	0.927708	1.66333	0.498382	no hit	no hit	no hit	no hit	no hit
Tag-269	CATGAAATATAGCTGGAACCTTTGCT	7	1	3.24698	0.831663	0.220881	156650238 or minus156692574 or minus32873911	AM826566.1 or minusAM836475.1 or minusBP131026.1	EST BP131026 MAT001 Nicotiana tabacum cDNA clone BY3048, mRNA sequence. or EST AM836475 DL, diurnal library Nicotiana tabacum cDNA clone nt005121035, mRNA sequence. or EST AM826566 seedling library, SL Nicotiana tabacum cDNA clone nt002328040, mRNA sequence.	40.14	20
Tag-270	CATGAAATATATTTGTAAGTAAAGTA	0	2	0	1.66333	0.0924802	minus39869970 or minus39871728 or minus39878092	minusCK290472.1 or minusCK291362.1 or minusCK294569.1	EST EST757283 Nicotiana benthamiana mixed tissue cDNA library, normalized, full-length Nicotiana benthamiana cDNA clone NBMCO34 3&apos; end, mRNA sequence. or EST EST754076 Nicotiana benthamiana mixed tissue cDNA library, normalized, full-length Nicotiana benthamiana cDNA clone NBMC165 3&apos; end, mRNA sequence. or EST EST753186 Nicotiana benthamiana mixed tissue cDNA library, normalized, full-l…	52.0341	26
Tag-271	CATGAAATATCAAACGAAGAAAACAC	0	2	0	1.66333	0.0924802	no hit	no hit	no hit	no hit	no hit
Tag-272	CATGAAATATCAAGTTCTGATCATTT	6	1	2.78312	0.831663	0.312606	76869520 or 83420078 or minus156657317	DV160512.1 or DW002072.1 or minusAM822096.1	EST AM822096 seedling library, SL Nicotiana tabacum cDNA clone nt002038043, mRNA sequence. or EST KR3B.101O12F.051107T7 KR3B Nicotiana tabacum cDNA clone KR3B.101O12, mRNA sequence. or EST KP1B.103H03F.050725T7 KP1B Nicotiana tabacum cDNA clone KP1B.103H03, mRNA sequence.	52.0341	26
Tag-273	CATGAAATATCCACAATGAATGGAGT	3	2	1.39156	1.66333	0.742034	no hit	no hit	no hit	no hit	no hit
Tag-274	CATGAAATATCGTAAGAAAGTTATTT	1	4	0.463854	3.32665	0.0501031	156653423	AM845435.1	EST AM845435 seedling library, SL Nicotiana tabacum cDNA clone nt002323080, mRNA sequence.	42.1223	21
Tag-275	CATGAAATATTAAGTAATTTACCAAG	0	2	0	1.66333	0.0924802	no hit	no hit	no hit	no hit	no hit
Tag-276	CATGAAATATTCTTTTCCAGATTCCT	5	2	2.31927	1.66333	0.813383	58248634 or minus21374000 or minus39830084	BP905163.1 or minusBQ515131.1 or minusCK273106.1	EST EST719184 potato abiotic stress cDNA library Solanum tuberosum cDNA clone POAD929 3&apos; end, mRNA sequence. or EST EST622546 Generation of a set of potato cDNA clones for microarray analyses mixed potato tissues Solanum tuberosum cDNA clone STMIQ28 3&apos; end, mRNA sequence. or EST BP905163 Lycopersicon esculentum leaf Solanum lycopersicum cDNA clone LB13CA03 5&apos;, mRNA sequence.	48.0694	24
Tag-277	CATGAAATATTTTATTATGTAAGCGT	20	7	9.27708	5.82164	0.314895	no hit	no hit	no hit	no hit	no hit
Tag-278	CATGAAATCAAAATCAGTTCACAAGC	0	2	0	1.66333	0.0924802	120545701 or 120545739 or 156649453 or 190142165 or 92024784 or 92028701	AM847440.1 or EB436489.1 or EB440406.1 or EH364565.1 or EH364603.1 or FG640739.1	EST TT-06_G22 K326 trichome library Nicotiana tabacum cDNA, mRNA sequence. or EST AM847440 COL, cold overnight library Nicotiana tabacum cDNA clone nt006193054, mRNA sequence. or EST KN6B.106D03F.060104T7 KN6B Nicotiana tabacum cDNA clone KN6B.106D03, mRNA sequence. or EST BL12.101I02F.060309T7 BL12 Nicotiana tabacum cDNA clone BL12.101I02, mRNA sequence. or EST e08_j001_plate_81 j001 Nicotiana b…	44.1047	22
Tag-279	CATGAAATCAAGGAACATCTTCTCAT	5	3	2.31927	2.49499	0.827131	47509664 or 92011526 or 92036950 or 92038791	CN744667.1 or EB425112.1 or EB448655.1 or EB450496.1	EST SAL_US006xi24f1.ab1 SAL_US N.Bentheme Nicotiana benthamiana cDNA 5&apos;, mRNA sequence. or EST KT7C.106O10F.051219T7 KT7 Nicotiana tabacum cDNA clone KT7C.106O10, mRNA sequence. or EST KT7B.114J23F.060127T7 KT7 Nicotiana tabacum cDNA clone KT7B.114J23, mRNA sequence. or EST KF8C.102G15F.051214T7 KF8 Nicotiana tabacum cDNA clone KF8C.102G15, mRNA sequence.	46.087	23
Tag-280	CATGAAATCAAGGTCTCTCAAAATCT	5	0	2.31927	0	0.138827	no hit	no hit	no hit	no hit	no hit
Tag-281	CATGAAATCAATTGTGTCAGACAAGC	1	2	0.463854	1.66333	0.27034	no hit	no hit	no hit	no hit	no hit
Tag-282	CATGAAATCATATGTGAAATTGTGAG	2	1	0.927708	0.831663	0.905683	190144404	FG642973.1	EST TT-37_J09 K326 early senescent leaf library Nicotiana tabacum cDNA, mRNA sequence.	44.1047	22
Tag-283	CATGAAATCCAATATCACTTTTATCT	3	2	1.39156	1.66333	0.742034	no hit	no hit	no hit	no hit	no hit
Tag-284	CATGAAATCCATTTTCAAAATGGTTC	4	0	1.85542	0	0.216554	no hit	no hit	no hit	no hit	no hit
Tag-285	CATGAAATCCTAATAAACCAGAATTG	2	1	0.927708	0.831663	0.905683	no hit	no hit	no hit	no hit	no hit
Tag-286	CATGAAATCGGGCATTTATTGGGTTT	1	2	0.463854	1.66333	0.27034	10903342 or 39826906 or 46294042 or 88605675 or minus39826907 or minus39831599 or minus45293981 or minus6528001 or minus71037306 or minus76572891	BF097632.1 or CK269928.1 or CN214700.1 or DY523532.1 or minusAW217127.1 or minusCK269929.1 or minusCK274621.1 or minusCK864324.1 or minusDR751966.1 or minusDV105558.1	EST EST720699 potato abiotic stress cDNA library Solanum tuberosum cDNA clone POADI41 3&apos; end, mRNA sequence. or EST EST716007 potato abiotic stress cDNA library Solanum tuberosum cDNA clone POACP88 3&apos; end, mRNA sequence. or EST EST716006 potato abiotic stress cDNA library Solanum tuberosum cDNA clone POACP88 5&apos; end, mRNA sequence. or EST 10-A03 suppression subtractive hybridization…	52.0341	26
Tag-287	CATGAAATCTCATTCCGATTTTGGCA	8	3	3.71083	2.49499	0.645832	no hit	no hit	no hit	no hit	no hit
Tag-288	CATGAAATCTGGAAATATAGTTCTCA	4	1	1.85542	0.831663	0.605191	no hit	no hit	no hit	no hit	no hit
Tag-289	CATGAAATCTGTGGCAAACAAGTTGA	9	4	4.17469	3.32665	0.790532	no hit	no hit	no hit	no hit	no hit
Tag-290	CATGAAATCTGTTCAGTTGCATTTAT	3	1	1.39156	0.831663	0.822782	no hit	no hit	no hit	no hit	no hit
Tag-291	CATGAAATCTTTAATAACACGATGAA	7	5	3.24698	4.15832	0.616259	48756083 or minus190141038 or minus190141866 or minus190731696 or minus190788643 or minus47511468 or minus47513856 or minus94325642 or minus94327467 or minus94455885	BP746479.1 or minusCN746471.1 or minusCN748859.1 or minusEB679244.1 or minusEB681069.1 or minusEB691760.1 or minusFG136401.1 or minusFG137567.1 or minusFG639363.1 or minusFG639821.1	EST TT-34_C23 Burley21 trichome library Nicotiana tabacum cDNA, mRNA sequence. or EST TT-21_E12 Burley21 trichome library Nicotiana tabacum cDNA, mRNA sequence. or EST KG9B.106L12F.051129T7 KG9B Nicotiana tabacum cDNA clone KG9B.106L12, mRNA sequence. or EST AGN_ELP004xj11f1.ab1 AGN_ELP Nicotiana tabacum cDNA 5&apos;, mRNA sequence. or EST AGN_ELP008xf08f1.ab1 AGN_ELP Nicotiana tabacum cDNA 5&apo…	52.0341	26
Tag-292	CATGAAATGAAATACTTTGGTTGGTG	3	1	1.39156	0.831663	0.822782	minus39881929	minusCK296490.1	EST EST759204 Nicotiana benthamiana mixed tissue cDNA library, normalized, full-length Nicotiana benthamiana cDNA clone NBMD221 3&apos; end, mRNA sequence.	46.087	23
Tag-293	CATGAAATGAAATGGCAATTGGCAAA	2	1	0.927708	0.831663	0.905683	minus190716134	minusFG198885.1	EST AGN_PNL227dr1_g6.trimmed.seq AGN_PNL Nicotiana tabacum cDNA 3&apos;, mRNA sequence.	44.1047	22
Tag-294	CATGAAATGAAATTTGTATTTACTTA	7	5	3.24698	4.15832	0.616259	150428901 or 150429452 or 150430041 or 150430324 or 150430406 or 150431025 or 156671591 or 190143709 or 83419441 or minus190763284	AM780590.1 or DW001435.1 or ES887494.1 or ES888045.1 or ES888634.1 or ES888917.1 or ES888999.1 or ES889618.1 or FG643733.1 or minusFG193425.1	EST TT-09_N03 K326 late senescent leaf library Nicotiana tabacum cDNA, mRNA sequence. or EST AM780590 COL, cold overnight library Nicotiana tabacum cDNA clone nt006222049, mRNA sequence. or EST KR3B.001C11F.050815T7 KR3B Nicotiana tabacum cDNA clone KR3B.001C11, mRNA sequence. or EST AGN_PNL220br1_g8.trimmed.seq AGN_PNL Nicotiana tabacum cDNA 3&apos;, mRNA sequence. or EST NBT114_2007-04-26/NBT11…	52.0341	26
Tag-295	CATGAAATGAACAATTTCAAAACCCT	0	2	0	1.66333	0.0924802	minus120475532	minusDV936058.1	EST ART627a Lycopersicon esculentum cDNA Solanum lycopersicum cDNA, mRNA sequence.	40.14	20
Tag-296	CATGAAATGAAGTTTTGATCACCAAT	2	2	0.927708	1.66333	0.498382	92039014 or minus16348020 or minus7588527	EB450719.1 or minusAW704251.1 or minusBI973615.1	EST sai90f09.y1 Gm-c1065 Glycine max cDNA clone GENOME SYSTEMS CLONE ID: Gm-c1065-8322 5&apos; similar to TR:Q9SW01 Q9SW01 HYPOTHETICAL 24.8 KD PROTEIN. ;, mRNA sequence. or EST sk18f02.y1 Gm-c1028 Glycine max cDNA clone GENOME SYSTEMS CLONE ID: Gm-c1028-2548 5&apos; similar to SW:GS1_HUMAN Q08623 GS1 PROTEIN. ;, mRNA sequence. or EST KT7C.108I16F.051219T7 KT7 Nicotiana tabacum cDNA clone KT7C.10…	44.1047	22
Tag-297	CATGAAATGAATGCAATATTCTAGCT	37	11	17.1626	9.14829	0.0634034	no hit	no hit	no hit	no hit	no hit
Tag-298	CATGAAATGAATTTTCTGACCACTTG	3	1	1.39156	0.831663	0.822782	no hit	no hit	no hit	no hit	no hit
Tag-299	CATGAAATGAGAAGCTTTCTATGAAT	2	0	0.927708	0	0.526929	no hit	no hit	no hit	no hit	no hit
Tag-300	CATGAAATGAGATGGCTGAGATGGTT	2	0	0.927708	0	0.526929	39825767 or 39827797 or 39829411 or 39833701 or minus39820552 or minus39821306 or minus39825768 or minus39827798 or minus39829412 or minus39830199	CK268789.1 or CK270819.1 or CK272433.1 or CK276723.1 or minusCK263574.1 or minusCK264328.1 or minusCK268790.1 or minusCK270820.1 or minusCK272434.1 or minusCK273221.1	EST EST722801 potato abiotic stress cDNA library Solanum tuberosum cDNA clone POADV30 5&apos; end, mRNA sequence. or EST EST719299 potato abiotic stress cDNA library Solanum tuberosum cDNA clone POAD996 3&apos; end, mRNA sequence. or EST EST718512 potato abiotic stress cDNA library Solanum tuberosum cDNA clone POAD522 3&apos; end, mRNA sequence. or EST EST718511 potato abiotic stress cDNA library…	42.1223	21
Tag-301	CATGAAATGATATACAGGTCTTTGTA	19	12	8.81323	9.97996	0.697998	190144087 or minus156641382 or minus156694474	FG643481.1 or minusAM791002.1 or minusAM812152.1	EST TT-04_L12 K326 late senescent leaf library Nicotiana tabacum cDNA, mRNA sequence. or EST AM812152 seedling library, SL Nicotiana tabacum cDNA clone nt002285083, mRNA sequence. or EST AM791002 DL, diurnal library Nicotiana tabacum cDNA clone nt005204060, mRNA sequence.	44.1047	22
Tag-302	CATGAAATGCATATTTTGGTTTCCTC	9	9	4.17469	7.48497	0.203313	no hit	no hit	no hit	no hit	no hit
Tag-303	CATGAAATGCCACGTAGACAAGGACT	1	1	0.463854	0.831663	0.588012	no hit	no hit	no hit	no hit	no hit
Tag-304	CATGAAATGCTAGAAAGGTTGGAGGC	2	0	0.927708	0	0.526929	120550193 or 190139573 or 52829921 or 83422467 or 94328117 or minus190778335 or minus190829636	BP526194.1 or DW004461.1 or EB681719.1 or EH369057.1 or FG635913.1 or minusFG164225.1 or minusFG198681.1	EST TT-08_M10 Samsun trichome library Nicotiana tabacum cDNA, mRNA sequence. or EST BP526194 MAT001 Nicotiana tabacum cDNA clone BY10906, mRNA sequence. or EST KR3B.108N16F.051110T7 KR3B Nicotiana tabacum cDNA clone KR3B.108N16, mRNA sequence. or EST AGN_PNL227cr1_e1.trimmed.seq AGN_PNL Nicotiana tabacum cDNA 3&apos;, mRNA sequence. or EST AGN_RNC013xm12r1.ab1 AGN_RNC Nicotiana tabacum cDNA 3&apo…	52.0341	26
Tag-305	CATGAAATGGATGTAAATTCTGTGCA	2	2	0.927708	1.66333	0.498382	47105900	BT014485.1	PLN Lycopersicon esculentum clone 133840F, mRNA sequence.	52.0341	26
Tag-306	CATGAAATGGCTTGGATTGGTATTAG	1	1	0.463854	0.831663	0.588012	16231066 or 50892623 or minus156695727 or minus4387340 or minus52833618 or minus55282201 or minus5603653 or minus82450229	AJ785232.1 or BI925465.1 or minusAI483416.1 or minusAI897751.1 or minusAM828312.1 or minusBP529891.1 or minusCV699833.1 or minusDV676849.1	EST AJ785232 Lycopersicon esculentum var. cerasiforme fruit 12 days post anthesis Solanum lycopersicum var. cerasiforme cDNA clone LE12DC03, mRNA sequence. or EST EST249237 tomato ovary, TAMU Solanum lycopersicum cDNA clone cLED24E23, mRNA sequence. or EST EST267194 tomato ovary, TAMU Solanum lycopersicum cDNA clone cLED30F13, mRNA sequence. or EST EST545354 tomato flower, buds 0-3 mm Solanum lyc…	52.0341	26
Tag-307	CATGAAATGGGAATTGAGCGCCGATT	3	0	1.39156	0	0.3378	no hit	no hit	no hit	no hit	no hit
Tag-308	CATGAAATGGGATTTGTGGGATTGGA	1	2	0.463854	1.66333	0.27034	no hit	no hit	no hit	no hit	no hit
Tag-309	CATGAAATGGGCCTAATGGGCCGAGT	2	0	0.927708	0	0.526929	no hit	no hit	no hit	no hit	no hit
Tag-310	CATGAAATGTAAATGTTAGTCATCAT	10	2	4.63854	1.66333	0.202191	110351601 or 120547561 or 120549071 or 156646545 or 156650900 or 164500019 or 190862096 or 52589155 or minus39854089 or minus39874080 or minus39874714 or minus39879787 or minus74403997 or minus74417400	AM834781.1 or AM841776.1 or CV297154.1 or EB102905.1 or EH366425.1 or EH367935.1 or FD383655.1 or FG136038.1 or minusCJ758817.1 or minusCJ772220.1 or minusCK282463.1 or minusCK292540.1 or minusCK292863.1 or minusCK295417.1	EST EST885531 petunia floral development cDNA library Petunia x hybrida cDNA clone Petunia-DevA-25-G02 5&apos; end, mRNA sequence. or EST Nad03b_101_C05_C005.g1 Nuphar advena flower bud library (Wash U) Nuphar advena cDNA clone 122Jzn_E10 5&apos;, mRNA sequence. or EST EST T1P019 Tobacco Leaves Express Library Nicotiana tabacum cDNA clone JS43 similar to unknown protein, mRNA sequence. or EST AM8…	52.0341	26
Tag-311	CATGAAATGTAATATTCAAGGCACTT	95	45	44.0661	37.4248	0.370669	156676983 or 92022625 or minus190763003	AM819312.1 or EB434330.1 or minusFG139543.1	EST AM819312 seedling library, SL Nicotiana tabacum cDNA clone nt002137011, mRNA sequence. or EST TL13.106M12F.060315T7 TL13 Nicotiana tabacum cDNA clone TL13.106M12, mRNA sequence. or EST AGN_ELP024xj03f1.ab1 AGN_ELP Nicotiana tabacum cDNA 5&apos;, mRNA sequence.	52.0341	26
Tag-312	CATGAAATGTAATGTTTGTAACTTGT	0	3	0	2.49499	0.0331937	no hit	no hit	no hit	no hit	no hit
Tag-313	CATGAAATGTCAAAATTCTTATGACT	2	0	0.927708	0	0.526929	no hit	no hit	no hit	no hit	no hit
Tag-314	CATGAAATGTGAAGCATACATATCTA	1	1	0.463854	0.831663	0.588012	156653231	AM828759.1	EST AM828759 seedling library, SL Nicotiana tabacum cDNA clone nt002262077, mRNA sequence.	52.0341	26
Tag-315	CATGAAATGTTGCTTAAGATATGCGC	1	1	0.463854	0.831663	0.588012	120550814 or 94454268	EB690143.1 or EH369678.1	EST NecGex_139H11 Ornamental tobacco (LxS8) Stage 6 Floral nectary cDNA library Nicotiana langsdorffii x Nicotiana sanderae cDNA clone NecGEx_Clone 139H11 similar to putative alpha4 proteasome subunit [Nicotiana tabacum], mRNA sequence. or EST E07_j001_plate_117 j001 Nicotiana benthamiana cDNA 5&apos;, mRNA sequence.	52.0341	26
Tag-316	CATGAAATGTTGTATCTGCTGGAGTT	2	0	0.927708	0	0.526929	no hit	no hit	no hit	no hit	no hit
Tag-317	CATGAAATGTTTCTGTAGATAATCCT	1	1	0.463854	0.831663	0.588012	minus39824265	minusCK267287.1	EST EST713365 potato abiotic stress cDNA library Solanum tuberosum cDNA clone POAC975 3&apos; end, mRNA sequence.	46.087	23
Tag-318	CATGAAATGTTTGGATTGTATCTTGA	1	1	0.463854	0.831663	0.588012	no hit	no hit	no hit	no hit	no hit
Tag-319	CATGAAATTAAACAGTGAAGGTATAT	3	4	1.39156	3.32665	0.233412	no hit	no hit	no hit	no hit	no hit
Tag-320	CATGAAATTAAGCCCCCACCCCAAAT	2	0	0.927708	0	0.526929	39877551 or 47512115	CK294298.1 or CN747118.1	EST SAL_US025xa20r1.ab1 SAL_US N.Bentheme Nicotiana benthamiana cDNA 3&apos;, mRNA sequence. or EST EST757012 Nicotiana benthamiana mixed tissue cDNA library, normalized, full-length Nicotiana benthamiana cDNA clone NBMCM39 5&apos; end, mRNA sequence.	44.1047	22
Tag-321	CATGAAATTACATCCTCTTCCCATCT	8	4	3.71083	3.32665	0.94632	48757788 or 51456809 or 52835351 or 83418722 or 92022331 or 92022375 or 92022903 or minus190870636 or minus190883419 or minus39855144	BP531624.1 or BP748184.1 or CV018457.1 or DW000716.1 or EB434036.1 or EB434080.1 or EB434608.1 or minusCK282984.1 or minusFG186856.1 or minusFG191347.1	EST BP531624 MAT005 Nicotiana tabacum cDNA clone BY25147, mRNA sequence. or EST TL13.107K14F.060315T7 TL13 Nicotiana tabacum cDNA clone TL13.107K14, mRNA sequence. or EST TL13.106A13F.060315T7 TL13 Nicotiana tabacum cDNA clone TL13.106A13, mRNA sequence. or EST TL13.105O10F.060313T7 TL13 Nicotiana tabacum cDNA clone TL13.105O10, mRNA sequence. or EST tbt_011085 Normalized Nicotiana tabacum cDNA l…	52.0341	26
Tag-322	CATGAAATTACTAAAAGATTTCCGCT	0	2	0	1.66333	0.0924802	no hit	no hit	no hit	no hit	no hit
Tag-323	CATGAAATTATGGAAGCCAGTAAGAG	2	1	0.927708	0.831663	0.905683	minus156639268 or minus156670167 or minus156697424 or minus190808991	minusAM782282.1 or minusAM792880.1 or minusAM806948.1 or minusFG183383.1	EST AM806948 COL, cold overnight library Nicotiana tabacum cDNA clone nt006165091, mRNA sequence. or EST AM792880 seedling library, SL Nicotiana tabacum cDNA clone nt002228026, mRNA sequence. or EST AM782282 COL, cold overnight library Nicotiana tabacum cDNA clone nt006068033, mRNA sequence. or EST AGN_PNL206cr1_g7.trimmed.seq AGN_PNL Nicotiana tabacum cDNA 3&apos;, mRNA sequence.	40.14	20
Tag-324	CATGAAATTCAAGAAAAGAGAAAGCA	0	2	0	1.66333	0.0924802	12631108 or 5275150 or 5600483 or 7322129 or minus110839654	AI777109.1 or AI894581.1 or AW616096.1 or BG130920.1 or minusDY256819.1	EST EST264024 tomato callus, TAMU Solanum lycopersicum cDNA clone cLEC4L19, mRNA sequence. or EST EST258074 tomato resistant, Cornell Solanum lycopersicum cDNA clone cLER20I16, mRNA sequence. or EST EST463812 tomato crown gall Solanum lycopersicum cDNA clone cTOE1J6 5&apos; sequence, mRNA sequence. or EST EST296858 L. hirsutum trichome, Cornell University Solanum habrochaites cDNA clone cLHT1K19 …	40.14	20
Tag-325	CATGAAATTCCAGATGATGACCAGAA	3	6	1.39156	4.98998	0.0600534	156673336	AM834528.1	EST AM834528 DL, diurnal library Nicotiana tabacum cDNA clone nt005152051, mRNA sequence.	52.0341	26
Tag-326	CATGAAATTCCAGATGCTCGGACTTA	2	1	0.927708	0.831663	0.905683	156649402 or 32027181 or 47513462 or 83417837 or 83420590 or 92038051 or 94324587 or 94455867	AM847389.1 or BP192668.1 or CN748465.1 or DV999831.1 or DW002584.1 or EB449756.1 or EB678189.1 or EB691742.1	EST BP192668 Nicotiana tabacum BY-2 Nicotiana tabacum cDNA clone u3, mRNA sequence. or EST AM847389 seedling library, SL Nicotiana tabacum cDNA clone nt002059068, mRNA sequence. or EST KT7C.104M04F.051219T7 KT7 Nicotiana tabacum cDNA clone KT7C.104M04, mRNA sequence. or EST KG9B.103N05F.051128T7 KG9B Nicotiana tabacum cDNA clone KG9B.103N05, mRNA sequence. or EST KR3B.103F14F.051108T7 KR3B Nicoti…	52.0341	26
Tag-327	CATGAAATTCCATTTATGTACAATTG	5	1	2.31927	0.831663	0.4378	16332672 or 24224388 or minus156702210 or minus21802280 or minus30053743	BG416478.2 or BU973595.1 or minusAM810762.1 or minusBQ661147.1 or minusCB859185.1	EST AM810762 COL, cold overnight library Nicotiana tabacum cDNA clone nt006156067, mRNA sequence. or EST HB25G19r BC Hordeum vulgare subsp. vulgare cDNA clone HB25G19 5-PRIME, mRNA sequence. or EST HI09J24w HI Hordeum vulgare subsp. vulgare cDNA clone HI09J24 3-PRIME, mRNA sequence. or EST HM02C11u HM Hordeum vulgare subsp. vulgare cDNA clone HM02C11 3-PRIME, mRNA sequence. or EST HVSMEk0012H21f …	40.14	20
Tag-328	CATGAAATTCCTCTGCTGTTGTGGAG	2	0	0.927708	0	0.526929	no hit	no hit	no hit	no hit	no hit
Tag-329	CATGAAATTCGAACAATCTCTTTTAT	1	1	0.463854	0.831663	0.588012	13615921 or 21923264	BG597781.1 or BQ507431.2	EST EST496459 cSTS Solanum tuberosum cDNA clone cSTS18N24 5&apos; sequence, mRNA sequence. or EST EST614846 Generation of a set of potato cDNA clones for microarray analyses mixed potato tissues Solanum tuberosum cDNA clone STMGQ36 5&apos; end, mRNA sequence.	52.0341	26
Tag-330	CATGAAATTCTGGCTGGAGAATAGAG	2	4	0.927708	3.32665	0.123549	no hit	no hit	no hit	no hit	no hit
Tag-331	CATGAAATTGAAAGTACCAGAGATTC	0	2	0	1.66333	0.0924802	minus475960	minusX78995.1	PLN P.abies L. (Karst) chloroplast psbA mRNA.	52.0341	26
Tag-332	CATGAAATTGAGGCACGTTACTTTGG	2	2	0.927708	1.66333	0.498382	no hit	no hit	no hit	no hit	no hit
Tag-333	CATGAAATTGATATGATCAATGACGT	2	0	0.927708	0	0.526929	190141686	FG640349.1	EST TT-47_H05 Burley21 trichome library Nicotiana tabacum cDNA, mRNA sequence.	50.0517	25
Tag-334	CATGAAATTGATCTTATGATATCTGG	2	0	0.927708	0	0.526929	76868403 or 76870474 or 76871078 or 76871245 or 92018336 or 92018570 or 92018886 or 92019068 or 92020729 or 92025480 or 92030717 or 92038675	DV159396.1 or DV161466.1 or DV162070.1 or DV162237.1 or EB430271.1 or EB430436.1 or EB430742.1 or EB430917.1 or EB432441.1 or EB437185.1 or EB442422.1 or EB450380.1	EST KP1B.110I09F.050727T7 KP1B Nicotiana tabacum cDNA clone KP1B.110I09, mRNA sequence. or EST KP1B.110A10F.050727T7 KP1B Nicotiana tabacum cDNA clone KP1B.110A10, mRNA sequence. or EST KP1B.108D02F.050726T7 KP1B Nicotiana tabacum cDNA clone KP1B.108D02, mRNA sequence. or EST KN6B.114A20F.060128T7 KN6B Nicotiana tabacum cDNA clone KN6B.114A20, mRNA sequence. or EST BL12.103L22F.060309T7 BL12 Nico…	52.0341	26
Tag-335	CATGAAATTGATGAATGAAATTGAGG	2	2	0.927708	1.66333	0.498382	39861101 or 39862807 or 39871866 or 94453610 or minus39861103 or minus39871868 or minus39884852 or minus47509425	CK285985.1 or CK286847.1 or CK291432.1 or EB689485.1 or minusCK285986.1 or minusCK291433.1 or minusCK297956.1 or minusCN744428.1	EST NecGex_124D04 Ornamental tobacco (LxS8) Stage 6 Floral nectary cDNA library Nicotiana langsdorffii x Nicotiana sanderae cDNA clone NecGEx_Clone 124D04 similar to GP|12006165|gb|AAG44765.1|AF271071_1|AF271071 biotin carboxyl carrier protein subunit precursor {Glycine max}, partial (45%), mRNA sequence. or EST SAL_US025xc11r1.ab1 SAL_US N.Bentheme Nicotiana benthamiana cDNA 3&apos;, mRNA sequen…	52.0341	26
Tag-336	CATGAAATTGCATTCAAAATGGGGAC	13	2	6.0301	1.66333	0.0774328	no hit	no hit	no hit	no hit	no hit
Tag-337	CATGAAATTGCATTCAAAATGGGGGA	1	1	0.463854	0.831663	0.588012	no hit	no hit	no hit	no hit	no hit
Tag-338	CATGAAATTGCCAAGCGATGATCTCC	0	2	0	1.66333	0.0924802	minus190751298 or minus190788451 or minus190880622	minusFG160735.1 or minusFG182973.1 or minusFG185040.1	EST AGN_PNL208dr1_h3.trimmed.seq AGN_PNL Nicotiana tabacum cDNA 3&apos;, mRNA sequence. or EST AGN_PNL206ar1_c5.trimmed.seq AGN_PNL Nicotiana tabacum cDNA 3&apos;, mRNA sequence. or EST AGN_RNC019xm09r1.ab1 AGN_RNC Nicotiana tabacum cDNA 3&apos;, mRNA sequence.	52.0341	26
Tag-339	CATGAAATTGGCTAGCAAGAAAAACA	4	1	1.85542	0.831663	0.605191	156684487 or 38476066 or 39860806 or 58679155 or 94462239 or minus156654401 or minus190806801 or minus25805271 or minus58608282	AM827667.1 or CF960199.1 or CK067842.1 or CK285839.1 or EB698114.1 or minusAM828939.1 or minusCA761232.1 or minusCK036315.1 or minusFG155117.1	EST BR060003B20C12.ab1 IRRI clones Oryza sativa Indica Group cDNA clone BR060003B20C12.ab1 similar to No protein aligment, mRNA sequence. or EST 7371rsiced_10486.y1 Oryza sativa cv. LYP9 trefoil whole plant cDNA library Oryza sativa Indica Group cDNA 5&apos;, mRNA sequence. or EST 66794rsicem_25525.y1 Oryza sativa cv. PA64s panicle ferile cDNA library Oryza sativa Indica Group cDNA 5&apos;, mRNA …	52.0341	26
Tag-340	CATGAAATTGGGTGGCCAGTTTGTAG	1	1	0.463854	0.831663	0.588012	no hit	no hit	no hit	no hit	no hit
Tag-341	CATGAAATTGGTTTCCACATACAATA	5	0	2.31927	0	0.138827	no hit	no hit	no hit	no hit	no hit
Tag-342	CATGAAATTTCAATTGTTTAAGGCGT	2	2	0.927708	1.66333	0.498382	190146920 or minus156681544	FG644625.1 or minusAM827526.1	EST TT-29_C07 K326 late senescent leaf library Nicotiana tabacum cDNA, mRNA sequence. or EST AM827526 seedling library, SL Nicotiana tabacum cDNA clone nt002020033, mRNA sequence.	42.1223	21
Tag-343	CATGAAATTTCACCCTCTGTTGCTTT	37	36	17.1626	29.9399	0.0178313	no hit	no hit	no hit	no hit	no hit
Tag-344	CATGAAATTTCCTTATTAGCAAGCTC	1	1	0.463854	0.831663	0.588012	no hit	no hit	no hit	no hit	no hit
Tag-345	CATGAAATTTGGAATCATAGTTTCAA	6	3	2.78312	2.49499	0.979325	46507707 or 94463065	AU250438.1 or EB698940.1	EST AU250438 SL Lolium multiflorum cDNA clone SL011H12-5, mRNA sequence. or EST NecGex_357E02 Ornamental tobacco (LxS8) post-fertilization Floral nectary cDNA library Nicotiana langsdorffii x Nicotiana sanderae cDNA clone NecGEx_Clone 357E02 similar to Ca TC1173, mRNA sequence.	52.0341	26
Tag-346	CATGAAATTTTAGGTCGAAAAAACTG	3	0	1.39156	0	0.3378	no hit	no hit	no hit	no hit	no hit
Tag-347	CATGAAATTTTCCTTGTTACTGTGTA	2	1	0.927708	0.831663	0.905683	no hit	no hit	no hit	no hit	no hit
Tag-348	CATGAAATTTTTCAAGGTAAAGTAAA	3	0	1.39156	0	0.3378	no hit	no hit	no hit	no hit	no hit
Tag-349	CATGAACAAAATAGTATAAATGAGTT	1	3	0.463854	2.49499	0.118312	no hit	no hit	no hit	no hit	no hit
Tag-350	CATGAACAAAATTCTATCAAATGAGT	1	2	0.463854	1.66333	0.27034	92018037 or 92023215 or minus156639616	EB430054.1 or EB434920.1 or minusAM785533.1	EST AM785533 COL, cold overnight library Nicotiana tabacum cDNA clone nt006175078, mRNA sequence. or EST TL13.108K19F.060315T7 TL13 Nicotiana tabacum cDNA clone TL13.108K19, mRNA sequence. or EST KL5B.105H17F.060224T7 KL5B Nicotiana tabacum cDNA clone KL5B.105H17, mRNA sequence.	52.0341	26
Tag-351	CATGAACAAACAATTCACTTTCAAGA	0	3	0	2.49499	0.0331937	94461267 or 94462434	EB697142.1 or EB698309.1	EST NecGex_345H10 Ornamental tobacco (LxS8) post-fertilization Floral nectary cDNA library Nicotiana langsdorffii x Nicotiana sanderae cDNA clone NecGEx_Clone 345H10 similar to Ca BM064318, mRNA sequence. or EST NecGex_326F04 Ornamental tobacco (LxS8) post-fertilization Floral nectary cDNA library Nicotiana langsdorffii x Nicotiana sanderae cDNA clone NecGEx_Clone 326F04 similar to Ca BM064318, m…	52.0341	26
Tag-352	CATGAACAAATAAACCACGTTAATTT	55	40	25.512	33.2665	0.200446	117696744 or 123208701 or 123217784 or 14264461 or 14644416 or 14644814 or 150436563 or 15197403 or 17073490 or 190138041 or 190138544 or 53699773 or 5890912 or 5892905 or 92021045 or 92021532 or 92021748 or 92022733 or 92025961 or minus156689929	AW032156.1 or AW034149.1 or BG887375.1 or BI178605.1 or BI179003.1 or BI422736.1 or BM111171.1 or CV474997.1 or DB707720.1 or EB432757.1 or EB433243.1 or EB433459.1 or EB434438.1 or EB437666.1 or EH614750.1 or EH618528.1 or ES895156.1 or FG635063.1 or FG637800.1 or minusAM810257.1	EST EST513226 cSTD Solanum tuberosum cDNA clone cSTD4F10 5&apos; sequence, mRNA sequence. or EST EST519948 cSTE Solanum tuberosum cDNA clone cSTE16H12 5&apos; sequence, mRNA sequence. or EST EST519550 cSTE Solanum tuberosum cDNA clone cSTE14P22 5&apos; sequence, mRNA sequence. or EST EST558707 potato roots Solanum tuberosum cDNA clone cPRO10B11 5&apos; end, mRNA sequence. or EST 23457.1 Developin…	52.0341	26
Tag-353	CATGAACAAATCTAAGCCGAAACTTT	7	4	3.24698	3.32665	0.885441	190139576 or 51455345 or 51461716 or 52836161 or 52838211 or 76866614 or 76867457 or 76868270 or 92021189 or 92021735 or 92022759 or 92022784 or 92023328 or 92023717 or 92023803 or 92025635 or 92026048 or 92030933 or 92031591 or 94325768	BP532434.1 or BP534484.1 or CV016993.1 or CV020208.1 or DV157607.1 or DV158450.1 or DV159263.1 or EB432900.1 or EB433446.1 or EB434464.1 or EB434489.1 or EB435033.1 or EB435422.1 or EB435508.1 or EB437340.1 or EB437753.1 or EB442638.1 or EB443296.1 or EB679370.1 or FG635916.1	EST KN6B.114K22F.060128T7 KN6B Nicotiana tabacum cDNA clone KN6B.114K22, mRNA sequence. or EST BL12.001I06F.060117T7 BL12 Nicotiana tabacum cDNA clone BL12.001I06, mRNA sequence. or EST BL12.104D24F.060309T7 BL12 Nicotiana tabacum cDNA clone BL12.104D24, mRNA sequence. or EST TL13.111E14F.060320T7 TL13 Nicotiana tabacum cDNA clone TL13.111E14, mRNA sequence. or EST TL13.110N23F.060320T7 TL13 Nico…	52.0341	26
Tag-354	CATGAACAACAAAATCTGAAAGGCCT	1	3	0.463854	2.49499	0.118312	117723052 or 120544039 or minus190764843 or minus190765058 or minus190876118	DB710817.1 or EH363920.1 or minusFG149285.1 or minusFG173406.1 or minusFG179693.1	EST DB710817 Solanum lycopersicum cv. Micro-Tom fruit Solanum lycopersicum cDNA clone LEFL2006G15 5&apos;, mRNA sequence. or EST AGN_PNL201cr1_c4.trimmed.seq AGN_PNL Nicotiana tabacum cDNA 3&apos;, mRNA sequence. or EST AGN_RNC126xf09r1.ab1 AGN_RNC Nicotiana tabacum cDNA 3&apos;, mRNA sequence. or EST AGN_RNC116xj10r1.ab1 AGN_RNC Nicotiana tabacum cDNA 3&apos;, mRNA sequence. or EST H03_j001_plat…	52.0341	26
Tag-355	CATGAACAACAACCTCTTGAGCTGGT	1	3	0.463854	2.49499	0.118312	45239550 or 53784925 or 62807928	CK850940.1 or CV502568.1 or DN848768.1	EST 10960.2 Stolon Solanum tuberosum cDNA clone 10960 5&apos;, mRNA sequence. or EST 10960 Stolon Solanum tuberosum cDNA, mRNA sequence. or EST 68965.1 Mixed Floral Solanum tuberosum cDNA clone 68965 5&apos;, mRNA sequence.	48.0694	24
Tag-356	CATGAACAACAGGCTCAGAAGAAAGA	7	1	3.24698	0.831663	0.220881	156677000 or 190137413 or 190137538 or 32872980	AM819329.1 or BP130095.1 or FG635582.1 or FG635647.1	EST BP130095 MAT001 Nicotiana tabacum cDNA clone BY2020, mRNA sequence. or EST TT-05_G17 Samsun trichome library Nicotiana tabacum cDNA, mRNA sequence. or EST TT-04_L24 Samsun trichome library Nicotiana tabacum cDNA, mRNA sequence. or EST AM819329 COL, cold overnight library Nicotiana tabacum cDNA clone nt006126061, mRNA sequence.	44.1047	22
Tag-357	CATGAACAACCTTCCGGAAATTCTGC	3	0	1.39156	0	0.3378	no hit	no hit	no hit	no hit	no hit
Tag-358	CATGAACAACTTGCTGCATTGCAGGA	1	1	0.463854	0.831663	0.588012	minus189455666	minusFG609214.1	EST stem_S045_D12.SEQ Opium poppy stem cDNA library Papaver somniferum cDNA, mRNA sequence.	40.14	20
Tag-359	CATGAACAACTTTTACCAAATGATAT	2	0	0.927708	0	0.526929	190730829 or minus39857288 or minus39861947 or minus39863059 or minus39877289	FG151256.1 or minusCK284079.1 or minusCK286411.1 or minusCK286971.1 or minusCK294165.1	EST EST756879 Nicotiana benthamiana mixed tissue cDNA library, normalized, full-length Nicotiana benthamiana cDNA clone NBMCL44 3&apos; end, mRNA sequence. or EST EST749693 Nicotiana benthamiana mixed tissue cDNA library, normalized, full-length Nicotiana benthamiana cDNA clone NBMB587 3&apos; end, mRNA sequence. or EST EST749133 Nicotiana benthamiana mixed tissue cDNA library, normalized, full-l…	52.0341	26
Tag-360	CATGAACAAGAAAGTGCAAGGTTTCT	11	8	5.1024	6.6533	0.529796	no hit	no hit	no hit	no hit	no hit
Tag-361	CATGAACAAGAGGATGATGGAGTTCT	2	3	0.927708	2.49499	0.254729	gnl|BL_ORD_ID|1997 or gnl|BL_ORD_ID|2757 or gnl|BL_ORD_ID|3517	no ref or no ref or no ref	gi|8547158|gb|AF154658.1|AF154658 PLN Nicotiana tabacum clone PR49 mRNA sequence. or gi|110377765|gb|DQ676843.1|DQ676843 PLN Nicotiana tabacum chloroplast pigment-binding protein CP29 (Lhcb4) mRNA, complete cds; nuclear gene for chloroplast product. or gi|114145387|gb|AB258537.1|AB258537 PLN Nicotiana tabacum WIN4 mRNA for basic helix-loop-helix protein, complete cds.	48.0694	24
Tag-362	CATGAACAAGAGGGCCGGAGAACTCT	3	1	1.39156	0.831663	0.822782	120547518 or 123219816 or 123224021 or 156645871 or 156658816 or 190137004 or 52831811 or 76866534 or 76867690 or 76868007 or 76868243 or 76869388 or 92014983 or 92027970 or 92032395 or 94326332 or minus156648638 or minus156701069 or minus190844938	AM819030.1 or AM847853.1 or BP528084.1 or DV157527.1 or DV158683.1 or DV159000.1 or DV159236.1 or DV160381.1 or EB427878.1 or EB439675.1 or EB444100.1 or EB679934.1 or EH366382.1 or EH620228.1 or EH623279.1 or FG636613.1 or minusAM814598.1 or minusAM842058.1 or minusFG166912.1	EST AM847853 seedling library, SL Nicotiana tabacum cDNA clone nt002205012, mRNA sequence. or EST AM819030 seedling library, SL Nicotiana tabacum cDNA clone nt002188055, mRNA sequence. or EST AM814598 seedling library, SL Nicotiana tabacum cDNA clone nt002103065, mRNA sequence. or EST KL4B.102K10F.051125T7 KL4B Nicotiana tabacum cDNA clone KL4B.102K10, mRNA sequence. or EST AGN_RNC008xg06r1.ab1 A…	52.0341	26
Tag-363	CATGAACAAGATCTTCGATTTACCTA	1	1	0.463854	0.831663	0.588012	minus124609291	minusEH707941.1	EST CCIS7272.b1_P18.ab1 CCI(LMS) chicory Cichorium intybus cDNA clone CCIS7272, mRNA sequence.	40.14	20
Tag-364	CATGAACAAGCTGTTTCACTTGGTAT	4	1	1.85542	0.831663	0.605191	117697681 or 123225591 or 123225633 or 123225638 or 123225681 or 123225745 or 156684081 or 16248556 or 58229218 or 7336815	AM844348.1 or AW623788.1 or BI934084.1 or BP885747.1 or DB687622.1 or EH624254.1 or EH624288.1 or EH624292.1 or EH624325.1 or EH624379.1	EST BP885747 Lycopersicon esculentum maturing fruit Solanum lycopersicum cDNA clone FA32CD03 5&apos;, mRNA sequence. or EST EST321733 tomato flower buds 3-8 mm, Cornell University Solanum lycopersicum cDNA clone cTOB13K7 5&apos;, mRNA sequence. or EST DB687622 Solanum lycopersicum cv. Micro-Tom leaf Solanum lycopersicum cDNA clone LEFL1030CA07 5&apos;, mRNA sequence. or EST EST553973 tomato flowe…	52.0341	26
Tag-365	CATGAACAAGGAGTTGTTTTCTAATG	29	17	13.4518	14.1383	0.837377	48755445 or 92031083 or 92033482 or 94325950 or 94464458 or minus190738155 or minus94465035	BP745841.1 or EB442788.1 or EB445187.1 or EB679552.1 or EB700333.1 or minusEB700910.1 or minusFG184957.1	EST KR2B.107F12F.051229T7 KR2B Nicotiana tabacum cDNA clone KR2B.107F12, mRNA sequence. or EST KN6B.115B19F.060127T7 KN6B Nicotiana tabacum cDNA clone KN6B.115B19, mRNA sequence. or EST KG9B.107J07F.060120T7 KG9B Nicotiana tabacum cDNA clone KG9B.107J07, mRNA sequence. or EST AGN_PNL208dr1_a10.trimmed.seq AGN_PNL Nicotiana tabacum cDNA 3&apos;, mRNA sequence. or EST BP745841 partially normalized …	52.0341	26
Tag-366	CATGAACAAGGAGTTGTTTTTCTAAT	1	1	0.463854	0.831663	0.588012	48755445 or 92031083 or 92033482 or 94325950 or 94464458 or minus190738155 or minus94465035	BP745841.1 or EB442788.1 or EB445187.1 or EB679552.1 or EB700333.1 or minusEB700910.1 or minusFG184957.1	EST KR2B.107F12F.051229T7 KR2B Nicotiana tabacum cDNA clone KR2B.107F12, mRNA sequence. or EST KN6B.115B19F.060127T7 KN6B Nicotiana tabacum cDNA clone KN6B.115B19, mRNA sequence. or EST KG9B.107J07F.060120T7 KG9B Nicotiana tabacum cDNA clone KG9B.107J07, mRNA sequence. or EST AGN_PNL208dr1_a10.trimmed.seq AGN_PNL Nicotiana tabacum cDNA 3&apos;, mRNA sequence. or EST BP745841 partially normalized …	40.14	20
Tag-367	CATGAACAAGGCTCTGCGAGCCAAGC	8	1	3.71083	0.831663	0.154729	no hit	no hit	no hit	no hit	no hit
Tag-368	CATGAACAAGGTTAGAGTATTGTTTA	2	0	0.927708	0	0.526929	45421749	AJ630505.1	PLN Solanum tuberosum partial mRNA for MYC transcription factor (jamyc2 gene).	52.0341	26
Tag-369	CATGAACAAGTCAGGTTACAGAGTGT	2	0	0.927708	0	0.526929	no hit	no hit	no hit	no hit	no hit
Tag-370	CATGAACAATAAACAAAAAATTCTTT	3	2	1.39156	1.66333	0.742034	minus151217880	minusEV130921.1	EST 0163063 Brassica napus Flower Brassica napus cDNA, mRNA sequence.	40.14	20
Tag-371	CATGAACAATAAACAAAAATTCTTTA	0	2	0	1.66333	0.0924802	minus8105257	minusAW929856.1	EST EST354126 tomato flower buds 8 mm to pre-anthesis, Cornell University Solanum lycopersicum cDNA clone cTOC5N2 5&apos;, mRNA sequence.	40.14	20
Tag-372	CATGAACAATAAATGTAAATTTGTCA	3	0	1.39156	0	0.3378	39824521	CK267543.1	EST EST713621 potato abiotic stress cDNA library Solanum tuberosum cDNA clone POACB29 3&apos; end, mRNA sequence.	42.1223	21
Tag-373	CATGAACAATCAGGTGTAGCCTATAA	4	0	1.85542	0	0.216554	52837907 or 52838260 or 92020362 or 92025190 or 92025236 or minus190722556 or minus190749293 or minus190788994 or minus190823807 or minus190875560	BP534180.1 or BP534533.1 or EB432091.1 or EB436895.1 or EB436941.1 or minusFG157545.1 or minusFG160445.1 or minusFG176975.1 or minusFG187918.1 or minusFG202837.1	EST BP534533 MAT005 Nicotiana tabacum cDNA clone BY33113, mRNA sequence. or EST BP534180 MAT005 Nicotiana tabacum cDNA clone BY32137, mRNA sequence. or EST BL12.102P12F.060309T7 BL12 Nicotiana tabacum cDNA clone BL12.102P12, mRNA sequence. or EST BL12.102M24F.060309T7 BL12 Nicotiana tabacum cDNA clone BL12.102M24, mRNA sequence. or EST KL5B.116E02F.060217T7 KL5B Nicotiana tabacum cDNA clone KL5B.…	52.0341	26
Tag-374	CATGAACAATGCAGAGTATGTCAAGA	2	2	0.927708	1.66333	0.498382	11035983 or 190733680 or 45292603 or 48754652 or 67766059 or minus190830073	BF154043.1 or BP745048.1 or CK862946.1 or DN978254.1 or FG143951.1 or minusFG170754.1	EST 34147 In vitro Root Solanum tuberosum cDNA, mRNA sequence. or EST 052A01 Mature tuber lambda ZAP Solanum tuberosum cDNA 5&apos; similar to hypothetical protein F17K2.6 - Arabidopsis thaliana ... pir|T00866, mRNA sequence. or EST SV5_4A05_SV54_033 SV5 Solanum chacoense cDNA, mRNA sequence. or EST AGN_RNC001xg08r1.ab1 AGN_RNC Nicotiana tabacum cDNA 3&apos;, mRNA sequence. or EST AGN_RPC017xk18f…	52.0341	26
Tag-375	CATGAACAATGGAGTTCCAAAGAGTC	6	0	2.78312	0	0.0889983	no hit	no hit	no hit	no hit	no hit
Tag-376	CATGAACAATGGCAACTCTCTGTTCA	1	1	0.463854	0.831663	0.588012	190135834 or 190141735 or minus7283937	FG634432.1 or FG638602.1 or minusAW596538.1	EST TT-03_G14 Burley21 trichome library Nicotiana tabacum cDNA, mRNA sequence. or EST TT-38_M10 tobacco leaf library Nicotiana tabacum cDNA, mRNA sequence. or EST sj13f01.y1 Gm-c1032 Glycine max cDNA clone GENOME SYSTEMS CLONE ID: Gm-c1032-1778 5&apos; similar to TR:Q41649 Q41649 IMMUNOPHILIN PRECURSOR. ;, mRNA sequence.	46.087	23
Tag-377	CATGAACAATTCTGCGCTACTGCAGG	1	1	0.463854	0.831663	0.588012	no hit	no hit	no hit	no hit	no hit
Tag-378	CATGAACAATTGCAGTGCTGGTGCCT	17	38	7.88552	31.6032	5.88473e-07	123219724 or 123221635 or 123222887 or 123223826 or 123223989 or 123225172 or 156651998 or 190145922 or 32876216 or 71037123 or 87109559 or 92030790 or minus156666780 or minus156667746 or minus190748914 or minus190879372 or minus190885415 or minus20168307 or minus39787394 or minus39787400 or minus39799649 or minus39805448 or minus39814364 or minus39821175 or minus87109558	AM842232.1 or BP133331.1 or DR751783.1 or DY376343.1 or EB442495.1 or EH620138.1 or EH621800.1 or EH622627.1 or EH623160.1 or EH623261.1 or EH624005.1 or FG644422.1 or minusAM800722.1 or minusAM800944.1 or minusBQ116241.1 or minusCK243107.1 or minusCK243110.1 or minusCK248981.1 or minusCK251938.1 or minusCK257384.1 or minusCK264197.1 or minusDY376342.1 or minusFG167901.1 or minusFG172693.1 or min…	EST AGN_RNC127xc19r1.ab1 AGN_RNC Nicotiana tabacum cDNA 3&apos;, mRNA sequence. or EST AGN_RNC006xm09r1.ab1 AGN_RNC Nicotiana tabacum cDNA 3&apos;, mRNA sequence. or EST AM800722 seedling library, SL Nicotiana tabacum cDNA clone nt002282056, mRNA sequence. or EST KN6B.114E10F.060128T7 KN6B Nicotiana tabacum cDNA clone KN6B.114E10, mRNA sequence. or EST AGN_PNL206cr1_c4.trimmed.seq AGN_PNL Nicotia…	52.0341	26
Tag-379	CATGAACACAAACCCAAATTCTTTCA	35	20	16.2349	16.6333	0.901064	83417478 or 94328256 or 94460215	DV999472.1 or EB681858.1 or EB696090.1	EST KL4B.103B22F.051103T7 KL4B Nicotiana tabacum cDNA clone KL4B.103B22, mRNA sequence. or EST KP1B.105M07F.060116T7 KP1B Nicotiana tabacum cDNA clone KP1B.105M07, mRNA sequence. or EST NecGex_306C01 Ornamental tobacco (LxS8) post-fertilization Floral nectary cDNA library Nicotiana langsdorffii x Nicotiana sanderae cDNA clone NecGEx_Clone 306C01 similar to PIR|T01789|T01789 protoporphyrin IX magn…	52.0341	26
Tag-380	CATGAACACAAACTCAGATACACTGA	3	0	1.39156	0	0.3378	190842826 or 190850166 or 190856808 or minus94327851	FG162658.1 or FG163886.1 or FG174613.1 or minusEB681453.1	EST AGN_RNC124xp10r1.ab1 AGN_RNC Nicotiana tabacum cDNA 3&apos;, mRNA sequence. or EST AGN_RNC014xb04r1.ab1 AGN_RNC Nicotiana tabacum cDNA 3&apos;, mRNA sequence. or EST AGN_RNC016xj01r1.ab1 AGN_RNC Nicotiana tabacum cDNA 3&apos;, mRNA sequence. or EST KL4B.113I06F.060131T7 KL4B Nicotiana tabacum cDNA clone KL4B.113I06, mRNA sequence.	50.0517	25
Tag-381	CATGAACACACACTTGAAAGCTGTCA	1	1	0.463854	0.831663	0.588012	no hit	no hit	no hit	no hit	no hit
Tag-382	CATGAACACATCAGAAATACAATAAT	2	2	0.927708	1.66333	0.498382	no hit	no hit	no hit	no hit	no hit
Tag-383	CATGAACACCAGTGAAACCACGCTCC	9	3	4.17469	2.49499	0.512282	no hit	no hit	no hit	no hit	no hit
Tag-384	CATGAACACTAACACCACCCCATTTC	5	2	2.31927	1.66333	0.813383	190135668	FG633337.1	EST TT-23_B08 tobacco leaf library Nicotiana tabacum cDNA, mRNA sequence.	52.0341	26
Tag-385	CATGAACACTATTATGAAGAAGAAAT	12	10	5.56625	8.31663	0.328527	no hit	no hit	no hit	no hit	no hit
Tag-386	CATGAACACTCTACTGGAGCCCAGAA	0	2	0	1.66333	0.0924802	minus190720658	minusFG192342.1	EST AGN_PNL218dr1_g9.trimmed.seq AGN_PNL Nicotiana tabacum cDNA 3&apos;, mRNA sequence.	52.0341	26
Tag-387	CATGAACAGAGGTTTAAAGAAGCAAT	1	1	0.463854	0.831663	0.588012	no hit	no hit	no hit	no hit	no hit
Tag-388	CATGAACAGGAGATCGGAATTGATAA	0	2	0	1.66333	0.0924802	no hit	no hit	no hit	no hit	no hit
Tag-389	CATGAACAGGATCTATACATCTCGAT	27	30	12.5241	24.9499	0.00935886	109657381 or 120550535 or 156641907 or 156672557 or 156677314 or 156700379 or 52836461 or 58669275 or 7411591 or 88457189 or 92024538 or 92033499 or minus156657747 or minus156674541	AM785774.1 or AM789380.1 or AM795392.1 or AM821229.1 or AW650353.1 or BP532734.1 or CI531788.1 or CK057961.1 or EB436243.1 or EB445204.1 or EC599984.1 or EH369399.1 or minusAM799105.1 or minusAM831058.1	EST CI531788 Oryza sativa (japonica cultivar-group) after pollination embryo Oryza sativa Japonica Group cDNA clone J09B0071E09M3 3&apos;, mRNA sequence. or EST 62871rsicek_7474.y1 Oryza sativa cv. PA64s panicle ferile cDNA library Oryza sativa Indica Group cDNA 5&apos;, mRNA sequence. or EST BP532734 MAT005 Nicotiana tabacum cDNA clone BY28161, mRNA sequence. or EST AM821229 seedling library, SL…	52.0341	26
Tag-390	CATGAACAGGCCTTTCCTGTTTGTTG	4	2	1.85542	1.66333	0.976333	117300311 or 117300318 or 117300319 or 117300323 or 117300502 or 120544314 or 156642343 or 156683083 or 190142119 or 52836918 or 92033900 or minus117300308 or minus117300790 or minus156701025 or minus190802697 or minus190847367 or minus92011126	AM782963.1 or AM847701.1 or BP533191.1 or EB445605.1 or EG649532.1 or EG649539.1 or EG649540.1 or EG649544.1 or EG649723.1 or EH364169.1 or FG640710.1 or minusAM814554.1 or minusEB424808.1 or minusEG649529.1 or minusEG650011.1 or minusFG164083.1 or minusFG185529.1	EST TT-06_B17 K326 trichome library Nicotiana tabacum cDNA, mRNA sequence. or EST AM814554 COL, cold overnight library Nicotiana tabacum cDNA clone nt006136088, mRNA sequence. or EST G10_j001_plate_148 j001 Nicotiana benthamiana cDNA 5&apos; similar to Nuclear antigen EBNA-3B, mRNA sequence. or EST AM847701 DL, diurnal library Nicotiana tabacum cDNA clone nt005145066, mRNA sequence. or EST KF8C.1…	52.0341	26
Tag-391	CATGAACAGGTTGTACTTATCACCCA	1	1	0.463854	0.831663	0.588012	minusgnl|BL_ORD_ID|885	no ref	gi|47970121|gb|AJ718353.1|AJ718353 PLN Nicotiana tabacum cDNA-AFLP-fragment BSTT43-24-380, cultivar Bright Yellow 2.	52.0341	26
Tag-392	CATGAACAGTGAACATACATTTCTAC	3	1	1.39156	0.831663	0.822782	no hit	no hit	no hit	no hit	no hit
Tag-393	CATGAACAGTTACTATAAGCGTAGTT	0	2	0	1.66333	0.0924802	no hit	no hit	no hit	no hit	no hit
Tag-394	CATGAACAGTTTCATAACAATATTTT	3	1	1.39156	0.831663	0.822782	no hit	no hit	no hit	no hit	no hit
Tag-395	CATGAACATAAACACAAACACAAACG	1	1	0.463854	0.831663	0.588012	no hit	no hit	no hit	no hit	no hit
Tag-396	CATGAACATATATAATAACTACTTTT	48	24	22.265	19.9599	0.68534	no hit	no hit	no hit	no hit	no hit
Tag-397	CATGAACATATGCTTCAATTTGTACA	5	5	2.31927	4.15832	0.328412	gnl|BL_ORD_ID|2700	no ref	gi|4325040|gb|AF117339.1|AF117339 PLN Nicotiana tabacum FtsH-like protein Pftf precursor (Pftf) mRNA, nuclear gene encoding chloroplast protein, complete cds.	52.0341	26
Tag-398	CATGAACATATTCTTAGCTCAAACTT	2	0	0.927708	0	0.526929	123218735 or 123221953 or 189006645	EH619286.1 or EH622004.1 or FG394979.1	EST FSEFC05_D05 Bambusa edulis, FSEF Phyllostachys edulis cDNA clone FSEFC05_D05 5&apos;, mRNA sequence. or EST CHO_SL027xl07f1.ab1 CHO_SL Nicotiana tabacum cDNA, mRNA sequence. or EST CHO_SL018xo11f1.ab1 CHO_SL Nicotiana tabacum cDNA, mRNA sequence.	44.1047	22
Tag-399	CATGAACATCAAAGACATTCTCGAGA	13	9	6.0301	7.48497	0.579334	190844966 or 190875888 or 190885627	FG139030.1 or FG145375.1 or FG173504.1	EST AGN_RNC126xp12f1.ab1 AGN_RNC Nicotiana tabacum cDNA 5&apos;, mRNA sequence. or EST AGN_RPC012xg09f1.ab1 AGN_RPC Nicotiana tabacum cDNA 5&apos;, mRNA sequence. or EST AGN_ELP025xk09f1.ab1 AGN_ELP Nicotiana tabacum cDNA 5&apos;, mRNA sequence.	52.0341	26
Tag-400	CATGAACATCGCGCTGCTATTGATAG	6	0	2.78312	0	0.0889983	156642726 or 92035414	AM783340.1 or EB447119.1	EST AM783340 seedling library, SL Nicotiana tabacum cDNA clone nt002175088, mRNA sequence. or EST KR2B.113P15F.060128T7 KR2B Nicotiana tabacum cDNA clone KR2B.113P15, mRNA sequence.	52.0341	26
Tag-401	CATGAACATCGTTGGTTCCTCAACTT	8	4	3.71083	3.32665	0.94632	no hit	no hit	no hit	no hit	no hit
Tag-402	CATGAACATTCACTGTCACACGCGTC	1	1	0.463854	0.831663	0.588012	48756956 or minus92020826	BP747352.1 or minusEB432538.1	EST KL5B.118A14F.060217T7 KL5B Nicotiana tabacum cDNA clone KL5B.118A14, mRNA sequence. or EST BP747352 partially normalized diploid tobacco cDNA library Nicotiana sylvestris cDNA clone L-085_C07, mRNA sequence.	50.0517	25
Tag-403	CATGAACATTCTTGCAAAATTCTGAC	5	3	2.31927	2.49499	0.827131	minus167028018 or minus167028028	minusCU398148.1 or minusCU398158.1	EST CU398158 LG0ABA Eucalyptus gunnii cDNA, mRNA sequence. or EST CU398148 LG0ABA Eucalyptus gunnii cDNA, mRNA sequence.	40.14	20
Tag-404	CATGAACATTGCTGACAACCCCACAA	15	3	6.95781	2.49499	0.100904	125438614 or 19821274	BQ047288.1 or EL450311.1	EST EST596406 P. infestans-challenged potato leaf, incompatible reaction Solanum tuberosum cDNA clone BPLI17C16 5&apos; end, mRNA sequence. or EST CHTM3319.b1_M14.ab1 CHT(LMS) Jerusalem artichoke Helianthus tuberosus cDNA clone CHTM3319, mRNA sequence.	52.0341	26
Tag-405	CATGAACATTGCTGATAACCCGACAA	2	1	0.927708	0.831663	0.905683	gnl|BL_ORD_ID|278	no ref	gi|19989|gb|Z14980.1|Z14980 PLN N.tabacum Rca gene for ribulose bisphosphate carboxylase activase (pJQ4).	52.0341	26
Tag-406	CATGAACCAAAAAGGGAACATATAAA	2	0	0.927708	0	0.526929	gnl|BL_ORD_ID|180 or gnl|BL_ORD_ID|2515 or minusgnl|BL_ORD_ID|288	no ref or no ref or no ref	gi|51556905|gb|AY660024.2|AY660024 PLN Nicotiana tabacum microsomal omega-6-desaturase (FAD2) mRNA, complete cds; nuclear gene for microsomal product. or gi|676883|gb|D29681.1|D29681 PLN Nicotiana tabacum pit2 mRNA (which expression is induced by Pi starvation), complete cds. or gi|470126|gb|Z31720.1|Z31720 PLN N.tabacum (cv.Samsun NN) L19 mRNA for ribosomal protein L19.	46.087	23
Tag-407	CATGAACCAACAAGGATCCGGGCCGT	2	0	0.927708	0	0.526929	39865677 or 39872225	CK288296.1 or CK291609.1	EST EST754323 Nicotiana benthamiana mixed tissue cDNA library, normalized, full-length Nicotiana benthamiana cDNA clone NBMC341 5&apos; end, mRNA sequence. or EST EST751018 Nicotiana benthamiana mixed tissue cDNA library, normalized, full-length Nicotiana benthamiana cDNA clone NBMBF41 5&apos; end, mRNA sequence.	52.0341	26
Tag-408	CATGAACCAACACTAGATGATGTCTT	6	4	2.78312	3.32665	0.710486	440590 or 47104372	BT012957.1 or X76946.1	PLN S.tuberosum cy-F1 mRNA for cytosolic fructose-1,6-biphosphatase. or PLN Lycopersicon esculentum clone 114145F, mRNA sequence.	52.0341	26
Tag-409	CATGAACCAACCTAGCATTAAGGCTT	8	1	3.71083	0.831663	0.154729	190882739 or 92019160 or minus190740779 or minus190753740 or minus190785759 or minus190811023 or minus190829002 or minus190842794 or minus190844550	EB430980.1 or FG137333.1 or minusFG152604.1 or minusFG158323.1 or minusFG166633.1 or minusFG177345.1 or minusFG182799.1 or minusFG183018.1 or minusFG193918.1	EST KL5B.111G17F.060117T7 KL5B Nicotiana tabacum cDNA clone KL5B.111G17, mRNA sequence. or EST AGN_PNL221ar1_b2.trimmed.seq AGN_PNL Nicotiana tabacum cDNA 3&apos;, mRNA sequence. or EST AGN_PNL206ar1_g6.trimmed.seq AGN_PNL Nicotiana tabacum cDNA 3&apos;, mRNA sequence. or EST AGN_PNL205dr1_d1.trimmed.seq AGN_PNL Nicotiana tabacum cDNA 3&apos;, mRNA sequence. or EST AGN_RNC118xe05r1.ab1 AGN_RNC Ni…	48.0694	24
Tag-410	CATGAACCAATACTATGCTTAGGTTG	1	1	0.463854	0.831663	0.588012	no hit	no hit	no hit	no hit	no hit
Tag-411	CATGAACCAATCATTAAGTTCTGCAG	82	55	38.036	45.7415	0.289922	123220934 or 190729430 or 190751543 or 190827108 or 190863576 or 52832644 or 94324724 or minus190758130	BP528917.1 or EB678326.1 or EH621219.1 or FG140292.1 or FG159053.1 or FG171774.1 or FG187076.1 or minusFG171844.1	EST BP528917 MAT001 Nicotiana tabacum cDNA clone BY13787, mRNA sequence. or EST CHO_SL028xg01f1.ab1 CHO_SL Nicotiana tabacum cDNA, mRNA sequence. or EST KG9B.104D08F.060120T7 KG9B Nicotiana tabacum cDNA clone KG9B.104D08, mRNA sequence. or EST AGN_PNL211df1_b12.trimmed.seq AGN_PNL Nicotiana tabacum cDNA 5&apos;, mRNA sequence. or EST AGN_RNC129xn05r1.ab1 AGN_RNC Nicotiana tabacum cDNA 3&apos;, mR…	52.0341	26
Tag-412	CATGAACCAGATAGAAGAACCAATTT	2	0	0.927708	0	0.526929	156654678	AM832793.1	EST AM832793 COL, cold overnight library Nicotiana tabacum cDNA clone nt006022080, mRNA sequence.	44.1047	22
Tag-413	CATGAACCAGCAACTTCTGATCAACG	5	1	2.31927	0.831663	0.4378	no hit	no hit	no hit	no hit	no hit
Tag-414	CATGAACCAGCACTCAAAACTAGCAA	7	3	3.24698	2.49499	0.802075	190144268 or 92025170	EB436875.1 or FG641157.1	EST TT-24_M01 K326 trichome library Nicotiana tabacum cDNA, mRNA sequence. or EST BL12.102M03F.060309T7 BL12 Nicotiana tabacum cDNA clone BL12.102M03, mRNA sequence.	44.1047	22
Tag-415	CATGAACCAGCTGATTTCTATGATCG	9	6	4.17469	4.98998	0.678902	160520023 or 21917116 or 39823821 or 39831080 or 39834046 or 5277841 or 58215152 or 58242213 or 6918194 or 8070332	AI779800.1 or AM908102.1 or AW399724.1 or AW906122.1 or BP878629.1 or BP898742.1 or BQ115752.2 or CK266843.1 or CK274102.1 or CK277068.1	EST EST723146 potato abiotic stress cDNA library Solanum tuberosum cDNA clone POADX48 5&apos; end, mRNA sequence. or EST EST720180 potato abiotic stress cDNA library Solanum tuberosum cDNA clone POADF29 5&apos; end, mRNA sequence. or EST EST712921 potato abiotic stress cDNA library Solanum tuberosum cDNA clone POAC716 5&apos; end, mRNA sequence. or EST EST601328 mixed potato tissues Solanum tuber…	44.1047	22
Tag-416	CATGAACCAGTTAGTGATCCCAACTG	3	5	1.39156	4.15832	0.120724	115276091 or 190143782 or 39823900 or 56775272 or 56776136 or minus156638666 or minus156646193 or minus39818509 or minus39823901 or minus39826340	CK266922.1 or CX161194.1 or CX161613.1 or EG014327.1 or FG644121.1 or minusAM781878.1 or minusAM848955.1 or minusCK261531.1 or minusCK266923.1 or minusCK269362.1	EST EST715440 potato abiotic stress cDNA library Solanum tuberosum cDNA clone POACM38 3&apos; end, mRNA sequence. or EST EST713001 potato abiotic stress cDNA library Solanum tuberosum cDNA clone POAC763 3&apos; end, mRNA sequence. or EST EST713000 potato abiotic stress cDNA library Solanum tuberosum cDNA clone POAC763 5&apos; end, mRNA sequence. or EST EST707609 potato abiotic stress cDNA library…	52.0341	26
Tag-417	CATGAACCCTCTTAATTGAGATGAGA	30	24	13.9156	19.9599	0.18368	83417791 or 92018646 or 92021413	DV999785.1 or EB430502.1 or EB433124.1	EST KL5B.109H05F.060215T7 KL5B Nicotiana tabacum cDNA clone KL5B.109H05, mRNA sequence. or EST TL13.102C15F.060313T7 TL13 Nicotiana tabacum cDNA clone TL13.102C15, mRNA sequence. or EST KL4B.104A04F.051104T7 KL4B Nicotiana tabacum cDNA clone KL4B.104A04, mRNA sequence.	44.1047	22
Tag-418	CATGAACCGAAATGGAATTGGCTTAT	11	4	5.1024	3.32665	0.528483	minus47508335	minusCN743338.1	EST SAL_US031xj24r1.ab1 SAL_US N.Bentheme Nicotiana benthamiana cDNA 3&apos;, mRNA sequence.	52.0341	26
Tag-419	CATGAACCGGAATGTCGGCAACTTTG	2	0	0.927708	0	0.526929	76869281 or 92036492	DV160274.1 or EB448197.1	EST KP1B.102M08F.050722T7 KP1B Nicotiana tabacum cDNA clone KP1B.102M08, mRNA sequence. or EST KT7B.107E08F.060124T7 KT7 Nicotiana tabacum cDNA clone KT7B.107E08, mRNA sequence.	52.0341	26
Tag-420	CATGAACCTAAAGAAGACACTTTTTG	1	1	0.463854	0.831663	0.588012	no hit	no hit	no hit	no hit	no hit
Tag-421	CATGAACCTCTTGCTTCTGCCTCTAC	4	2	1.85542	1.66333	0.976333	83417967 or 83421603 or 92018436 or 92021855 or 92037765	DV999961.1 or DW003597.1 or EB430340.1 or EB433566.1 or EB449470.1	EST KT7C.102O17F.051216T7 KT7 Nicotiana tabacum cDNA clone KT7C.102O17, mRNA sequence. or EST TL13.103I03F.060313T7 TL13 Nicotiana tabacum cDNA clone TL13.103I03, mRNA sequence. or EST KL5B.106K15F.060215T7 KL5B Nicotiana tabacum cDNA clone KL5B.106K15, mRNA sequence. or EST KR3B.106E18F.051109T7 KR3B Nicotiana tabacum cDNA clone KR3B.106E18, mRNA sequence. or EST KL4B.104H22F.051104T7 KL4B Nicot…	44.1047	22
Tag-422	CATGAACCTGAATATGGAGATGAAGC	4	0	1.85542	0	0.216554	no hit	no hit	no hit	no hit	no hit
Tag-423	CATGAACCTTACCTCGTATTCCGCAA	2	0	0.927708	0	0.526929	no hit	no hit	no hit	no hit	no hit
Tag-424	CATGAACCTTATCAGTATTCAATTGA	7	5	3.24698	4.15832	0.616259	123225588 or 18258155 or 18259502 or 52594785 or 52595264 or 59905054 or 94324039 or 94325178 or 94455263 or minus156679723 or minus21918882 or minus39823160 or minus39824033 or minus39834571 or minus39835009 or minus52829796 or minus78746729 or minus78748803 or minus78750964	BM406525.1 or BM407872.1 or BP844083.1 or CV299960.1 or CV300199.1 or EB677641.1 or EB678780.1 or EB691138.1 or EH624251.1 or minusAM833510.1 or minusBP526069.1 or minusBQ118416.2 or minusCK266182.1 or minusCK267055.1 or minusCK277593.1 or minusCK278031.1 or minusDV623132.1 or minusDV625206.1 or minusDV627367.1	EST BP844083 RAFL21 Arabidopsis thaliana cDNA clone RAFL21-89-A02 5&apos;, mRNA sequence. or EST EST889446 petunia early fruit development cDNA library Petunia x hybrida cDNA clone Petunia-YF-9-C12 5&apos; end, mRNA sequence. or EST EST889207 petunia early fruit development cDNA library Petunia x hybrida cDNA clone Petunia-YF-6-F10 5&apos; end, mRNA sequence. or EST AM833510 DL, diurnal library N…	44.1047	22
Tag-425	CATGAACCTTGTTTGATTGTTTGAAG	13	5	6.0301	4.15832	0.538556	120546810 or 156667484 or 190141720 or minus48755287	AM804234.1 or EH365674.1 or FG639292.1 or minusBP745683.1	EST TT-20_C01 Burley21 trichome library Nicotiana tabacum cDNA, mRNA sequence. or EST BP745683 partially normalized diploid tobacco cDNA library Nicotiana sylvestris cDNA clone L-029_C05, mRNA sequence. or EST AM804234 seedling library, SL Nicotiana tabacum cDNA clone nt002218083, mRNA sequence. or EST g10_j001_plate_169 j001 Nicotiana benthamiana cDNA 5&apos; similar to Sigma-70 region 2, mRNA s…	52.0341	26
Tag-426	CATGAACCTTTTGGTGTTCTCAAGTA	1	2	0.463854	1.66333	0.27034	no hit	no hit	no hit	no hit	no hit
Tag-427	CATGAACCTTTTTCCACCTTGCCCCT	2	1	0.927708	0.831663	0.905683	minus120546611	minusEH365475.1	EST f04_j001_plate_141 j001 Nicotiana benthamiana cDNA 5&apos; similar to unknown function, mRNA sequence.	50.0517	25
Tag-428	CATGAACCTTTTTGGTGTTCTCAAGT	7	3	3.24698	2.49499	0.802075	225436582	XM_002274936.1	PREDICTED: Vitis vinifera hypothetical protein LOC100255039 (LOC100255039), mRNA	52.0341	26
Tag-429	CATGAACGACCTCGTAGAAAACCTCT	11	4	5.1024	3.32665	0.528483	190144962 or 190740389 or 190762614 or minus188349868	FG135252.1 or FG135591.1 or FG641205.1 or minusEY727402.1	EST CS00-C3-703-096-H04-CT.F Sweet orange fruit, development stadium (4 of 6) Citrus sinensis cDNA, mRNA sequence. or EST TT-25_N19 K326 trichome library Nicotiana tabacum cDNA, mRNA sequence. or EST AGN_ELP010xg18f1.ab1 AGN_ELP Nicotiana tabacum cDNA 5&apos;, mRNA sequence. or EST AGN_ELP011xi16f1.ab1 AGN_ELP Nicotiana tabacum cDNA 5&apos;, mRNA sequence.	52.0341	26
Tag-430	CATGAACGATCTAACTTCGCTGTTAC	3	0	1.39156	0	0.3378	190135561 or 190135765 or 190144590 or 190146766 or 22784804 or 51456505 or 92028716 or 92033216 or 92035697 or 94460752 or 94461600 or minus156652189	BM064686.1 or CV018153.1 or EB440421.1 or EB444921.1 or EB447402.1 or EB696627.1 or EB697475.1 or FG633950.1 or FG634739.1 or FG643353.1 or FG644546.1 or minusAM839042.1	EST TT-07_C02 tobacco leaf library Nicotiana tabacum cDNA, mRNA sequence. or EST KN6B.106D21F.060104T7 KN6B Nicotiana tabacum cDNA clone KN6B.106D21, mRNA sequence. or EST KS01070A12 KS01 Capsicum annuum cDNA, mRNA sequence. or EST TT-27_B08 K326 late senescent leaf library Nicotiana tabacum cDNA, mRNA sequence. or EST TT-02_D10 K326 late senescent leaf library Nicotiana tabacum cDNA, mRNA sequen…	44.1047	22
Tag-431	CATGAACGATGATGAAATCGTCGGTC	15	5	6.95781	4.15832	0.355929	no hit	no hit	no hit	no hit	no hit
Tag-432	CATGAACGCGAAGAAGACTGTATTTA	0	2	0	1.66333	0.0924802	48759538	BP749934.1	EST BP749934 partially normalized diploid tobacco cDNA library Nicotiana sylvestris cDNA clone R-026_D02, mRNA sequence.	52.0341	26
Tag-433	CATGAACGCGCTTAACCTACACTCTT	0	2	0	1.66333	0.0924802	no hit	no hit	no hit	no hit	no hit
Tag-434	CATGAACGCTAAGAAGACCGTTTTAT	6	0	2.78312	0	0.0889983	minus190854405 or minus190872981	minusFG162913.1 or minusFG166281.1	EST AGN_RNC009xm23r1.ab1 AGN_RNC Nicotiana tabacum cDNA 3&apos;, mRNA sequence. or EST AGN_RNC015xc17r1.ab1 AGN_RNC Nicotiana tabacum cDNA 3&apos;, mRNA sequence.	44.1047	22
Tag-435	CATGAACGCTAAGAAGACCGTTTTTA	108	34	50.0962	28.2765	0.00256233	123224443 or 190765316 or 190871032 or 190881956 or 19788211 or 76870102 or 76870661 or minus190831896 or minus190836628 or minus190876113 or minus190881102	BQ040738.1 or DV161094.1 or DV161653.1 or EH623530.1 or FG173758.1 or FG177879.1 or FG201458.1 or minusFG169291.1 or minusFG170777.1 or minusFG173815.1 or minusFG177943.1	EST gd37h08.y1 Moss EST library PPS Physcomitrella patens cDNA clone PEP_SOURCE_ID:PPS101516 5&apos;, mRNA sequence. or EST KP1B.108M13F.050726T7 KP1B Nicotiana tabacum cDNA clone KP1B.108M13, mRNA sequence. or EST KP1B.107B11F.050726T7 KP1B Nicotiana tabacum cDNA clone KP1B.107B11, mRNA sequence. or EST CHO_SL014xf12f1.ab1 CHO_SL Nicotiana tabacum cDNA, mRNA sequence. or EST AGN_PNL231cf1_b11.tr…	44.1047	22
Tag-436	CATGAACGGAAGTTTGCTGCTGGGGT	1	1	0.463854	0.831663	0.588012	no hit	no hit	no hit	no hit	no hit
Tag-437	CATGAACGGAAGTTTTGCTGCTGGGG	54	21	25.0481	17.4649	0.163246	no hit	no hit	no hit	no hit	no hit
Tag-438	CATGAACGGCGAAAATGAAGTGAAGA	2	4	0.927708	3.32665	0.123549	no hit	no hit	no hit	no hit	no hit
Tag-439	CATGAACGGCTTTAAGAGCCATTGTA	1	1	0.463854	0.831663	0.588012	156679767 or minus52830347	AM835541.1 or minusBP526620.1	EST BP526620 MAT001 Nicotiana tabacum cDNA clone BY11357, mRNA sequence. or EST AM835541 DL, diurnal library Nicotiana tabacum cDNA clone nt005264006, mRNA sequence.	52.0341	26
Tag-440	CATGAACGGGAAAATGGTCTACCCAG	4	2	1.85542	1.66333	0.976333	13617226 or minus39822165	BG600090.1 or minusCK265187.1	EST EST711265 potato abiotic stress cDNA library Solanum tuberosum cDNA clone POABX27 3&apos; end, mRNA sequence. or EST EST504985 cSTS Solanum tuberosum cDNA clone cSTS27A12 5&apos; sequence, mRNA sequence.	44.1047	22
Tag-441	CATGAACGGGCTTAGGCTATCAGTTT	2	0	0.927708	0	0.526929	no hit	no hit	no hit	no hit	no hit
Tag-442	CATGAACGGTGACAAAATTCAATTTC	1	1	0.463854	0.831663	0.588012	no hit	no hit	no hit	no hit	no hit
Tag-443	CATGAACGGTGGGAGTAGTTGAAGAA	1	2	0.463854	1.66333	0.27034	157739592 or 157739598 or 190884443 or 48754156 or 48758732 or 76868812 or 92013882 or 92028026 or 94325363 or 94325640	BP744552.1 or BP749128.1 or DV159805.1 or EB426967.1 or EB439731.1 or EB678965.1 or EB679242.1 or EX465088.1 or EX465094.1 or FG147275.1	EST KP1B.101G23F.050722T7 KP1B Nicotiana tabacum cDNA clone KP1B.101G23, mRNA sequence. or EST KN6B.104F05F.060103T7 KN6B Nicotiana tabacum cDNA clone KN6B.104F05, mRNA sequence. or EST KF8C.108K05F.051215T7 KF8 Nicotiana tabacum cDNA clone KF8C.108K05, mRNA sequence. or EST 3G-2 tobacco suppression subtractive hybridization cDNA library Nicotiana tabacum cDNA clone 3G-2 cDNA 5&apos; similar to u…	46.087	23
Tag-444	CATGAACGTAATGCTCACAACTTCCC	2	0	0.927708	0	0.526929	157968480 or 189443559 or 189450898 or 189451403 or 189454831 or 90989735 or minus161516369 or minus161532414 or minus34992748 or minus90989757	EB104904.1 or EX516758.1 or FG601629.1 or FG606634.1 or FG606775.1 or FG608886.1 or minusCF566665.1 or minusEB104926.1 or minusEY896312.1 or minusEY904353.1	EST RR2EA32JQ RR2(MS) Raphanus raphanistrum subsp. raphanistrum cDNA 3&apos;, mRNA sequence. or EST RR1EA79JQ RR1(CS) Raphanus raphanistrum subsp. maritimus cDNA 3&apos;, mRNA sequence. or EST E1224h-4-8-1 SSH cDNA Library of Puccinellia tenuiflora treated with NaHCO3 for 24h Puccinellia tenuiflora cDNA, mRNA sequence. or EST B0724h-4-8-1 SSH cDNA Library of Puccinellia tenuiflora treated with Na…	52.0341	26
Tag-445	CATGAACGTAATGCTCACTTCTCTCT	5	1	2.31927	0.831663	0.4378	no hit	no hit	no hit	no hit	no hit
Tag-446	CATGAACGTCGACGTGAGTCTAAATA	1	1	0.463854	0.831663	0.588012	92027756	EB439461.1	EST KN6B.103J11F.060103T7 KN6B Nicotiana tabacum cDNA clone KN6B.103J11, mRNA sequence.	44.1047	22
Tag-447	CATGAACGTCGCTGATTTGATATGAA	0	2	0	1.66333	0.0924802	gnl|BL_ORD_ID|401	no ref	gi|19698|gb|X61206.1|X61206 PLN N. plumbaginifolia NeIF-4A3 mRNA for nicotiana eukaryotic translation initiation factor 4A.	52.0341	26
Tag-448	CATGAACGTGAGGTTTTTGGTTTCTT	2	0	0.927708	0	0.526929	190136586	FG637695.1	EST TT-33_K09 Samsun trichome library Nicotiana tabacum cDNA, mRNA sequence.	40.14	20
Tag-449	CATGAACGTGATACTGAAGGGTGCTG	8	2	3.71083	1.66333	0.366771	no hit	no hit	no hit	no hit	no hit
Tag-450	CATGAACGTGCTTATTTTGATTCTGC	2	1	0.927708	0.831663	0.905683	217075475	BT053438.1	PLN Medicago truncatula clone MTYFP_FQ_FR_FS1G-F-2 unknown mRNA.	52.0341	26
Tag-451	CATGAACGTGGTTGTAGAATTTTCCA	1	1	0.463854	0.831663	0.588012	minus84569278	minusDW340897.1	EST PP_LEc0001L22f Peach shoot Prunus persica cDNA clone PP_LEc0001L22f, mRNA sequence.	40.14	20
Tag-452	CATGAACGTTACACTTGGAGTTCCTC	15	2	6.95781	1.66333	0.0394914	62908809	DN922476.1	EST 42872.3 Common Scab-Challenged Tubers Solanum tuberosum cDNA clone 42872 3&apos;, mRNA sequence.	44.1047	22
Tag-453	CATGAACTAAATAACTTCAACATCTT	3	1	1.39156	0.831663	0.822782	156666165	AM796729.1	EST AM796729 seedling library, SL Nicotiana tabacum cDNA clone nt002162055, mRNA sequence.	50.0517	25
Tag-454	CATGAACTACCAGAATAGCAGCCATT	1	1	0.463854	0.831663	0.588012	no hit	no hit	no hit	no hit	no hit
Tag-455	CATGAACTACTTAACACATTTTCCCT	2	0	0.927708	0	0.526929	92032271 or minus48762316	EB443976.1 or minusBP752712.1	EST KR2B.102C15F.051227T7 KR2B Nicotiana tabacum cDNA clone KR2B.102C15, mRNA sequence. or EST BP752712 partially normalized diploid tobacco cDNA library Nicotiana sylvestris cDNA clone R-122_B08, mRNA sequence.	44.1047	22
Tag-456	CATGAACTAGCTCGTAGCAGATTATT	7	0	3.24698	0	0.0570544	103479719 or 103479781 or 103481427 or 167019527 or 167021314 or 167021848 or 167022887 or 167025458 or 167029326 or 167030648 or 92021033 or minus94464832 or minus94464836	CT986050.1 or CT986262.1 or CT987622.1 or CU394329.1 or CU394730.1 or CU395344.1 or CU396143.1 or CU399803.1 or CU400499.1 or CU403959.1 or EB432745.1 or minusEB700707.1 or minusEB700711.1	EST CU403959 LG0ABA Eucalyptus gunnii cDNA, mRNA sequence. or EST CU400499 LG0ABA Eucalyptus gunnii cDNA, mRNA sequence. or EST CU399803 LG0ABA Eucalyptus gunnii cDNA, mRNA sequence. or EST CU396143 LG0ABA Eucalyptus gunnii cDNA, mRNA sequence. or EST CU395344 LG0ABA Eucalyptus gunnii cDNA, mRNA sequence. or EST CU394730 LG0ABA Eucalyptus gunnii cDNA, mRNA sequence. or EST CU394329 LG0ABA Eucalyp…	52.0341	26
Tag-457	CATGAACTAGTATTCATTTCTTTTTT	1	1	0.463854	0.831663	0.588012	83421575 or 92017056 or 92022012 or minus120549715 or minus156662707 or minus190774702 or minus190845006	DW003569.1 or EB429273.1 or EB433723.1 or minusAM798656.1 or minusEH368579.1 or minusFG149814.1 or minusFG185524.1	EST AM798656 seedling library, SL Nicotiana tabacum cDNA clone nt002277043, mRNA sequence. or EST TL13.103P22F.060313T7 TL13 Nicotiana tabacum cDNA clone TL13.103P22, mRNA sequence. or EST KL5B.011B15F.051129T7 KL5B Nicotiana tabacum cDNA clone KL5B.011B15, mRNA sequence. or EST KR3B.106D10F.051109T7 KR3B Nicotiana tabacum cDNA clone KR3B.106D10, mRNA sequence. or EST AGN_PNL209cr1_b4.trimmed.seq…	52.0341	26
Tag-458	CATGAACTAGTGTTTTCTTGTGTCGA	11	12	5.1024	9.97996	0.103006	no hit	no hit	no hit	no hit	no hit
Tag-459	CATGAACTATATTCTCCTTAATGACA	2	4	0.927708	3.32665	0.123549	156707058 or 190138133 or 83419748 or 83420716 or 92030499 or 92031720 or 92031838 or 92036986 or 92037056 or 92039101	AM787726.1 or DW001742.1 or DW002710.1 or EB442204.1 or EB443425.1 or EB443543.1 or EB448691.1 or EB448761.1 or EB450806.1 or FG636392.1	EST TT-14_P14 Samsun trichome library Nicotiana tabacum cDNA, mRNA sequence. or EST AM787726 seedling library, SL Nicotiana tabacum cDNA clone nt002188070, mRNA sequence. or EST KT7C.108M16F.051219T7 KT7 Nicotiana tabacum cDNA clone KT7C.108M16, mRNA sequence. or EST KT7B.114O20F.060127T7 KT7 Nicotiana tabacum cDNA clone KT7B.114O20, mRNA sequence. or EST KT7B.114L14F.060127T7 KT7 Nicotiana tabac…	52.0341	26
Tag-460	CATGAACTATCAGAGAGATCTGACCA	1	1	0.463854	0.831663	0.588012	94327979	EB681581.1	EST KL4B.113O24F.060131T7 KL4B Nicotiana tabacum cDNA clone KL4B.113O24, mRNA sequence.	48.0694	24
Tag-461	CATGAACTATCCTTAGCGAGCTTGCC	3	4	1.39156	3.32665	0.233412	92029680 or minus190799545 or minus190802036	EB441385.1 or minusFG194284.1 or minusFG197728.1	EST KN6B.109A16F.060106T7 KN6B Nicotiana tabacum cDNA clone KN6B.109A16, mRNA sequence. or EST AGN_PNL226br1_b1.trimmed.seq AGN_PNL Nicotiana tabacum cDNA 3&apos;, mRNA sequence. or EST AGN_PNL221cr1_c1.trimmed.seq AGN_PNL Nicotiana tabacum cDNA 3&apos;, mRNA sequence.	44.1047	22
Tag-462	CATGAACTATGCAGGTTGCAAGAGGA	2	0	0.927708	0	0.526929	no hit	no hit	no hit	no hit	no hit
Tag-463	CATGAACTATGTATGTATATTGTATC	7	1	3.24698	0.831663	0.220881	94459904	EB695779.1	EST NecGex_301B10 Ornamental tobacco (LxS8) post-fertilization Floral nectary cDNA library Nicotiana langsdorffii x Nicotiana sanderae cDNA clone NecGEx_Clone 301B10 similar to Unknown, mRNA sequence.	40.14	20
Tag-464	CATGAACTATTGAGCTTTTCATCAGC	0	3	0	2.49499	0.0331937	no hit	no hit	no hit	no hit	no hit
Tag-465	CATGAACTCAATTGCATTCTTATTTG	54	18	25.0481	14.9699	0.0552737	6433949	AJ012717.1	PLN Lycopersicon esculentum mRNA for SUMO protein.	52.0341	26
Tag-466	CATGAACTCAATTGCATTCTTATTTT	1	1	0.463854	0.831663	0.588012	13608091 or 13677480 or 13680922 or 160519675 or 19821759 or 20172501 or 53702455 or 53785094 or 62893753 or minus20172502	AM907869.1 or BG589951.1 or BG626007.1 or BG629449.1 or BQ047773.1 or BQ120539.1 or CV477679.1 or CV502737.1 or DN908990.1 or minusBQ120540.1	EST EST497793 P. infestans-challenged leaf Solanum tuberosum cDNA clone BPLI3D1 5&apos; sequence, mRNA sequence. or EST EST606116 mixed potato tissues Solanum tuberosum cDNA clone STMER39 3&apos; end, mRNA sequence. or EST EST606115 mixed potato tissues Solanum tuberosum cDNA clone STMER39 5&apos; end, mRNA sequence. or EST EST596891 P. infestans-challenged potato leaf, incompatible reaction Sola…	50.0517	25
Tag-467	CATGAACTCAGTGTCGGATCCAAGAA	1	2	0.463854	1.66333	0.27034	156639309 or 156675452 or 190135661 or 190143165	AM782323.1 or AM806420.1 or FG633330.1 or FG642424.1	EST TT-17_K12 K326 early senescent leaf library Nicotiana tabacum cDNA, mRNA sequence. or EST TT-22_O16 tobacco leaf library Nicotiana tabacum cDNA, mRNA sequence. or EST AM806420 seedling library, SL Nicotiana tabacum cDNA clone nt002340081, mRNA sequence. or EST AM782323 COL, cold overnight library Nicotiana tabacum cDNA clone nt006136082, mRNA sequence.	52.0341	26
Tag-468	CATGAACTCATCTGCCTCCACAATCC	3	0	1.39156	0	0.3378	minus156662161 or minus190730661 or minus190771180 or minus190798002 or minus190819536 or minus76868429 or minus76870965 or minus83416886 or minus92030551 or minus92030597	minusAM809185.1 or minusDV159422.1 or minusDV161957.1 or minusDV998880.1 or minusEB442256.1 or minusEB442302.1 or minusFG139727.1 or minusFG182170.1 or minusFG184164.1 or minusFG198585.1	EST KP1B.109K24F.050727T7 KP1B Nicotiana tabacum cDNA clone KP1B.109K24, mRNA sequence. or EST KP1B.037F11F.050628T7 KP1B Nicotiana tabacum cDNA clone KP1B.037F11, mRNA sequence. or EST AM809185 COL, cold overnight library Nicotiana tabacum cDNA clone nt006203034, mRNA sequence. or EST KN6B.113L11F.060127T7 KN6B Nicotiana tabacum cDNA clone KN6B.113L11, mRNA sequence. or EST KN6B.113J05F.060127T7…	52.0341	26
Tag-469	CATGAACTCATTAATACAGTAAAAGA	2	0	0.927708	0	0.526929	190145789	FG643472.1	EST TT-04_J01 K326 late senescent leaf library Nicotiana tabacum cDNA, mRNA sequence.	52.0341	26
Tag-470	CATGAACTCATTAGAGACTCGAAGGG	58	29	26.9035	24.1182	0.64923	gnl|BL_ORD_ID|2377 or gnl|BL_ORD_ID|2421 or gnl|BL_ORD_ID|3018	no ref or no ref or no ref	gi|790472|gb|X83731.1|X83731 PLN N.tabacum mRNA for glycine rich protein. or gi|45433314|gb|AJ438614.1|AJ438614 PLN Nicotiana tabacum mRNA for nucleosome assembly protein 1 - like protein 2. or gi|403022|gb|X75088.1|X75088 PLN Nicotiana tabacum mRNA for phosphate translocator.	48.0694	24
Tag-471	CATGAACTCCACCTTGTCTCTTGGCT	25	8	11.5964	6.6533	0.17998	190795033 or 190870953 or 83417165	DV999159.1 or FG155605.1 or FG173110.1	EST KL4B.101D13F.051103T7 KL4B Nicotiana tabacum cDNA clone KL4B.101D13, mRNA sequence. or EST AGN_RNC126xi09f1.ab1 AGN_RNC Nicotiana tabacum cDNA 5&apos;, mRNA sequence. or EST AGN_RNC030xf19f1.ab1 AGN_RNC Nicotiana tabacum cDNA 5&apos;, mRNA sequence.	52.0341	26
Tag-472	CATGAACTCGTACATCTACGTGCTTT	11	6	5.1024	4.98998	0.965774	120546651	EH365515.1	EST c06_j001_plate_166 j001 Nicotiana benthamiana cDNA 5&apos; similar to Olfactory receptor (Fragment), mRNA sequence.	44.1047	22
Tag-473	CATGAACTCTCTAACTCAGCAGCTAG	2	0	0.927708	0	0.526929	minus30579900	minusCA591769.1	EST 084 cDNAs of Nicotiana attenuatta insect-responsive genes isolated by mRNA differential-display RT-PCR Nicotiana attenuata cDNA clone RE283 5&apos;, mRNA sequence.	44.1047	22
Tag-474	CATGAACTCTCTATGCTCCTATCCAT	2	0	0.927708	0	0.526929	no hit	no hit	no hit	no hit	no hit
Tag-475	CATGAACTCTGCCACAATGAATATGG	4	0	1.85542	0	0.216554	110869177 or 110875768 or 110877122 or 110883310 or 117702771 or 14642748 or 14645270 or 18260578 or 18261412 or 188319117 or 188376742 or 188383885 or 188389193 or 188395326 or 45450067 or 52620278 or 58228580 or 58229170 or 58232863 or 9431552	BE433709.1 or BI176937.1 or BI179459.1 or BM408948.1 or BM409782.1 or BP885109.1 or BP885699.1 or BP889392.1 or CK936869.1 or CV302945.1 or DB682027.1 or DY288532.1 or DY293031.1 or DY295569.1 or DY299736.1 or EY714024.1 or EY765191.1 or EY828275.1 or EY828445.1 or EY838117.1	EST EST520404 cSTE Solanum tuberosum cDNA clone cSTE18J2 5&apos; sequence, mRNA sequence. or EST EST517882 cSTE Solanum tuberosum cDNA clone cSTE8A5 5&apos; sequence, mRNA sequence. or EST 74973.1 Swollen Stolon Solanum tuberosum cDNA clone 74973 5&apos;, mRNA sequence. or EST EST400238 tomato breaker fruit, TIGR Solanum lycopersicum cDNA clone cLEG20H5, mRNA sequence. or EST EST584109 tomato bre…	44.1047	22
Tag-476	CATGAACTCTTGTTAACTGACATAAA	41	19	19.018	15.8016	0.527991	156650725 or 190145507 or 190836912	AM832419.1 or FG146786.1 or FG643070.1	EST AGN_RPC008xb12f1.ab1 AGN_RPC Nicotiana tabacum cDNA 5&apos;, mRNA sequence. or EST TT-39_C17 K326 early senescent leaf library Nicotiana tabacum cDNA, mRNA sequence. or EST AM832419 COL, cold overnight library Nicotiana tabacum cDNA clone nt006061025, mRNA sequence.	52.0341	26
Tag-477	CATGAACTGACATTACCTCAAGGCTG	2	0	0.927708	0	0.526929	no hit	no hit	no hit	no hit	no hit
Tag-478	CATGAACTGCACGTGCTTGTTACAGG	1	1	0.463854	0.831663	0.588012	no hit	no hit	no hit	no hit	no hit
Tag-479	CATGAACTGCTTGCTTTTTCATACCA	2	0	0.927708	0	0.526929	156685397 or 156698746 or 190731428 or 190733949 or 190738447 or 190805620 or 190828693 or 190870361 or minus76871016 or minus92035369	AM818440.1 or AM835933.1 or FG182481.1 or FG183930.1 or FG184973.1 or FG190830.1 or FG201559.1 or FG202681.1 or minusDV162008.1 or minusEB447074.1	EST KP1B.109N11F.050727T7 KP1B Nicotiana tabacum cDNA clone KP1B.109N11, mRNA sequence. or EST AM835933 COL, cold overnight library Nicotiana tabacum cDNA clone nt006089057, mRNA sequence. or EST AM818440 COL, cold overnight library Nicotiana tabacum cDNA clone nt006086036, mRNA sequence. or EST KR2B.113N01F.060128T7 KR2B Nicotiana tabacum cDNA clone KR2B.113N01, mRNA sequence. or EST AGN_PNL233a…	52.0341	26
Tag-480	CATGAACTGGTGTCATTTGACTGTGA	1	1	0.463854	0.831663	0.588012	no hit	no hit	no hit	no hit	no hit
Tag-481	CATGAACTGTGGTTCTCACAACTATG	2	0	0.927708	0	0.526929	minus39860726	minusCK285799.1	EST EST748521 Nicotiana benthamiana mixed tissue cDNA library, normalized, full-length Nicotiana benthamiana cDNA clone NBMAX52 3&apos; end, mRNA sequence.	52.0341	26
Tag-482	CATGAACTGTTACTCTGGAATGTGGA	229	86	106.223	71.523	0.00129308	no hit	no hit	no hit	no hit	no hit
Tag-483	CATGAACTTAATGGTAAAATGGTCGA	28	7	12.9879	5.82164	0.051894	no hit	no hit	no hit	no hit	no hit
Tag-484	CATGAACTTATATGTATAATAGTTTT	1	1	0.463854	0.831663	0.588012	156680844	AM841171.1	EST AM841171 seedling library, SL Nicotiana tabacum cDNA clone nt002203091, mRNA sequence.	44.1047	22
Tag-485	CATGAACTTATGAAGAGTCTGAGACT	11	2	5.1024	1.66333	0.147976	125449576 or 125453475 or 39851585 or 39878206 or 76867899 or 92021757 or minus124609291 or minus156667786 or minus190731799 or minus39878207 or minus47510977 or minus48755641	CK281200.1 or CK294627.1 or DV158892.1 or EB433468.1 or EL461272.1 or EL465170.1 or minusAM800984.1 or minusBP746037.1 or minusCK294628.1 or minusCN745980.1 or minusEH707941.1 or minusFG169980.1	EST CCIS7272.b1_P18.ab1 CCI(LMS) chicory Cichorium intybus cDNA clone CCIS7272, mRNA sequence. or EST KG9B.004O01F.050721T7 KG9B Nicotiana tabacum cDNA clone KG9B.004O01, mRNA sequence. or EST TL13.103C23F.060313T7 TL13 Nicotiana tabacum cDNA clone TL13.103C23, mRNA sequence. or EST AGN_RNC003xf06r1.ab1 AGN_RNC Nicotiana tabacum cDNA 3&apos;, mRNA sequence. or EST BP746037 partially normalized di…	52.0341	26
Tag-486	CATGAACTTCAAGAACTTTGCTGACA	2	1	0.927708	0.831663	0.905683	gnl|BL_ORD_ID|2262 or gnl|BL_ORD_ID|3337	no ref or no ref	gi|2459683|gb|U93244.1|U93244 PLN Nicotiana tabacum catalase 1 (cat1) mRNA, complete cds. or gi|14571807|gb|AB063648.1|AB063648 PLN Nicotiana tabacum mRNA for phi-2, complete cds.	48.0694	24
Tag-487	CATGAACTTCAATTTGATGAAGAATG	27	6	12.5241	4.98998	0.0340434	156685614 or 76867523 or minus39873216	AM837940.1 or DV158516.1 or minusCK292104.1	EST KG9B.003N13F.050720T7 KG9B Nicotiana tabacum cDNA clone KG9B.003N13, mRNA sequence. or EST AM837940 COL, cold overnight library Nicotiana tabacum cDNA clone nt006006071, mRNA sequence. or EST EST754818 Nicotiana benthamiana mixed tissue cDNA library, normalized, full-length Nicotiana benthamiana cDNA clone NBMC695 3&apos; end, mRNA sequence.	52.0341	26
Tag-488	CATGAACTTCCCAACTGACTTTAGTT	6	2	2.78312	1.66333	0.633641	13614694 or 39803584 or 42511727 or 62973165 or minus190141861 or minus190142588 or minus190780158 or minus190844382 or minus190861708 or minus190869299 or minus39803586 or minus52567894 or minus53698174 or minus92022827 or minus92025280	BG596554.1 or CK250987.1 or CK720013.1 or DN949168.1 or minusCK250988.1 or minusCV286554.1 or minusCV473398.1 or minusEB434532.1 or minusEB436985.1 or minusFG155577.1 or minusFG166771.1 or minusFG172923.1 or minusFG198819.1 or minusFG639358.1 or minusFG641732.1	EST EST734625 potato callus cDNA library, normalized and full-length Solanum tuberosum cDNA clone POCBK13 3&apos; end, mRNA sequence. or EST EST734624 potato callus cDNA library, normalized and full-length Solanum tuberosum cDNA clone POCBK13 5&apos; end, mRNA sequence. or EST EST495232 cSTS Solanum tuberosum cDNA clone cSTS15A9 5&apos; sequence, mRNA sequence. or EST 20350 Swollen Stolon Solanum…	52.0341	26
Tag-489	CATGAACTTCTATGCTAATGGAATGT	2	2	0.927708	1.66333	0.498382	no hit	no hit	no hit	no hit	no hit
Tag-490	CATGAACTTCTCCGATGGCTTCTCCT	7	2	3.24698	1.66333	0.48549	190806806	FG155122.1	EST AGN_RNC102xp16r1.ab1 AGN_RNC Nicotiana tabacum cDNA 3&apos;, mRNA sequence.	48.0694	24
Tag-491	CATGAACTTGAAGATGATGTGATTAT	2	1	0.927708	0.831663	0.905683	94324202 or minus117301133	EB677804.1 or minusEG650354.1	EST D279-BH3 Ethylene Induced Tobacco Leaf cDNA Library Nicotiana tabacum cDNA, mRNA sequence. or EST KG9B.102M10F.051126T7 KG9B Nicotiana tabacum cDNA clone KG9B.102M10, mRNA sequence.	44.1047	22
Tag-492	CATGAACTTGATACCAACCAGTTGGG	2	1	0.927708	0.831663	0.905683	156659587 or 52835208 or 76870004 or minus190854548 or minus39867465 or minus39886236	AM827138.1 or BP531481.1 or DV160996.1 or minusCK289201.1 or minusCK298652.1 or minusFG195033.1	EST KP1B.104M20F.050725T7 KP1B Nicotiana tabacum cDNA clone KP1B.104M20, mRNA sequence. or EST BP531481 MAT005 Nicotiana tabacum cDNA clone BY24381, mRNA sequence. or EST AM827138 seedling library, SL Nicotiana tabacum cDNA clone nt002106070, mRNA sequence. or EST AGN_PNL222cr1_c7.trimmed.seq AGN_PNL Nicotiana tabacum cDNA 3&apos;, mRNA sequence. or EST EST761366 Nicotiana benthamiana mixed tissu…	44.1047	22
Tag-493	CATGAACTTGATTTCTGTACAGATAG	2	1	0.927708	0.831663	0.905683	120546658 or 149648496 or 149654964	EH365522.1 or ES756891.1 or ES765973.1	EST TFL_88_E03_E001.g1 USDA-Tifton Peanut Library TFL Arachis hypogaea cDNA clone TFL-088_E03 5&apos;, mRNA sequence. or EST C20L_87_E09_E002.g1 USDA-Tifton Peanut Library C20L Arachis hypogaea cDNA clone C20L-087_E09 5&apos;, mRNA sequence. or EST c03_j001_plate_166 j001 Nicotiana benthamiana cDNA 5&apos; similar to Putative transcription factor RAU1 (Os08g0506700 protein), mRNA sequence.	52.0341	26
Tag-494	CATGAACTTGGGATGCGCCACCGGAC	2	0	0.927708	0	0.526929	gnl|BL_ORD_ID|169	no ref	gi|54288758|gb|AY639865.1|AY639865 PLN Nicotiana tabacum S-adenosyl-L-homocysteine hydrolase (SAHH3) mRNA, partial cds.	52.0341	26
Tag-495	CATGAACTTGTCCAACATTACGATGA	4	12	1.85542	9.97996	0.00155559	no hit	no hit	no hit	no hit	no hit
Tag-496	CATGAACTTGTGAATTTACTTGCCAA	2	1	0.927708	0.831663	0.905683	156677000 or 190135836 or 190137413 or 190137538 or 190145383 or 32872980 or 94457821	AM819329.1 or BP130095.1 or EB693696.1 or FG634434.1 or FG635582.1 or FG635647.1 or FG643891.1	EST BP130095 MAT001 Nicotiana tabacum cDNA clone BY2020, mRNA sequence. or EST TT-05_G17 Samsun trichome library Nicotiana tabacum cDNA, mRNA sequence. or EST TT-04_L24 Samsun trichome library Nicotiana tabacum cDNA, mRNA sequence. or EST AM819329 COL, cold overnight library Nicotiana tabacum cDNA clone nt006126061, mRNA sequence. or EST NecGex_039A05 Ornamental tobacco (LxS8) Stage 12 Floral nec…	52.0341	26
Tag-497	CATGAACTTGTGTTTATTGCATTCTG	0	2	0	1.66333	0.0924802	156674723	AM799287.1	EST AM799287 seedling library, SL Nicotiana tabacum cDNA clone nt002146031, mRNA sequence.	44.1047	22
Tag-498	CATGAACTTTCAACTAGCAAGGAAGC	8	10	3.71083	8.31663	0.0834106	123212375 or 190716240 or 190806258 or 190858803 or 190868734 or 39869348 or 92014748 or 92019418 or 92020519 or 92022717 or minus156671288 or minus156688608 or minus166921541 or minus39866997 or minus39869476 or minus39871961	CK290152.1 or EB427752.1 or EB431188.1 or EB432242.1 or EB434422.1 or EH617422.1 or FG142619.1 or FG142677.1 or FG148823.1 or FG177444.1 or minusAM802904.1 or minusAM836175.1 or minusCK288963.1 or minusCK290224.1 or minusCK291480.1 or minusFD751111.1	EST KF8C.110P13F.051216T7 KF8 Nicotiana tabacum cDNA clone KF8C.110P13, mRNA sequence. or EST AGN_RNC118xk16f1.ab1 AGN_RNC Nicotiana tabacum cDNA 5&apos;, mRNA sequence. or EST AGN_RNC116xm09f1.ab1 AGN_RNC Nicotiana tabacum cDNA 5&apos;, mRNA sequence. or EST AGN_RPC021xo06f1.ab1 AGN_RPC Nicotiana tabacum cDNA 5&apos;, mRNA sequence. or EST AGN_RPC021xc22f1.ab1 AGN_RPC Nicotiana tabacum cDNA 5&ap…	52.0341	26
Tag-499	CATGAACTTTGACTTGCTGAAGGAGC	3	0	1.39156	0	0.3378	no hit	no hit	no hit	no hit	no hit
Tag-500	CATGAACTTTGTACTGCGCACATTAC	4	4	1.85542	3.32665	0.374272	14685995 or 4383128	AI487757.1 or BI208271.1	EST EST526311 cTOS Solanum lycopersicum cDNA clone cTOS16H13 5&apos; end, mRNA sequence. or EST EST246079 tomato ovary, TAMU Solanum lycopersicum cDNA clone cLED11A17, mRNA sequence.	52.0341	26
Tag-501	CATGAACTTTTGGTCTCTGGCTTCTC	2	1	0.927708	0.831663	0.905683	92013955 or 94457547	EB427008.1 or EB693422.1	EST KF8C.108M07F.051215T7 KF8 Nicotiana tabacum cDNA clone KF8C.108M07, mRNA sequence. or EST NecGex_034C07 Ornamental tobacco (LxS8) Stage 12 Floral nectary cDNA library Nicotiana langsdorffii x Nicotiana sanderae cDNA clone NecGEx_Clone 034C07 similar to GP|14030701|gb|AAK53025.1|AF375441_1|AF375441 At2g28370/T1B3.11 {Arabidopsis thaliana}, partial (61%), mRNA sequence.	52.0341	26
Tag-502	CATGAAGAAAAGATGCAATCTTGGTG	12	10	5.56625	8.31663	0.328527	190135388 or 51457066 or 51461353 or 51462959 or 51463115 or 92019786 or 92019944 or 92036787 or 92039051 or minus32871407	CV018714.1 or CV019845.1 or CV021451.1 or CV021607.1 or EB431538.1 or EB431689.1 or EB448492.1 or EB450756.1 or FG633537.1 or minusBP128522.1	EST BP128522 MAT001 Nicotiana tabacum cDNA clone BY274, mRNA sequence. or EST TT-25_K24 tobacco leaf library Nicotiana tabacum cDNA, mRNA sequence. or EST KT7C.108K10F.051219T7 KT7 Nicotiana tabacum cDNA clone KT7C.108K10, mRNA sequence. or EST KT7B.114B19F.060127T7 KT7 Nicotiana tabacum cDNA clone KT7B.114B19, mRNA sequence. or EST KL5B.114J15F.060217T7 KL5B Nicotiana tabacum cDNA clone KL5B.114…	52.0341	26
Tag-503	CATGAAGAAAAGCCGCGAAACTGATG	0	2	0	1.66333	0.0924802	190810511	FG140576.1	EST AGN_ELP020xa13f1.ab1 AGN_ELP Nicotiana tabacum cDNA 5&apos;, mRNA sequence.	46.087	23
Tag-504	CATGAAGAAAATGCTCTCAAGAGAGA	4	0	1.85542	0	0.216554	no hit	no hit	no hit	no hit	no hit
Tag-505	CATGAAGAAACGGAATAACTTGGAGC	51	20	23.6566	16.6333	0.185912	18262881 or 83418371 or 83421377 or 92039118 or minus156646400 or minus159673516 or minus190876769	BM411251.1 or DW000365.1 or DW003371.1 or EB450823.1 or minusAM840250.1 or minusEY093602.1 or minusFG133891.1	EST EST585578 tomato breaker fruit Solanum lycopersicum cDNA clone cLEG56K21 5&apos; end, mRNA sequence. or EST AM840250 COL, cold overnight library Nicotiana tabacum cDNA clone nt006096083, mRNA sequence. or EST KT7C.108N10F.051219T7 KT7 Nicotiana tabacum cDNA clone KT7C.108N10, mRNA sequence. or EST KR3B.105J13F.051109T7 KR3B Nicotiana tabacum cDNA clone KR3B.105J13, mRNA sequence. or EST KL4B.…	44.1047	22
Tag-506	CATGAAGAAACTACAGAAGAAGAAAG	10	8	4.63854	6.6533	0.417468	47105264 or 76573300	BT013849.1 or DQ200362.1	PLN Solanum tuberosum clone 054E02 unknown mRNA. or PLN Lycopersicon esculentum clone 132809F, mRNA sequence.	52.0341	26
Tag-507	CATGAAGAAACTCATTTTCCTGCATA	4	1	1.85542	0.831663	0.605191	no hit	no hit	no hit	no hit	no hit
Tag-508	CATGAAGAAACTCCAGAAAAAGAAAG	3	0	1.39156	0	0.3378	125452174 or 125457652 or 156645406 or 190135827 or 190144660 or 52585361 or 90489649 or 90489662 or 90490044 or 90490268 or 90491559 or 90494256 or 90494578 or 90496285 or minus190730862 or minus190743785 or minus190752038 or minus190753354 or minus190756307 or minus190785443 or minus190806424 or minus190873699 or minus190881636	AM796493.1 or CV295251.1 or DY951507.1 or DY951520.1 or DY951902.1 or DY952126.1 or DY953417.1 or DY956114.1 or DY956436.1 or DY958143.1 or EL463869.1 or EL469345.1 or FG634425.1 or FG642583.1 or minusFG158311.1 or minusFG159093.1 or minusFG164473.1 or minusFG171573.1 or minusFG172819.1 or minusFG174702.1 or minusFG184662.1 or minusFG187434.1 or minusFG202796.1	EST AM796493 DL, diurnal library Nicotiana tabacum cDNA clone nt005125011, mRNA sequence. or EST AGN_PNL233br1_a5.trimmed.seq AGN_PNL Nicotiana tabacum cDNA 3&apos;, mRNA sequence. or EST AGN_PNL212ar1_h8.trimmed.seq AGN_PNL Nicotiana tabacum cDNA 3&apos;, mRNA sequence. or EST AGN_PNL208br1_g2.trimmed.seq AGN_PNL Nicotiana tabacum cDNA 3&apos;, mRNA sequence. or EST AGN_RNC123xc17r1.ab1 AGN_RNC …	52.0341	26
Tag-509	CATGAAGAAACTTCAGAAAAAGAAAG	2	0	0.927708	0	0.526929	123222974 or 52835254 or minus156700259 or minus47513054	BP531527.1 or EH622698.1 or minusAM793302.1 or minusCN748057.1	EST BP531527 MAT005 Nicotiana tabacum cDNA clone BY25045, mRNA sequence. or EST CHO_SL024xh18f1.ab1 CHO_SL Nicotiana tabacum cDNA, mRNA sequence. or EST AM793302 DL, diurnal library Nicotiana tabacum cDNA clone nt005144032, mRNA sequence. or EST SAL_US004xe02r1.ab1 SAL_US N.Bentheme Nicotiana benthamiana cDNA 3&apos;, mRNA sequence.	52.0341	26
Tag-510	CATGAAGAAACTTGGGATTTTCAAAG	0	2	0	1.66333	0.0924802	138326372 or 157567929 or 157609998 or 24249260 or 24252281 or minus55783350	AU289140.1 or AU291773.1 or ES260606.1 or EX369157.1 or EX411222.1 or minusAU289141.2	EST AU291773 zinnia cultured mesophyll cell equalized cDNA Zinnia violacea cDNA clone Z6453, mRNA sequence. or EST AU289141 zinnia cultured mesophyll cell equalized cDNA Zinnia violacea cDNA clone Z3606, mRNA sequence. or EST AU289140 zinnia cultured mesophyll cell equalized cDNA Zinnia violacea cDNA clone Z3606, mRNA sequence. or EST WS0384.C21_N17 SS-B-23 Picea sitchensis cDNA clone WS0384_N17 …	40.14	20
Tag-511	CATGAAGAAAGAGTTAGGAGACTGAA	4	0	1.85542	0	0.216554	33667298 or minus123209400 or minus123223539 or minus190142332 or minus190142522 or minus51463043 or minus52837464 or minus52838348 or minus52838498 or minus92036526	BQ842826.1 or minusBP533737.1 or minusBP534621.1 or minusBP534771.1 or minusCV021535.1 or minusEB448231.1 or minusEH615178.1 or minusEH622978.1 or minusFG640591.1 or minusFG641696.1	EST TT-02_G21 K326 early senescent leaf library Nicotiana tabacum cDNA, mRNA sequence. or EST TT-03_O06 K326 trichome library Nicotiana tabacum cDNA, mRNA sequence. or EST BP534771 MAT005 Nicotiana tabacum cDNA clone BY33357, mRNA sequence. or EST BP534621 MAT005 Nicotiana tabacum cDNA clone BY33204, mRNA sequence. or EST BP533737 MAT005 Nicotiana tabacum cDNA clone BY31057, mRNA sequence. or EST…	52.0341	26
Tag-512	CATGAAGAAAGATCTAGATTTGGTGA	1	2	0.463854	1.66333	0.27034	minus190868931	minusFG190679.1	EST AGN_PNL216cr1_g12.trimmed.seq AGN_PNL Nicotiana tabacum cDNA 3&apos;, mRNA sequence.	52.0341	26
Tag-513	CATGAAGAAATCCACCTTATCAAAGG	9	14	4.17469	11.6433	0.0143523	no hit	no hit	no hit	no hit	no hit
Tag-514	CATGAAGAAATCTCTGCAAAGATTTC	2	2	0.927708	1.66333	0.498382	79134233	DV633142.1	EST EST1101738 Melon young fruit library Cucumis melo cDNA clone FR12N21, mRNA sequence.	42.1223	21
Tag-515	CATGAAGAAATGAATGTGGACATAAC	4	0	1.85542	0	0.216554	156684408 or 156693999 or 52835139 or 52837742 or 83421168 or minus156672016 or minus156702508 or minus190734051 or minus190761280 or minus190764703 or minus190802203 or minus190842457 or minus190866693 or minus190881472	AM808474.1 or AM827588.1 or BP531412.1 or BP534015.1 or DW003162.1 or minusAM780817.1 or minusAM802276.1 or minusFG149674.1 or minusFG151680.1 or minusFG158972.1 or minusFG167884.1 or minusFG175357.1 or minusFG187579.1 or minusFG198654.1	EST AGN_PNL212br1_e6.trimmed.seq AGN_PNL Nicotiana tabacum cDNA 3&apos;, mRNA sequence. or EST BP534015 MAT005 Nicotiana tabacum cDNA clone BY31348, mRNA sequence. or EST BP531412 MAT005 Nicotiana tabacum cDNA clone BY24311, mRNA sequence. or EST AM827588 DL, diurnal library Nicotiana tabacum cDNA clone nt005022010, mRNA sequence. or EST AM808474 seedling library, SL Nicotiana tabacum cDNA clone …	52.0341	26
Tag-516	CATGAAGAAATGTGCATTCAATCACC	4	2	1.85542	1.66333	0.976333	no hit	no hit	no hit	no hit	no hit
Tag-517	CATGAAGAAATTCAAAGGTAAAAGAA	3	4	1.39156	3.32665	0.233412	minus182408978	minusFF404480.1	EST CT0580 Cistus creticus trichome library, Clontech Cistus creticus subsp. creticus cDNA clone CT0580_P08C07_1401 5&apos;, mRNA sequence.	40.14	20
Tag-518	CATGAAGAAATTGCCTATTAATGTAC	2	0	0.927708	0	0.526929	no hit	no hit	no hit	no hit	no hit
Tag-519	CATGAAGAAATTTATATAACATCGAA	2	0	0.927708	0	0.526929	no hit	no hit	no hit	no hit	no hit
Tag-520	CATGAAGAACTCTATGCCTAGGAGAT	42	21	19.4819	17.4649	0.709609	120543595 or 120543617 or 94458435	EB694310.1 or EH363476.1 or EH363498.1	EST e07_j001_plate_215 j001 Nicotiana benthamiana cDNA 5&apos; similar to Os06g0353400 protein (Fragment), mRNA sequence. or EST b08_j001_plate_215 j001 Nicotiana benthamiana cDNA 5&apos; similar to Os06g0353400 protein (Fragment), mRNA sequence. or EST NecGex_049H08 Ornamental tobacco (LxS8) Stage 12 Floral nectary cDNA library Nicotiana langsdorffii x Nicotiana sanderae cDNA clone NecGEx_Clone …	52.0341	26
Tag-521	CATGAAGAACTTCAAAATCAGCCCGT	2	2	0.927708	1.66333	0.498382	156660500 or 190723280 or 190866765 or 52838516 or 92010912 or 92027746 or 94325165 or 94326167 or minus190725133 or minus190870508	AM826814.1 or BP534789.1 or EB424666.1 or EB439451.1 or EB678767.1 or EB679769.1 or FG165759.1 or FG175000.1 or minusFG165829.1 or minusFG175074.1	EST BP534789 MAT005 Nicotiana tabacum cDNA clone BY33375, mRNA sequence. or EST AM826814 seedling library, SL Nicotiana tabacum cDNA clone nt002015068, mRNA sequence. or EST KN6B.103J01F.060103T7 KN6B Nicotiana tabacum cDNA clone KN6B.103J01, mRNA sequence. or EST KF8C.101C21F.051214T7 KF8 Nicotiana tabacum cDNA clone KF8C.101C21, mRNA sequence. or EST KL4B.102D06F.051125T7 KL4B Nicotiana tabacum…	48.0694	24
Tag-522	CATGAAGAAGAACTCAATAATGGAAA	2	2	0.927708	1.66333	0.498382	minus156637484	minusAM793585.1	EST AM793585 seedling library, SL Nicotiana tabacum cDNA clone nt002001078, mRNA sequence.	44.1047	22
Tag-523	CATGAAGAAGCATATGAAATCCTTTT	0	2	0	1.66333	0.0924802	no hit	no hit	no hit	no hit	no hit
Tag-524	CATGAAGAAGCTCTTGAGAGATGGTC	11	5	5.1024	4.15832	0.779228	gnl|BL_ORD_ID|3388	no ref	gi|30268667|gb|AB095099.1|AB095099 PLN Nicotiana tabacum NtRSH4 mRNA for RelA-SpoT like protein RSH4, partial cds.	52.0341	26
Tag-525	CATGAAGAAGCTTGAAGAAGCTGTTC	2	0	0.927708	0	0.526929	190141996 or 190821699 or 190828483 or 190879648 or 52587621 or 76868698 or 83422011 or 83422833 or 92011516 or 92027071 or 92036118 or 92036504 or 92036636 or 92038539 or 94326104 or 94453141 or 94457609 or 94463046 or minus156700598 or minus190755849	CV296387.1 or DV159691.1 or DW004005.1 or DW004827.1 or EB425102.1 or EB438776.1 or EB447823.1 or EB448209.1 or EB448341.1 or EB450244.1 or EB679706.1 or EB689016.1 or EB693484.1 or EB698921.1 or FG145953.1 or FG160640.1 or FG171482.1 or FG641023.1 or minusAM797384.1 or minusFG171545.1	EST EST884764 petunia floral development cDNA library Petunia x hybrida cDNA clone Petunia-DevA-11R-E08 5&apos; end, mRNA sequence. or EST TT-21_I07 K326 trichome library Nicotiana tabacum cDNA, mRNA sequence. or EST KP1B.101C03F.050722T7 KP1B Nicotiana tabacum cDNA clone KP1B.101C03, mRNA sequence. or EST KT7B.107K18F.060124T7 KT7 Nicotiana tabacum cDNA clone KT7B.107K18, mRNA sequence. or EST K…	50.0517	25
Tag-526	CATGAAGAAGGAGAGAAAATTAAGGC	0	2	0	1.66333	0.0924802	156645970 or 190477904	AM847952.1 or FG873856.1	EST UCRVU07_CCNP8741_b1 Cowpea UCR 779 Mixed Tissue and Conditions cDNA Library UCRVU07-1-2 Vigna unguiculata cDNA clone CCNP8741.b1, mRNA sequence. or EST AM847952 COL, cold overnight library Nicotiana tabacum cDNA clone nt006189020, mRNA sequence.	52.0341	26
Tag-527	CATGAAGAAGGCTTGACTAAAGTTAG	4	1	1.85542	0.831663	0.605191	no hit	no hit	no hit	no hit	no hit
Tag-528	CATGAAGAAGTAGGAACAAATGAAGT	1	1	0.463854	0.831663	0.588012	no hit	no hit	no hit	no hit	no hit
Tag-529	CATGAAGAAGTGAAGAAAAACTAATA	48	21	22.265	17.4649	0.367642	minus30579898	minusCA591767.1	EST 082 cDNAs of Nicotiana attenuatta insect-responsive genes isolated by mRNA differential-display RT-PCR Nicotiana attenuata cDNA clone RE234 5&apos;, mRNA sequence.	52.0341	26
Tag-530	CATGAAGAAGTGAAGAAAACTAATAA	2	1	0.927708	0.831663	0.905683	minus161927360	minusDB910947.1	EST DB910947 full-length enriched poplar cDNA library, mixture of leaf, bud, stem, root Populus nigra cDNA clone PnFL2-104_N07 3&apos;, mRNA sequence.	40.14	20
Tag-531	CATGAAGAAGTGACTAAATTTCGATT	0	5	0	4.15832	0.00427629	no hit	no hit	no hit	no hit	no hit
Tag-532	CATGAAGAATAAACCCAAACAATCAT	1	1	0.463854	0.831663	0.588012	no hit	no hit	no hit	no hit	no hit
Tag-533	CATGAAGAATAAAGTAAATGGTAGCC	1	3	0.463854	2.49499	0.118312	minus190751681	minusFG184655.1	EST AGN_PNL208br1_f7.trimmed.seq AGN_PNL Nicotiana tabacum cDNA 3&apos;, mRNA sequence.	46.087	23
Tag-534	CATGAAGAATATGTTACCGAAGCTTC	4	2	1.85542	1.66333	0.976333	32877910	BP135025.1	EST BP135025 MAT001 Nicotiana tabacum cDNA clone BY7490, mRNA sequence.	44.1047	22
Tag-535	CATGAAGAATATTAGTTGTTTGGTTT	21	8	9.74094	6.6533	0.39099	no hit	no hit	no hit	no hit	no hit
Tag-536	CATGAAGAATCTTGATAAAGATTTCA	5	3	2.31927	2.49499	0.827131	190142975 or 52837903 or 92029226 or minus156684007	BP534176.1 or EB440931.1 or FG643665.1 or minusAM844274.1	EST TT-08_I12 K326 late senescent leaf library Nicotiana tabacum cDNA, mRNA sequence. or EST BP534176 MAT005 Nicotiana tabacum cDNA clone BY32133, mRNA sequence. or EST AM844274 seedling library, SL Nicotiana tabacum cDNA clone nt002304006, mRNA sequence. or EST KN6B.107L11F.060106T7 KN6B Nicotiana tabacum cDNA clone KN6B.107L11, mRNA sequence.	48.0694	24
Tag-537	CATGAAGAATTACTCAAGACTGTGGT	26	21	12.0602	17.4649	0.20121	minus156690118	minusAM812044.1	EST AM812044 seedling library, SL Nicotiana tabacum cDNA clone nt002191045, mRNA sequence.	46.087	23
Tag-538	CATGAAGAATTATCTTCTGGCGTTTA	17	5	7.88552	4.15832	0.226363	76869621	DV160613.1	EST KP1B.103L12F.050725T7 KP1B Nicotiana tabacum cDNA clone KP1B.103L12, mRNA sequence.	42.1223	21
Tag-539	CATGAAGAATTGAGGCTTGATGGGAC	2	2	0.927708	1.66333	0.498382	9456670	BE451167.1	EST EST402055 tomato root, plants pre-anthesis, Cornell University Solanum lycopersicum cDNA clone cLEY16D18, mRNA sequence.	40.14	20
Tag-540	CATGAAGACAATACATCGAAACTTGG	5	0	2.31927	0	0.138827	52833806 or 52834685 or 92032618 or 92033718 or minus156676986 or minus156697635 or minus156704691 or minus156706242	BP530079.1 or BP530958.1 or EB444323.1 or EB445423.1 or minusAM781458.1 or minusAM793546.1 or minusAM812542.1 or minusAM819315.1	EST AM812542 DL, diurnal library Nicotiana tabacum cDNA clone nt005159095, mRNA sequence. or EST BP530958 MAT005 Nicotiana tabacum cDNA clone BY23226, mRNA sequence. or EST BP530079 MAT005 Nicotiana tabacum cDNA clone BY21061, mRNA sequence. or EST AM819315 DL, diurnal library Nicotiana tabacum cDNA clone nt005081053, mRNA sequence. or EST AM793546 COL, cold overnight library Nicotiana tabacum cD…	52.0341	26
Tag-541	CATGAAGACATAACCTGCAGTGTGCC	2	1	0.927708	0.831663	0.905683	51454391 or minus190724140	CV016039.1 or minusFG199540.1	EST tbt_010573 Normalized Nicotiana tabacum cDNA library Nicotiana tabacum cDNA clone tbt_010573 5&apos;, mRNA sequence. or EST AGN_PNL228dr1_b10.trimmed.seq AGN_PNL Nicotiana tabacum cDNA 3&apos;, mRNA sequence.	52.0341	26
Tag-542	CATGAAGACCAAACCAACAGATCCCT	1	1	0.463854	0.831663	0.588012	156651918	AM842152.1	EST AM842152 seedling library, SL Nicotiana tabacum cDNA clone nt002188026, mRNA sequence.	52.0341	26
Tag-543	CATGAAGACGATGATGGATCTTCTAG	3	1	1.39156	0.831663	0.822782	190777781 or 76868823 or 76868926 or 92010887 or minus156673226 or minus156676764 or minus190833347 or minus190836966	DV159816.1 or DV159919.1 or EB424651.1 or FG158613.1 or minusAM784452.1 or minusAM817490.1 or minusFG157252.1 or minusFG158688.1	EST KP1B.101M03F.050722T7 KP1B Nicotiana tabacum cDNA clone KP1B.101M03, mRNA sequence. or EST KP1B.101H11F.050722T7 KP1B Nicotiana tabacum cDNA clone KP1B.101H11, mRNA sequence. or EST AM817490 seedling library, SL Nicotiana tabacum cDNA clone nt002176082, mRNA sequence. or EST AM784452 COL, cold overnight library Nicotiana tabacum cDNA clone nt006107029, mRNA sequence. or EST KF8C.101C05F.05121…	52.0341	26
Tag-544	CATGAAGACGGTGATGCTAAATTAAA	7	0	3.24698	0	0.0570544	12631395	BG131207.1	EST EST464099 tomato crown gall Solanum lycopersicum cDNA clone cTOE3G1 5&apos; sequence, mRNA sequence.	42.1223	21
Tag-545	CATGAAGACTATAATAAAGGAGCACC	8	1	3.71083	0.831663	0.154729	minus190717118 or minus190806755	minusFG149153.1 or minusFG157029.1	EST AGN_RNC026xi17r1.ab1 AGN_RNC Nicotiana tabacum cDNA 3&apos;, mRNA sequence. or EST AGN_RNC116xj19r1.ab1 AGN_RNC Nicotiana tabacum cDNA 3&apos;, mRNA sequence.	44.1047	22
Tag-546	CATGAAGACTATGAGATTGTTTTATC	4	4	1.85542	3.32665	0.374272	92023611 or 94456478 or 94462286 or minus39881116	EB435316.1 or EB692353.1 or EB698161.1 or minusCK296083.1	EST TL13.110F05F.060320T7 TL13 Nicotiana tabacum cDNA clone TL13.110F05, mRNA sequence. or EST NecGex_343E04 Ornamental tobacco (LxS8) post-fertilization Floral nectary cDNA library Nicotiana langsdorffii x Nicotiana sanderae cDNA clone NecGEx_Clone 343E04 similar to GP|20805871|gb|AAM28872.1|AF503755_1|AF503755long chain acyl-CoA synthetase 5 {Arabidopsis thaliana}, partial (35%), mRNA sequence.…	44.1047	22
Tag-547	CATGAAGACTCAAAATGGATACCCTA	1	1	0.463854	0.831663	0.588012	no hit	no hit	no hit	no hit	no hit
Tag-548	CATGAAGACTTTCACATTAGTTTTCA	2	3	0.927708	2.49499	0.254729	120546469	EH365333.1	EST h12_j001_plate_140 j001 Nicotiana benthamiana cDNA 5&apos; similar to Putative gibberellin-regulated protein, mRNA sequence.	44.1047	22
Tag-549	CATGAAGAGAAACATTCGCCACCCTC	16	13	7.42167	10.8116	0.29872	no hit	no hit	no hit	no hit	no hit
Tag-550	CATGAAGAGAAGCTGGTTTACATCCT	1	2	0.463854	1.66333	0.27034	156645003 or 156704339 or 76867489 or 94325909 or minus156640688	AM789969.1 or AM791334.1 or DV158482.1 or EB679511.1 or minusAM782486.1	EST KG9B.107H11F.060120T7 KG9B Nicotiana tabacum cDNA clone KG9B.107H11, mRNA sequence. or EST AM791334 DL, diurnal library Nicotiana tabacum cDNA clone nt005246030, mRNA sequence. or EST AM789969 DL, diurnal library Nicotiana tabacum cDNA clone nt005073085, mRNA sequence. or EST KG9B.003M03F.050720T7 KG9B Nicotiana tabacum cDNA clone KG9B.003M03, mRNA sequence. or EST AM782486 seedling library, …	50.0517	25
Tag-551	CATGAAGAGAAGGAGCCTATACTTCC	2	0	0.927708	0	0.526929	47105187	BT013772.1	PLN Lycopersicon esculentum clone 132660R, mRNA sequence.	52.0341	26
Tag-552	CATGAAGAGCCTGCGATTTAAAATTT	0	2	0	1.66333	0.0924802	no hit	no hit	no hit	no hit	no hit
Tag-553	CATGAAGAGCGATTTTCTGTAACCTC	2	0	0.927708	0	0.526929	minus156666773 or minus190806421 or minus190872711 or minus190879939 or minus32871339	minusAM800715.1 or minusBP128454.1 or minusFG164470.1 or minusFG168446.1 or minusFG196664.1	EST BP128454 MAT001 Nicotiana tabacum cDNA clone BY206, mRNA sequence. or EST AM800715 seedling library, SL Nicotiana tabacum cDNA clone nt002263054, mRNA sequence. or EST AGN_PNL224dr1_b6.trimmed.seq AGN_PNL Nicotiana tabacum cDNA 3&apos;, mRNA sequence. or EST AGN_RNC005xg21r1.ab1 AGN_RNC Nicotiana tabacum cDNA 3&apos;, mRNA sequence. or EST AGN_RNC013xb24r1.ab1 AGN_RNC Nicotiana tabacum cDNA 3…	44.1047	22
Tag-554	CATGAAGAGCTGGAACTTCTTCAAAC	4	0	1.85542	0	0.216554	39858917 or 39865344 or 39871208	CK284897.1 or CK288127.1 or CK291101.1	EST EST753815 Nicotiana benthamiana mixed tissue cDNA library, normalized, full-length Nicotiana benthamiana cDNA clone NBMBZ58 5&apos; end, mRNA sequence. or EST EST750849 Nicotiana benthamiana mixed tissue cDNA library, normalized, full-length Nicotiana benthamiana cDNA clone NBMBE21 5&apos; end, mRNA sequence. or EST EST747619 Nicotiana benthamiana mixed tissue cDNA library, normalized, full-l…	52.0341	26
Tag-555	CATGAAGAGCTTATGAACTTGAGACA	6	2	2.78312	1.66333	0.633641	120550652 or 120550684 or 190854721 or 39853378 or 39865889 or 39870079 or minus45291604 or minus62890891	CK282103.1 or CK288401.1 or CK290528.1 or EH369516.1 or EH369548.1 or FG138844.1 or minusCK861947.1 or minusDN906128.1	EST E05_j001_plate_114 j001 Nicotiana benthamiana cDNA 5&apos; similar to Os01g0583100 protein, mRNA sequence. or EST E05_j001_plate_113 j001 Nicotiana benthamiana cDNA 5&apos; similar to Os01g0583100 protein, mRNA sequence. or EST 33069 In vitro Root Solanum tuberosum cDNA, mRNA sequence. or EST 33069.2 In vitro Root Solanum tuberosum cDNA clone 33069 5&apos;, mRNA sequence. or EST EST753242 Nic…	52.0341	26
Tag-556	CATGAAGAGGAGAAAATGGAGAGGGA	6	2	2.78312	1.66333	0.633641	gnl|BL_ORD_ID|2494	no ref	gi|5911684|gb|Y11996.1|Y11996 PLN N.tabacum mRNA for PRT1 protein.	48.0694	24
Tag-557	CATGAAGAGGATACCAAGAGTTTTGG	3	2	1.39156	1.66333	0.742034	124125440 or 156679326 or 190734016 or 190742785 or 190790985 or 190793545 or 190801611 or 190863413 or 190871093 or 190871738 or 94326715 or minus156646110 or minus156649385 or minus156704398 or minus190738352 or minus190842782	AM841080.1 or EB680317.1 or EH664942.1 or FG176344.1 or FG185088.1 or FG189437.1 or FG190936.1 or FG193703.1 or FG198021.1 or FG199161.1 or FG202890.1 or minusAM790028.1 or minusAM847372.1 or minusAM848872.1 or minusFG162358.1 or minusFG167446.1	EST 16D09 Transformed tobacco Lambda Zap II library Nicotiana tabacum cDNA 5&apos;, mRNA sequence. or EST KL4B.106N05F.051125T7 KL4B Nicotiana tabacum cDNA clone KL4B.106N05, mRNA sequence. or EST AGN_PNL233cf1_a5.trimmed.seq AGN_PNL Nicotiana tabacum cDNA 5&apos;, mRNA sequence. or EST AGN_PNL228bf1_h11.trimmed.seq AGN_PNL Nicotiana tabacum cDNA 5&apos;, mRNA sequence. or EST AGN_PNL226df1_c2.tr…	52.0341	26
Tag-558	CATGAAGAGGATCAGACCAATGGTGT	1	2	0.463854	1.66333	0.27034	52834971 or minus190811341 or minus32877455	BP531244.1 or minusBP134570.1 or minusFG175616.1	EST BP134570 MAT001 Nicotiana tabacum cDNA clone BY6978, mRNA sequence. or EST BP531244 MAT005 Nicotiana tabacum cDNA clone BY24136, mRNA sequence. or EST AGN_RNC122xn14r1.ab1 AGN_RNC Nicotiana tabacum cDNA 3&apos;, mRNA sequence.	52.0341	26
Tag-559	CATGAAGAGGATCAGACTGCAGGTAA	17	7	7.88552	5.82164	0.548409	minus156662638	minusAM798587.1	EST AM798587 COL, cold overnight library Nicotiana tabacum cDNA clone nt006001009, mRNA sequence.	44.1047	22
Tag-560	CATGAAGAGGGAAACTTTGGCAAATG	2	2	0.927708	1.66333	0.498382	no hit	no hit	no hit	no hit	no hit
Tag-561	CATGAAGAGGGGATGCTTGTTATAAT	1	1	0.463854	0.831663	0.588012	no hit	no hit	no hit	no hit	no hit
Tag-562	CATGAAGAGGGGGATGCTTGTTATAA	32	11	14.8433	9.14829	0.172348	no hit	no hit	no hit	no hit	no hit
Tag-563	CATGAAGAGTAGCATACTCATAATTT	4	6	1.85542	4.98998	0.114494	120552734 or 189007478 or 76867511 or 76867977 or 92039053 or 94323930 or minus190750975 or minus47513092	DV158504.1 or DV158970.1 or EB450758.1 or EB677532.1 or EH371598.1 or FG395633.1 or minusCN748095.1 or minusFG190121.1	EST FSEF038_E12 Bambusa edulis, FSEF Phyllostachys edulis cDNA clone FSEF038_E12 5&apos;, mRNA sequence. or EST KG9B.005B09F.050721T7 KG9B Nicotiana tabacum cDNA clone KG9B.005B09, mRNA sequence. or EST KG9B.003N01F.050720T7 KG9B Nicotiana tabacum cDNA clone KG9B.003N01, mRNA sequence. or EST KT7C.108K12F.051219T7 KT7 Nicotiana tabacum cDNA clone KT7C.108K12, mRNA sequence. or EST KG9B.102A18F.05…	52.0341	26
Tag-564	CATGAAGAGTCAAATTATTACTACAA	1	1	0.463854	0.831663	0.588012	no hit	no hit	no hit	no hit	no hit
Tag-565	CATGAAGAGTGCAGATGCAATTGGTC	78	60	36.1806	49.8998	0.0630961	no hit	no hit	no hit	no hit	no hit
Tag-566	CATGAAGAGTGTTTGGAATGGGTATT	0	4	0	3.32665	0.0119141	190734219 or 190817700 or 190826668 or 190833630 or 39787312 or 39787314 or minus190716709 or minus190738651	CK243066.1 or CK243067.1 or FG134995.1 or FG162832.1 or FG168661.1 or FG171740.1 or minusFG162907.1 or minusFG171810.1	EST EST726704 potato callus cDNA library, normalized and full-length Solanum tuberosum cDNA clone POCA233 5&apos; end, mRNA sequence. or EST EST726703 potato callus cDNA library, normalized and full-length Solanum tuberosum cDNA clone POCA233 5&apos; end, mRNA sequence. or EST AGN_RNC129xf09r1.ab1 AGN_RNC Nicotiana tabacum cDNA 3&apos;, mRNA sequence. or EST AGN_RNC129xf09f1.ab1 AGN_RNC Nicotiana…	52.0341	26
Tag-567	CATGAAGAGTTCAGATGCAAATGGTT	1	2	0.463854	1.66333	0.27034	120546149 or 120547698 or 78750282 or minus120552591 or minus156682489 or minus53697421	DV626685.1 or EH365013.1 or EH366562.1 or minusAM837784.1 or minusCV472645.1 or minusEH371455.1	EST E05_j001_plate_155 j001 Nicotiana benthamiana cDNA 5&apos; similar to Inositol 1,4,5-trisphosphate receptor, mRNA sequence. or EST C08_j001_plate_123 j001 Nicotiana benthamiana cDNA 5&apos; similar to Inositol 1,4,5-trisphosphate receptor (Inositol triphosphate receptor), mRNA sequence. or EST g07_j001_plate_138 j001 Nicotiana benthamiana cDNA 5&apos; similar to unknown function, mRNA sequenc…	52.0341	26
Tag-568	CATGAAGATAATTCTGAAACGATGAA	2	1	0.927708	0.831663	0.905683	no hit	no hit	no hit	no hit	no hit
Tag-569	CATGAAGATATCAGTTCGAGGAGCTT	1	1	0.463854	0.831663	0.588012	gnl|BL_ORD_ID|1224 or gnl|BL_ORD_ID|1255	no ref or no ref	gi|47970491|gb|AJ718723.1|AJ718723 PLN Nicotiana tabacum cDNA-AFLP-fragment BSTC42-3-183, cultivar Bright Yellow 2. or gi|47970460|gb|AJ718692.1|AJ718692 PLN Nicotiana tabacum cDNA-AFLP-fragment BSTC4-32-175, cultivar Bright Yellow 2.	48.0694	24
Tag-570	CATGAAGATCAACAACTCCATTTTGT	3	1	1.39156	0.831663	0.822782	minus156662167	minusAM809191.1	EST AM809191 COL, cold overnight library Nicotiana tabacum cDNA clone nt006222089, mRNA sequence.	44.1047	22
Tag-571	CATGAAGATCAAGGTGGTGGCGCCTC	1	1	0.463854	0.831663	0.588012	gnl|BL_ORD_ID|2262 or gnl|BL_ORD_ID|3461 or minusgnl|BL_ORD_ID|2701	no ref or no ref or no ref	gi|4337000|gb|AF118129.1|AF118129 PLN Nicotiana tabacum Tsi1-interacting protein TSIP1 (TSIP1) mRNA, complete cds. or gi|2459683|gb|U93244.1|U93244 PLN Nicotiana tabacum catalase 1 (cat1) mRNA, complete cds. or gi|50058114|gb|AB158612.1|AB158612 PLN Nicotiana tabacum mRNA for actin, complete cds.	52.0341	26
Tag-572	CATGAAGATCAAGGTTGTCGCCCCAC	6	2	2.78312	1.66333	0.633641	22018896 or 23148132 or 23149470 or minus13114476 or minus23082791 or minus23088330 or minus23092165 or minus23141709 or minus23152861 or minus23154139 or minus47509504	BJ288480.1 or BJ290847.1 or BQ803927.1 or minusBG312673.1 or minusBJ240069.1 or minusBJ253629.1 or minusBJ263354.1 or minusBJ273166.1 or minusBJ296799.1 or minusBJ299054.1 or minusCN744507.1	EST SAL_US025xb13r1.ab1 SAL_US N.Bentheme Nicotiana benthamiana cDNA 3&apos;, mRNA sequence. or EST WHE2844_A03_B06ZS Triticum monococcum vernalized apex cDNA library Triticum monococcum cDNA clone WHE2844_A03_B06, mRNA sequence. or EST WHE2456_F10_K20ZS Triticum monococcum early reproductive apex cDNA library Triticum monococcum cDNA clone WHE2456_F10_K20, mRNA sequence. or EST BJ299054 Y. Ogiha…	52.0341	26
Tag-573	CATGAAGATCACGCCTTCAATGAGCA	13	16	6.0301	13.3066	0.0323672	minus156666940 or minus190780307	minusAM800882.1 or minusFG198710.1	EST AM800882 COL, cold overnight library Nicotiana tabacum cDNA clone nt006198047, mRNA sequence. or EST AGN_PNL227cr1_g4.trimmed.seq AGN_PNL Nicotiana tabacum cDNA 3&apos;, mRNA sequence.	52.0341	26
Tag-574	CATGAAGATCTGGTCAACAGACTTGA	170	69	78.8552	57.3848	0.0232385	190144367 or 52838790 or minus190749136 or minus190781431 or minus190782322 or minus190810584 or minus190813264 or minus190821646 or minus190871356 or minus190877839 or minus39876317 or minus48755651	BP535063.1 or FG642936.1 or minusBP746047.1 or minusCK293670.1 or minusFG150755.1 or minusFG160125.1 or minusFG164740.1 or minusFG167197.1 or minusFG168849.1 or minusFG190330.1 or minusFG199360.1 or minusFG200526.1	EST TT-37_A02 K326 early senescent leaf library Nicotiana tabacum cDNA, mRNA sequence. or EST AGN_PNL230ar1_g6.trimmed.seq AGN_PNL Nicotiana tabacum cDNA 3&apos;, mRNA sequence. or EST AGN_PNL228cr1_b12.trimmed.seq AGN_PNL Nicotiana tabacum cDNA 3&apos;, mRNA sequence. or EST AGN_PNL216ar1_h8.trimmed.seq AGN_PNL Nicotiana tabacum cDNA 3&apos;, mRNA sequence. or EST AGN_RNC005xd18r1.ab1 AGN_RNC Ni…	52.0341	26
Tag-575	CATGAAGATGAAACCAACAATCGAAG	3	2	1.39156	1.66333	0.742034	125392747	EL406087.1	EST CFFS4012.b1_H19.ab1 CFF(LMS) safflower Carthamus tinctorius cDNA clone CFFS4012, mRNA sequence.	40.14	20
Tag-576	CATGAAGATGAAGCTCAGGTTGAGCA	2	1	0.927708	0.831663	0.905683	no hit	no hit	no hit	no hit	no hit
Tag-577	CATGAAGATGAAGGCAAGAAAATCCC	0	2	0	1.66333	0.0924802	120551062 or minus156676878	EH369926.1 or minusAM817604.1	EST AM817604 COL, cold overnight library Nicotiana tabacum cDNA clone nt006109086, mRNA sequence. or EST E12_j001_plate_91 j001 Nicotiana benthamiana cDNA 5&apos; similar to Os09g0556700 protein, mRNA sequence.	52.0341	26
Tag-578	CATGAAGATGATGATCTTTAGTTATT	1	1	0.463854	0.831663	0.588012	92034747 or minus14242410 or minus156670790 or minus15691934 or minus15700094 or minus8576844	EB446452.1 or minusAM799024.1 or minusBE129481.1 or minusBG861226.1 or minusBI716239.1 or minusBI724399.1	EST 1031071B09.y1 C. reinhardtii CC-1690, Stress II (normalized), Lambda Zap II Chlamydomonas reinhardtii cDNA, mRNA sequence. or EST 1031009A12.y1 C. reinhardtii CC-1690, Stress II (normalized), Lambda Zap II Chlamydomonas reinhardtii cDNA, mRNA sequence. or EST 1024076D05.y1 C. reinhardtii CC-1690, normalized, Lambda Zap II Chlamydomonas reinhardtii cDNA, mRNA sequence. or EST 894023E07.y1 C. r…	48.0694	24
Tag-579	CATGAAGATGATTACATCATTGAGCT	11	4	5.1024	3.32665	0.528483	190874487 or 92027088 or 94454537 or minus156652767 or minus190737363	EB438793.1 or EB690412.1 or FG200956.1 or minusAM846370.1 or minusFG201047.1	EST AM846370 seedling library, SL Nicotiana tabacum cDNA clone nt002331043, mRNA sequence. or EST KN6B.101L22F.051230T7 KN6B Nicotiana tabacum cDNA clone KN6B.101L22, mRNA sequence. or EST AGN_PNL230dr1_e1.trimmed.seq AGN_PNL Nicotiana tabacum cDNA 3&apos;, mRNA sequence. or EST AGN_PNL230df1_e1.trimmed.seq AGN_PNL Nicotiana tabacum cDNA 5&apos;, mRNA sequence. or EST NecGex_149A05 Ornamental tob…	52.0341	26
Tag-580	CATGAAGATGATTCACGGTCAAGATC	11	3	5.1024	2.49499	0.310171	minus117300476	minusEG649697.1	EST D80-AB2 Ethylene Induced Tobacco Leaf cDNA Library Nicotiana tabacum cDNA, mRNA sequence.	52.0341	26
Tag-581	CATGAAGATGCAAAAGAGATATGGGA	4	4	1.85542	3.32665	0.374272	224073125	XM_002303948.1	Populus trichocarpa predicted protein, mRNA	52.0341	26
Tag-582	CATGAAGATGGTCCAGAATAGTCTTG	69	46	32.0059	38.2565	0.345873	94329979 or minus39863313	EB683581.1 or minusCK287098.1	EST KR3B.112P09F.060119T7 KR3B Nicotiana tabacum cDNA clone KR3B.112P09, mRNA sequence. or EST EST749820 Nicotiana benthamiana mixed tissue cDNA library, normalized, full-length Nicotiana benthamiana cDNA clone NBMB676 3&apos; end, mRNA sequence.	52.0341	26
Tag-583	CATGAAGATTAAGGTAGTCGCCCCAC	4	4	1.85542	3.32665	0.374272	gnl|BL_ORD_ID|100 or gnl|BL_ORD_ID|235 or gnl|BL_ORD_ID|235 or gnl|BL_ORD_ID|50 or gnl|BL_ORD_ID|57 or gnl|BL_ORD_ID|99 or minusgnl|BL_ORD_ID|209 or minusgnl|BL_ORD_ID|229 or minusgnl|BL_ORD_ID|229	no ref or no ref or no ref or no ref or no ref or no ref or no ref or no ref or no ref	gi|217456977|gb|FJ463755.1|FJ463755 PLN Nicotiana benthamiana ER luminal-binding protein (BLP4) mRNA, complete cds. or gi|195547034|gb|AB378334.1|AB378334 PLN Nicotiana benthamiana mRNA for serine palmitoyltransferase, complete cds. or gi|195547034|gb|AB378334.1|AB378334 PLN Nicotiana benthamiana mRNA for serine palmitoyltransferase, complete cds. or gi|213868278|gb|EU862552.1|EU862552 PLN Nicoti…	44.1047	22
Tag-584	CATGAAGATTAAGGTTGTGGCACCAC	3	1	1.39156	0.831663	0.822782	182409984 or 212960263	EU588981.1 or FJ410442.1	PLN Betula platyphylla actin mRNA, complete cds. or PLN Betula luminifera actin mRNA, complete cds.	52.0341	26
Tag-585	CATGAAGATTAATAATTCTGTGGGTA	194	149	89.9877	123.918	0.00382575	no hit	no hit	no hit	no hit	no hit
Tag-586	CATGAAGATTAATAATTCTGTGGGTT	1	1	0.463854	0.831663	0.588012	92032134 or 94330432 or 94462656 or minus190731447 or minus190772478 or minus190811140 or minus190821661 or minus190874228	EB443839.1 or EB684034.1 or EB698531.1 or minusFG153472.1 or minusFG162140.1 or minusFG164182.1 or minusFG185906.1 or minusFG200278.1	EST KR2B.101L02F.060128T7 KR2B Nicotiana tabacum cDNA clone KR2B.101L02, mRNA sequence. or EST AGN_PNL229dr1_a5.trimmed.seq AGN_PNL Nicotiana tabacum cDNA 3&apos;, mRNA sequence. or EST AGN_PNL210ar1_c6.trimmed.seq AGN_PNL Nicotiana tabacum cDNA 3&apos;, mRNA sequence. or EST AGN_RNC013xc12r1.ab1 AGN_RNC Nicotiana tabacum cDNA 3&apos;, mRNA sequence. or EST AGN_RNC017xp11r1.ab1 AGN_RNC Nicotiana …	52.0341	26
Tag-587	CATGAAGATTGGAGGTTACGGGATTT	2	0	0.927708	0	0.526929	no hit	no hit	no hit	no hit	no hit
Tag-588	CATGAAGATTGTTGTGTGGTTTATTT	14	3	6.49396	2.49499	0.135288	120550874	EH369738.1	EST C01_j001_plate_119 j001 Nicotiana benthamiana cDNA 5&apos; similar to Hypothetical protein T18I24.4, mRNA sequence.	52.0341	26
Tag-589	CATGAAGATTTGAGGCAATCTTTAGT	27	2	12.5241	1.66333	0.000496837	minus39865683	minusCK288297.1	EST EST751019 Nicotiana benthamiana mixed tissue cDNA library, normalized, full-length Nicotiana benthamiana cDNA clone NBMBF41 3&apos; end, mRNA sequence.	52.0341	26
Tag-590	CATGAAGATTTGTAAAGTTGTGCTTG	2	2	0.927708	1.66333	0.498382	no hit	no hit	no hit	no hit	no hit
Tag-591	CATGAAGATTTTGAAGGACATAAAGG	4	0	1.85542	0	0.216554	151397340 or 151403960 or 16996132 or 17401279	BM085504.1 or BM178061.1 or EV267213.1 or EV273770.1	EST saj68e11.y1 Gm-c1072 Glycine max cDNA clone SOYBEAN CLONE ID: Gm-c1072-4845 5&apos; similar to TR:Q9SEE4 Q9SEE4 PIRIN. ;, mRNA sequence. or EST GLMBZ18TF JCVI-SOY2 Glycine max cDNA 5&apos;, mRNA sequence. or EST GLLBG17TF JCVI-SOY1 Glycine max cDNA 5&apos;, mRNA sequence. or EST saj37f03.y1 Gm-c1066 Glycine max cDNA clone SOYBEAN CLONE ID: Gm-c1066-4878 5&apos; similar to TR:Q9SEE4 Q9SEE4 PIR…	46.087	23
Tag-592	CATGAAGCAAAGAAATCACGTGCTCA	8	3	3.71083	2.49499	0.645832	no hit	no hit	no hit	no hit	no hit
Tag-593	CATGAAGCAACAGTTGTTGAAAGTCT	3	0	1.39156	0	0.3378	no hit	no hit	no hit	no hit	no hit
Tag-594	CATGAAGCAAGTGGTGATTACACTTT	15	7	6.95781	5.82164	0.757795	92036521 or minus156684843	EB448226.1 or minusAM848657.1	EST AM848657 DL, diurnal library Nicotiana tabacum cDNA clone nt005247055, mRNA sequence. or EST KT7B.107F15F.060124T7 KT7 Nicotiana tabacum cDNA clone KT7B.107F15, mRNA sequence.	44.1047	22
Tag-595	CATGAAGCAATATTTAGTTGGATGTT	9	2	4.17469	1.66333	0.273751	minus156644825	minusAM788897.1	EST AM788897 COL, cold overnight library Nicotiana tabacum cDNA clone nt006158029, mRNA sequence.	44.1047	22
Tag-596	CATGAAGCAATCAGGCTCGCCACCCA	8	5	3.71083	4.15832	0.773261	no hit	no hit	no hit	no hit	no hit
Tag-597	CATGAAGCAATCAGGCTCGCCACCCC	1	1	0.463854	0.831663	0.588012	39877210	CK294126.1	EST EST756840 Nicotiana benthamiana mixed tissue cDNA library, normalized, full-length Nicotiana benthamiana cDNA clone NBMCL10 5&apos; end, mRNA sequence.	42.1223	21
Tag-598	CATGAAGCAATTGAAGCTATGGATTT	0	2	0	1.66333	0.0924802	225437958	XM_002269553.1	PREDICTED: Vitis vinifera hypothetical protein LOC100258320 (LOC100258320), mRNA	48.0694	24
Tag-599	CATGAAGCACCAGACTTCCTCTGTGC	1	1	0.463854	0.831663	0.588012	190788624	FG134054.1	EST AGN_ELP015xg12f1.ab1 AGN_ELP Nicotiana tabacum cDNA 5&apos;, mRNA sequence.	52.0341	26
Tag-600	CATGAAGCACGGATCAAAGAGAATCT	272	127	126.168	105.621	0.0920055	83418444 or 92024264 or minus190785765 or minus190845346	DW000438.1 or EB435969.1 or minusFG158329.1 or minusFG177639.1	EST TL13.002P07F.060117T7 TL13 Nicotiana tabacum cDNA clone TL13.002P07, mRNA sequence. or EST KL4B.105N07F.051104T7 KL4B Nicotiana tabacum cDNA clone KL4B.105N07, mRNA sequence. or EST AGN_RNC118xd15r1.ab1 AGN_RNC Nicotiana tabacum cDNA 3&apos;, mRNA sequence. or EST AGN_RNC024xp15r1.ab1 AGN_RNC Nicotiana tabacum cDNA 3&apos;, mRNA sequence.	52.0341	26
Tag-601	CATGAAGCAGCAAAGAAGAGGGAGAT	46	18	21.3373	14.9699	0.208647	156675224 or 34924152 or 94454041 or minus190875404	AM804588.1 or CA072001.1 or EB689916.1 or minusFG138671.1	EST SCBGAM1093B01.g AM1 Saccharum officinarum cDNA clone SCBGAM1093B01 5&apos;, mRNA sequence. or EST AM804588 seedling library, SL Nicotiana tabacum cDNA clone nt002298036, mRNA sequence. or EST AGN_ELP026xg21f1.ab1 AGN_ELP Nicotiana tabacum cDNA 5&apos;, mRNA sequence. or EST NecGex_134D07 Ornamental tobacco (LxS8) Stage 6 Floral nectary cDNA library Nicotiana langsdorffii x Nicotiana sanderae …	52.0341	26
Tag-602	CATGAAGCAGCTATGCTCCACTCTCA	6	3	2.78312	2.49499	0.979325	no hit	no hit	no hit	no hit	no hit
Tag-603	CATGAAGCAGCTTGAATTTTTGTTAT	2	2	0.927708	1.66333	0.498382	156663596 or 92039991	AM822846.1 or EB451694.1	EST AM822846 seedling library, SL Nicotiana tabacum cDNA clone nt002124033, mRNA sequence. or EST KT7C.112E17F.051221T7 KT7 Nicotiana tabacum cDNA clone KT7C.112E17, mRNA sequence.	52.0341	26
Tag-604	CATGAAGCAGGAGGAAAGAAGGTTGC	3	2	1.39156	1.66333	0.742034	156650674	AM832368.1	EST AM832368 seedling library, SL Nicotiana tabacum cDNA clone nt002224008, mRNA sequence.	52.0341	26
Tag-605	CATGAAGCAGGAGTAACTGGATATGG	4	1	1.85542	0.831663	0.605191	no hit	no hit	no hit	no hit	no hit
Tag-606	CATGAAGCAGTAATGAGAAAGTTTAT	3	10	1.39156	8.31663	0.00281558	120546651 or 94462907	EB698782.1 or EH365515.1	EST c06_j001_plate_166 j001 Nicotiana benthamiana cDNA 5&apos; similar to Olfactory receptor (Fragment), mRNA sequence. or EST NecGex_354A06 Ornamental tobacco (LxS8) post-fertilization Floral nectary cDNA library Nicotiana langsdorffii x Nicotiana sanderae cDNA clone NecGEx_Clone 354A06 similar to Ca BM064298, mRNA sequence.	52.0341	26
Tag-607	CATGAAGCAGTTAGTTTGTGGGAAGT	1	1	0.463854	0.831663	0.588012	no hit	no hit	no hit	no hit	no hit
Tag-608	CATGAAGCATTTGCTATTGGTGGAAC	44	13	20.4096	10.8116	0.0397969	34517406	CF488537.1	EST POL1_50_D03.g1_A002 Pollen Sorghum bicolor cDNA clone POL1_50_D03_A002 5&apos;, mRNA sequence.	46.087	23
Tag-609	CATGAAGCCACAGAAAGGCAAACCAA	1	4	0.463854	3.32665	0.0501031	110839697 or 156675818 or 190138453 or 190141159 or 190146539 or 28371213 or 46206833 or 52838967 or 63070568 or 76871513 or 90454575 or 92014419 or 92029684 or 92033105 or 92035793 or 92040532 or 94462547 or minus32533596 or minus46206834 or minus47231926	AJ541738.1 or AM809976.1 or BP535240.1 or CN181896.1 or CX301714.1 or DV162505.1 or DY256897.1 or DY916454.1 or EB427445.1 or EB441389.1 or EB444810.1 or EB447498.1 or EB452235.1 or EB698422.1 or FG636697.1 or FG639222.1 or FG645504.1 or minusCD849774.1 or minusCN181897.1 or minusCN655187.1	EST TT-18_A15 Burley21 trichome library Nicotiana tabacum cDNA, mRNA sequence. or EST TT-04_D18 K326 late senescent leaf library Nicotiana tabacum cDNA, mRNA sequence. or EST KP1B.001F10F.050628T7 KP1B Nicotiana tabacum cDNA clone KP1B.001F10, mRNA sequence. or EST AM809976 seedling library, SL Nicotiana tabacum cDNA clone nt002324091, mRNA sequence. or EST SAL_US005xm03r1.ab1 SAL_US N.Bentheme N…	52.0341	26
Tag-610	CATGAAGCCACGATCTGATAGATATA	0	6	0	4.98998	0.00153488	minus156669422 or minus51300567	minusAM808220.1 or minusCO910264.1	EST AM808220 COL, cold overnight library Nicotiana tabacum cDNA clone nt006161015, mRNA sequence. or EST BJ03004A05 BJ03 Capsicum annuum cDNA 5&apos;, mRNA sequence.	52.0341	26
Tag-611	CATGAAGCCAGAGGCGGAGGAGGGAT	1	1	0.463854	0.831663	0.588012	124782130	EH872073.1	EST EBENXNS01CCGSB 8-day Arabidopsis seedlings, aerial tissues Arabidopsis thaliana cDNA, mRNA sequence.	40.14	20
Tag-612	CATGAAGCCCTTGTGTTTGGGGTTAT	4	2	1.85542	1.66333	0.976333	no hit	no hit	no hit	no hit	no hit
Tag-613	CATGAAGCCTAAGCAAGTAACTAATT	3	0	1.39156	0	0.3378	156706817 or 92011683 or 92011779 or 92027607 or 94326223 or minus156655186 or minus190802813 or minus190806525 or minus190848178 or minus190879007	AM792729.1 or EB425269.1 or EB425365.1 or EB439312.1 or EB679825.1 or minusAM811037.1 or minusFG187765.1 or minusFG189569.1 or minusFG190553.1 or minusFG194644.1	EST AM811037 seedling library, SL Nicotiana tabacum cDNA clone nt002212035, mRNA sequence. or EST AM792729 seedling library, SL Nicotiana tabacum cDNA clone nt002215085, mRNA sequence. or EST KN6B.103C18F.060103T7 KN6B Nicotiana tabacum cDNA clone KN6B.103C18, mRNA sequence. or EST KF8C.103C04F.051214T7 KF8 Nicotiana tabacum cDNA clone KF8C.103C04, mRNA sequence. or EST KF8C.102N24F.051214T7 KF8 …	40.14	20
Tag-614	CATGAAGCCTGACCCCAAGGGTAGCA	34	33	15.771	27.4449	0.0237061	gnl|BL_ORD_ID|150 or gnl|BL_ORD_ID|150 or gnl|BL_ORD_ID|150 or gnl|BL_ORD_ID|234 or gnl|BL_ORD_ID|2934 or gnl|BL_ORD_ID|2978 or gnl|BL_ORD_ID|3261 or gnl|BL_ORD_ID|3261 or gnl|BL_ORD_ID|3261	no ref or no ref or no ref or no ref or no ref or no ref or no ref or no ref or no ref	gi|6996561|gb|AJ272037.1|AJ272037 PLN Nicotiana tabacum mRNA for putative 16kDa membrane protein. or gi|10241932|gb|AB040409.1|AB040409 PLN Nicotiana tabacum Nt-SubB44 mRNA for elicitor resposible protein, complete cds. or gi|61676919|gb|AY562133.2|AY562133 PLN Nicotiana tabacum TCIP mRNA, complete cds. or gi|10241932|gb|AB040409.1|AB040409 PLN Nicotiana tabacum Nt-SubB44 mRNA for elicitor respos…	52.0341	26
Tag-615	CATGAAGCGCGTGGAGCTAATCAAAA	2	0	0.927708	0	0.526929	gnl|BL_ORD_ID|2327	no ref	gi|19786|gb|X63607.1|X63607 PLN N.tabacum atpD mRNA for delta subunit of chloroplast ATP synthase.	50.0517	25
Tag-616	CATGAAGCGCGTGGAGCTAATCAAAG	58	27	26.9035	22.4549	0.451932	gnl|BL_ORD_ID|2327	no ref	gi|19786|gb|X63607.1|X63607 PLN N.tabacum atpD mRNA for delta subunit of chloroplast ATP synthase.	52.0341	26
Tag-617	CATGAAGCTATGGCGGCGAATTCAGT	1	1	0.463854	0.831663	0.588012	125472493 or 33118523 or minus156695267 or minus190731174 or minus190747341 or minus190761090 or minus190780313	CF079480.1 or EL484131.1 or minusAM816339.1 or minusFG190476.1 or minusFG195822.1 or minusFG198716.1 or minusFG200149.1	EST QHK6J11.yg.ab1 QH_K sunflower H.paradoxus Helianthus paradoxus cDNA clone QHK6J11, mRNA sequence. or EST CHUM5983.b1_M08.ab1 CHU(LMS) puzzle sunflower Helianthus paradoxus cDNA clone CHUM5983, mRNA sequence. or EST AM816339 COL, cold overnight library Nicotiana tabacum cDNA clone nt006218035, mRNA sequence. or EST AGN_PNL229cr1_f7.trimmed.seq AGN_PNL Nicotiana tabacum cDNA 3&apos;, mRNA seque…	44.1047	22
Tag-618	CATGAAGCTATTAAATTGGGGAGCGC	2	0	0.927708	0	0.526929	39857377	CK284123.1	EST EST746845 Nicotiana benthamiana mixed tissue cDNA library, normalized, full-length Nicotiana benthamiana cDNA clone NBMAL78 5&apos; end, mRNA sequence.	52.0341	26
Tag-619	CATGAAGCTCAAGTATCTCAGGGCTA	9	3	4.17469	2.49499	0.512282	123218275 or 123218544 or 123223904 or 190139470 or 52834211 or 52836285 or 52836460 or 52836594 or 52837313 or 52837462	BP530484.1 or BP532558.1 or BP532733.1 or BP532867.1 or BP533586.1 or BP533735.1 or EH618894.1 or EH619121.1 or EH623214.1 or FG636830.1	EST TT-21_F16 Samsun trichome library Nicotiana tabacum cDNA, mRNA sequence. or EST BP533735 MAT005 Nicotiana tabacum cDNA clone BY31054, mRNA sequence. or EST BP533586 MAT005 Nicotiana tabacum cDNA clone BY30277, mRNA sequence. or EST BP532867 MAT005 Nicotiana tabacum cDNA clone BY28299, mRNA sequence. or EST BP532733 MAT005 Nicotiana tabacum cDNA clone BY28160, mRNA sequence. or EST BP532558 MA…	52.0341	26
Tag-620	CATGAAGCTCCACCAACTTCCAATAT	0	2	0	1.66333	0.0924802	minus156679228	minusAM840982.1	EST AM840982 DL, diurnal library Nicotiana tabacum cDNA clone nt005075049, mRNA sequence.	44.1047	22
Tag-621	CATGAAGCTCCGCCAGCCAGGGGCGG	1	1	0.463854	0.831663	0.588012	no hit	no hit	no hit	no hit	no hit
Tag-622	CATGAAGCTCGGAATGTCACTAAGGG	98	40	45.4577	33.2665	0.0933937	115276545 or 13618688 or 16243985 or 21923713 or 76868763 or 76869062 or 76870021 or 76870047 or 92028210 or minus32871258	BG598847.1 or BI929631.1 or BQ507902.2 or DV159756.1 or DV160055.1 or DV161013.1 or DV161039.1 or EB439915.1 or EG014781.1 or minusBP128373.1	EST EST503747 cSTS Solanum tuberosum cDNA clone cSTS22M8 5&apos; sequence, mRNA sequence. or EST SDBN002F22u SDBN Solanum tuberosum cDNA clone SDBN002F22, mRNA sequence. or EST EST615317 Generation of a set of potato cDNA clones for microarray analyses mixed potato tissues Solanum tuberosum cDNA clone STMGT21 5&apos; end, mRNA sequence. or EST EST549520 tomato flower, 3 - 8 mm buds Solanum lycope…	52.0341	26
Tag-623	CATGAAGCTGCAATTGGGGCATCTTC	4	1	1.85542	0.831663	0.605191	no hit	no hit	no hit	no hit	no hit
Tag-624	CATGAAGCTGCACAAACTCAAGGTCT	1	2	0.463854	1.66333	0.27034	190738282 or 190769734 or 190828793 or 73930796 or minus24070781 or minus33104947 or minus33104948 or minus60712378 or minus73926186 or minus92039418	DT514106.1 or FG152722.1 or FG157171.1 or FG161957.1 or minusBU879257.1 or minusCF068288.1 or minusCF068289.1 or minusDN502188.1 or minusDT509496.1 or minusEB451123.1	EST WS02423.B21_O04 PTxD-ICC-N-A-14 Populus trichocarpa x Populus deltoides cDNA clone WS02423_O04 3&apos;, mRNA sequence. or EST WS02423.BR_O04 PTxD-ICC-N-A-14 Populus trichocarpa x Populus deltoides cDNA clone WS02423_O04 5&apos;, mRNA sequence. or EST V057H10.5pR Populus male catkins cDNA library Populus trichocarpa cDNA clone V057H10 5&apos;, mRNA sequence. or EST V057H10 Populus flower cDNA …	44.1047	22
Tag-625	CATGAAGCTGTAAAGTTATATGGAGG	3	2	1.39156	1.66333	0.742034	190135898 or 190142469 or 51455823	CV017471.1 or FG633656.1 or FG640953.1	EST TT-11_D17 K326 trichome library Nicotiana tabacum cDNA, mRNA sequence. or EST TT-17_N10 tobacco leaf library Nicotiana tabacum cDNA, mRNA sequence. or EST tbt_002432 Normalized Nicotiana tabacum cDNA library Nicotiana tabacum cDNA clone tbt_002432 5&apos;, mRNA sequence.	52.0341	26
Tag-626	CATGAAGCTGTATGCAGGTCTCAAAT	2	0	0.927708	0	0.526929	17076894 or 39829480 or 39835637 or 46295091 or 61238885 or 92011134 or 92011408 or 92011762 or 92012132 or 92012380 or 94459769 or 94459873 or 94460708 or minus156688316 or minus190755568 or minus39829481 or minus39832089 or minus62948770 or minus78746770 or minus78748882	BM113846.1 or CK272502.1 or CK278659.1 or CN215749.1 or DN588501.1 or EB424815.1 or EB425009.1 or EB425348.1 or EB425639.1 or EB425881.1 or EB695644.1 or EB695748.1 or EB696583.1 or minusAM843021.1 or minusCK272503.1 or minusCK275111.1 or minusDN938511.1 or minusDV623173.1 or minusDV625285.1 or minusFG165249.1	EST EST721189 potato abiotic stress cDNA library Solanum tuberosum cDNA clone POADL41 3&apos; end, mRNA sequence. or EST EST718581 potato abiotic stress cDNA library Solanum tuberosum cDNA clone POAD560 3&apos; end, mRNA sequence. or EST EST718580 potato abiotic stress cDNA library Solanum tuberosum cDNA clone POAD560 5&apos; end, mRNA sequence. or EST 95605.1 Cold Sweetening C Solanum tuberosum …	52.0341	26
Tag-627	CATGAAGCTTAAGAAAGAGAAGGAGC	4	1	1.85542	0.831663	0.605191	190137543 or 190144834 or 92014701	EB427718.1 or FG637437.1 or FG642037.1	EST TT-07_H06 K326 early senescent leaf library Nicotiana tabacum cDNA, mRNA sequence. or EST TT-30_B09 Samsun trichome library Nicotiana tabacum cDNA, mRNA sequence. or EST KF8C.110N19F.051216T7 KF8 Nicotiana tabacum cDNA clone KF8C.110N19, mRNA sequence.	52.0341	26
Tag-628	CATGAAGCTTAGGGATGATCTTGAGC	9	7	4.17469	5.82164	0.473041	110702671 or 110703863 or 110716364 or 110718047 or 110725557 or 110730085 or 51951994 or 51954801 or 51955796 or 51960453	CV162854.1 or CV165661.1 or CV166656.1 or CV171313.1 or EE078856.1 or EE081181.1 or EE091291.1 or EE094437.1 or EE102198.1 or EE106761.1	EST SCB03296 Inflorescence with GA3 (VvS12) Vitis vinifera cDNA clone SCB03296, mRNA sequence. or EST SBB00832 Inflorescence (VvS11) Vitis vinifera cDNA clone SBB00832, mRNA sequence. or EST S7B07609 Berries 14mm with GA3 (VvS7) Vitis vinifera cDNA clone S7B07609, mRNA sequence. or EST S7B06928 Berries 14mm with GA3 (VvS7) Vitis vinifera cDNA clone S7B06928, mRNA sequence. or EST S2B25294 Buds (V…	52.0341	26
Tag-629	CATGAAGCTTCCGCTTCTCCTCCTCG	13	9	6.0301	7.48497	0.579334	39862499 or 39869200 or minus156662125 or minus190775297 or minus39861649 or minus39862501 or minus39869202	CK286691.1 or CK290078.1 or minusAM809149.1 or minusCK286261.1 or minusCK286692.1 or minusCK290079.1 or minusFG171937.1	EST AM809149 COL, cold overnight library Nicotiana tabacum cDNA clone nt006168052, mRNA sequence. or EST AGN_RNC129xb18r1.ab1 AGN_RNC Nicotiana tabacum cDNA 3&apos;, mRNA sequence. or EST EST752801 Nicotiana benthamiana mixed tissue cDNA library, normalized, full-length Nicotiana benthamiana cDNA clone NBMBS32 3&apos; end, mRNA sequence. or EST EST752800 Nicotiana benthamiana mixed tissue cDNA li…	52.0341	26
Tag-630	CATGAAGCTTCTTAAACTTGCCCACC	0	2	0	1.66333	0.0924802	190788604 or minus157739572 or minus157739830 or minus48758888 or minus92037201	FG202817.1 or minusBP749284.1 or minusEB448906.1 or minusEX465068.1 or minusEX465326.1	EST KT7C.101F09F.051216T7 KT7 Nicotiana tabacum cDNA clone KT7C.101F09, mRNA sequence. or EST 2A-2 tobacco suppression subtractive hybridization cDNA library Nicotiana tabacum cDNA clone 2A-2 cDNA 5&apos; similar to S-adenosyl-L-methionine synthetase, mRNA sequence. or EST 4E-10 tobacco suppression subtractive hybridization cDNA library Nicotiana tabacum cDNA clone 4E-10 cDNA 5&apos; similar to u…	52.0341	26
Tag-631	CATGAAGCTTGTGGATATAGGGTAGG	1	1	0.463854	0.831663	0.588012	gnl|BL_ORD_ID|3395	no ref	gi|37572444|gb|AB107690.1|AB107690 PLN Nicotiana tabacum AGP2 mRNA for AG-motif binding protein-2, complete cds.	52.0341	26
Tag-632	CATGAAGCTTTGGCTAAAGAAAACAG	2	0	0.927708	0	0.526929	12625669 or 190785940	BG125481.1 or FG144030.1	EST EST471127 tomato shoot/meristem Solanum lycopersicum cDNA clone cTOF8D18 5&apos; sequence, mRNA sequence. or EST AGN_RPC017xn09f1.ab1 AGN_RPC Nicotiana tabacum cDNA 5&apos;, mRNA sequence.	52.0341	26
Tag-633	CATGAAGGAAGATATTCCTGTGCTGT	2	0	0.927708	0	0.526929	no hit	no hit	no hit	no hit	no hit
Tag-634	CATGAAGGAATTTGCATTCCGTAGTG	1	1	0.463854	0.831663	0.588012	no hit	no hit	no hit	no hit	no hit
Tag-635	CATGAAGGACGTGATCTTGCTCAGGA	1	4	0.463854	3.32665	0.0501031	156658740 or 92024835 or 92024993 or 92025091 or 92025092 or 92025243 or 92025687 or 92026126 or 92026209 or minus156649323	AM818954.1 or EB436540.1 or EB436698.1 or EB436796.1 or EB436797.1 or EB436948.1 or EB437392.1 or EB437831.1 or EB437914.1 or minusAM847310.1	EST AM847310 seedling library, SL Nicotiana tabacum cDNA clone nt002072008, mRNA sequence. or EST AM818954 seedling library, SL Nicotiana tabacum cDNA clone nt002061016, mRNA sequence. or EST BL12.001P19F.060117T7 BL12 Nicotiana tabacum cDNA clone BL12.001P19, mRNA sequence. or EST BL12.001M01F.060117T7 BL12 Nicotiana tabacum cDNA clone BL12.001M01, mRNA sequence. or EST BL12.104H01F.060309T7 BL1…	50.0517	25
Tag-636	CATGAAGGACTATTTCTATCAAGGGC	0	4	0	3.32665	0.0119141	no hit	no hit	no hit	no hit	no hit
Tag-637	CATGAAGGACTGCACTATTGGGGAGG	6	1	2.78312	0.831663	0.312606	no hit	no hit	no hit	no hit	no hit
Tag-638	CATGAAGGAGCTTTTTGTGAAGTTAG	6	0	2.78312	0	0.0889983	52830449	BP526722.1	EST BP526722 MAT001 Nicotiana tabacum cDNA clone BY11464, mRNA sequence.	52.0341	26
Tag-639	CATGAAGGATACTGGGTTGAATTGTC	2	1	0.927708	0.831663	0.905683	123213293 or 123217866 or 123221234 or 190803160 or 52835096 or 52839153 or 92031401 or minus156637585 or minus190806884	BP531369.1 or BP535426.1 or EB443106.1 or EH618153.1 or EH618590.1 or EH621492.1 or FG174899.1 or minusAM793686.1 or minusFG174958.1	EST BP535426 MAT005 Nicotiana tabacum cDNA clone BY35266, mRNA sequence. or EST BP531369 MAT005 Nicotiana tabacum cDNA clone BY24266, mRNA sequence. or EST CHO_SL028xp06f1.ab1 CHO_SL Nicotiana tabacum cDNA, mRNA sequence. or EST CHO_SL012xf24f1.ab1 CHO_SL Nicotiana tabacum cDNA, mRNA sequence. or EST CHO_SL011xc02f1.ab1 CHO_SL Nicotiana tabacum cDNA, mRNA sequence. or EST AM793686 seedling librar…	44.1047	22
Tag-640	CATGAAGGATTATTCCCAAAACTCGG	23	7	10.6686	5.82164	0.16823	minus34953664	minusCA100357.1	EST SCVPCL6062D12.g CL6 Saccharum officinarum cDNA clone SCVPCL6062D12 5&apos;, mRNA sequence.	40.14	20
Tag-641	CATGAAGGCAAAAAGTTAGAAAGAAG	3	2	1.39156	1.66333	0.742034	94455031	EB690906.1	EST NecGex_161B08 Ornamental tobacco (LxS8) Stage 6 Floral nectary cDNA library Nicotiana langsdorffii x Nicotiana sanderae cDNA clone NecGEx_Clone 161B08 similar to TIGR_Ath1|At1g77310.1 68414.m09004 wound-responsive protein putative similar to wound-responsive protein 14.05, mRNA sequence.	52.0341	26
Tag-642	CATGAAGGCAACTGAAGAAAGACATT	3	2	1.39156	1.66333	0.742034	157985493 or 21918557 or 9252567 or 94463785	BE343035.1 or BQ117890.2 or EB699660.1 or EX533765.1	EST EST603466 mixed potato tissues Solanum tuberosum cDNA clone STMDW07 5&apos; end, mRNA sequence. or EST EST395879 potato stolon, Cornell University Solanum tuberosum cDNA clone cSTA22B4, mRNA sequence. or EST NecGex_412B03 Ornamental tobacco (LxS8) leaf cDNA library Nicotiana langsdorffii x Nicotiana sanderae cDNA clone NecGEx_Clone 412B03 similar to Unknown, mRNA sequence. or EST NBT097_2007-…	52.0341	26
Tag-643	CATGAAGGCAAGAAAGAACGGTCACC	0	3	0	2.49499	0.0331937	no hit	no hit	no hit	no hit	no hit
Tag-644	CATGAAGGCACTCTCTCAACTTATGG	2	2	0.927708	1.66333	0.498382	190142638 or 190805443 or 190838371 or 48754869 or minus190764559 or minus30579900	BP745265.1 or FG144587.1 or FG172062.1 or FG641407.1 or minusCA591769.1 or minusFG172127.1	EST 084 cDNAs of Nicotiana attenuatta insect-responsive genes isolated by mRNA differential-display RT-PCR Nicotiana attenuata cDNA clone RE283 5&apos;, mRNA sequence. or EST TT-30_H07 K326 trichome library Nicotiana tabacum cDNA, mRNA sequence. or EST AGN_RNC128xo19r1.ab1 AGN_RNC Nicotiana tabacum cDNA 3&apos;, mRNA sequence. or EST AGN_RNC128xo19f1.ab1 AGN_RNC Nicotiana tabacum cDNA 5&apos;, mR…	52.0341	26
Tag-645	CATGAAGGCATAGCAACAAAATATTC	2	3	0.927708	2.49499	0.254729	minus14242410 or minus15691934 or minus15700094 or minus8576844	minusBE129481.1 or minusBG861226.1 or minusBI716239.1 or minusBI724399.1	EST 1031071B09.y1 C. reinhardtii CC-1690, Stress II (normalized), Lambda Zap II Chlamydomonas reinhardtii cDNA, mRNA sequence. or EST 1031009A12.y1 C. reinhardtii CC-1690, Stress II (normalized), Lambda Zap II Chlamydomonas reinhardtii cDNA, mRNA sequence. or EST 1024076D05.y1 C. reinhardtii CC-1690, normalized, Lambda Zap II Chlamydomonas reinhardtii cDNA, mRNA sequence. or EST 894023E07.y1 C. r…	40.14	20
Tag-646	CATGAAGGCCCACATAGCATTAGTTT	30	12	13.9156	9.97996	0.352064	16249807 or 190870919 or 32871586 or 9504664 or minus62951931	BE460362.1 or BI935335.1 or BP128701.1 or FG140425.1 or minusDN941660.1	EST 2156.3 Tuber Skin Solanum tuberosum cDNA clone 2156 3&apos;, mRNA sequence. or EST EST411781 tomato breaker fruit, TIGR Solanum lycopersicum cDNA clone cLEG28H6, mRNA sequence. or EST EST555224 tomato flower, anthesis Solanum lycopersicum cDNA clone cTOD22F19 5&apos; end, mRNA sequence. or EST BP128701 MAT001 Nicotiana tabacum cDNA clone BY476, mRNA sequence. or EST AGN_ELP021xo08f1.ab1 AGN_E…	52.0341	26
Tag-647	CATGAAGGCGAATATATGCTGTGTAA	4	1	1.85542	0.831663	0.605191	156657369 or 190135954 or 92015387	AM822148.1 or EB428076.1 or FG633703.1	EST TT-18_H13 tobacco leaf library Nicotiana tabacum cDNA, mRNA sequence. or EST AM822148 COL, cold overnight library Nicotiana tabacum cDNA clone nt006031040, mRNA sequence. or EST KF8B.200B10F.060120T7 KF8 Nicotiana tabacum cDNA clone KF8B.200B10, mRNA sequence.	52.0341	26
Tag-648	CATGAAGGCGGTAAGGAAACTGAATG	4	3	1.85542	2.49499	0.625861	159695933 or minus159596408 or minus159601781 or minus159628959 or minus159648083 or minus159695934 or minus190769453 or minus190800172 or minus190867340 or minus190869656	EY133069.1 or minusEY133070.1 or minusEY169980.1 or minusEY175247.1 or minusEY179014.1 or minusEY179745.1 or minusFG180596.1 or minusFG196342.1 or minusFG199972.1 or minusFG201541.1	EST CBTI2466.g1_D17.ab1:P Triphysaria pusilla root tip normalized cDNA library Triphysaria pusilla cDNA, mRNA sequence. or EST CBTH3869.g1_I07.ab1:P Triphysaria pusilla root tip normalized cDNA library Triphysaria pusilla cDNA, mRNA sequence. or EST CBTH3869.b1_I07.ab1:P Triphysaria pusilla root tip normalized cDNA library Triphysaria pusilla cDNA, mRNA sequence. or EST CBTI7048.g1_P09.ab1:P Trip…	52.0341	26
Tag-649	CATGAAGGCGTCAAGAAAATGACTTT	0	2	0	1.66333	0.0924802	115276643 or minus62908759	EG014879.1 or minusDN922426.1	EST SDBN002D05u SDBN Solanum tuberosum cDNA clone SDBN002D05, mRNA sequence. or EST 42683.3 Common Scab-Challenged Tubers Solanum tuberosum cDNA clone 42683 3&apos;, mRNA sequence.	42.1223	21
Tag-650	CATGAAGGCTACTCGTCGTCAACTAG	11	3	5.1024	2.49499	0.310171	no hit	no hit	no hit	no hit	no hit
Tag-651	CATGAAGGCTGAGGAATGCTGTAAGT	2	2	0.927708	1.66333	0.498382	156640111 or 156698257 or 39877000 or minus150426168 or minus150426283 or minus150426567 or minus150431117 or minus157985324 or minus190137349	AM788019.1 or AM821924.1 or CK294014.1 or minusES884761.1 or minusES884876.1 or minusES885160.1 or minusES889710.1 or minusEX533596.1 or minusFG635998.1	EST TT-09_M15 Samsun trichome library Nicotiana tabacum cDNA, mRNA sequence. or EST AM821924 COL, cold overnight library Nicotiana tabacum cDNA clone nt006184050, mRNA sequence. or EST AM788019 COL, cold overnight library Nicotiana tabacum cDNA clone nt006203047, mRNA sequence. or EST NBT115_2007-04-25/NBT115_G04_010_1 Nicotiana benthamiana trichomes Nicotiana benthamiana cDNA, mRNA sequence. or …	50.0517	25
Tag-652	CATGAAGGCTGGTGAAGGCAACACTA	80	26	37.1083	21.6232	0.0139649	76868668 or 92012739 or minus156652139 or minus190729685 or minus190874258	DV159661.1 or EB426212.1 or minusAM838992.1 or minusFG169850.1 or minusFG197937.1	EST AM838992 seedling library, SL Nicotiana tabacum cDNA clone nt002223048, mRNA sequence. or EST KP1B.101A20F.050722T7 KP1B Nicotiana tabacum cDNA clone KP1B.101A20, mRNA sequence. or EST KF8C.105H23F.051215T7 KF8 Nicotiana tabacum cDNA clone KF8C.105H23, mRNA sequence. or EST AGN_PNL226cr1_d11.trimmed.seq AGN_PNL Nicotiana tabacum cDNA 3&apos;, mRNA sequence. or EST AGN_RNC003xh19r1.ab1 AGN_RNC…	52.0341	26
Tag-653	CATGAAGGCTTTTACTTTTCCTGTAA	1	1	0.463854	0.831663	0.588012	minus190740490	minusFG154013.1	EST AGN_RNC104xi05r1.ab1 AGN_RNC Nicotiana tabacum cDNA 3&apos;, mRNA sequence.	40.14	20
Tag-654	CATGAAGGCTTTTGAAGAATTAAGGA	6	8	2.78312	6.6533	0.0988963	no hit	no hit	no hit	no hit	no hit
Tag-655	CATGAAGGGAAACCAGAAGATGTTCT	0	2	0	1.66333	0.0924802	no hit	no hit	no hit	no hit	no hit
Tag-656	CATGAAGGGAAGCGAGAGTAGTTTTA	2	1	0.927708	0.831663	0.905683	minus52834513	minusBP530786.1	EST BP530786 MAT005 Nicotiana tabacum cDNA clone BY23045, mRNA sequence.	46.087	23
Tag-657	CATGAAGGGCGAATTTGGGTTGCTGG	0	2	0	1.66333	0.0924802	minus190879228	minusFG139241.1	EST AGN_ELP025xb04f1.ab1 AGN_ELP Nicotiana tabacum cDNA 5&apos;, mRNA sequence.	40.14	20
Tag-658	CATGAAGGGCGGCCACATCCTGCAGA	1	1	0.463854	0.831663	0.588012	no hit	no hit	no hit	no hit	no hit
Tag-659	CATGAAGGGGAGGAACTAACTTGCCA	27	10	12.5241	8.31663	0.287192	no hit	no hit	no hit	no hit	no hit
Tag-660	CATGAAGGGTAACATACACCAGTGAA	1	1	0.463854	0.831663	0.588012	no hit	no hit	no hit	no hit	no hit
Tag-661	CATGAAGGGTATCTATATTGAATTCT	3	0	1.39156	0	0.3378	no hit	no hit	no hit	no hit	no hit
Tag-662	CATGAAGGGTCAGGACATAAAAGATT	2	2	0.927708	1.66333	0.498382	no hit	no hit	no hit	no hit	no hit
Tag-663	CATGAAGGGTGGTGTTGTAGGTGGAA	1	2	0.463854	1.66333	0.27034	156682898 or minus156655954 or minus156683527 or minus190822075	AM833821.1 or minusAM818791.1 or minusAM825320.1 or minusFG177191.1	EST AM825320 COL, cold overnight library Nicotiana tabacum cDNA clone nt006182040, mRNA sequence. or EST AM818791 DL, diurnal library Nicotiana tabacum cDNA clone nt005049073, mRNA sequence. or EST AGN_RNC119xf04r1.ab1 AGN_RNC Nicotiana tabacum cDNA 3&apos;, mRNA sequence. or EST AM833821 COL, cold overnight library Nicotiana tabacum cDNA clone nt006090006, mRNA sequence.	52.0341	26
Tag-664	CATGAAGGGTGTTTTCGAAACAAAAA	3	0	1.39156	0	0.3378	190144668 or 61238526 or 66839058 or minus156668697 or minus190732083 or minus190785427 or minus190868386 or minus21925122 or minus52831049 or minus66839059	DN588158.1 or DR037163.1 or FG642591.1 or minusAM783782.1 or minusBP527322.1 or minusBQ509382.2 or minusDR037164.1 or minusFG174067.1 or minusFG184854.1 or minusFG198313.1	EST 48621.3 Late Blight-Challenged Tubers Solanum tuberosum cDNA clone 48621 3&apos;, mRNA sequence. or EST 48621.2 Late Blight-Challenged Tubers Solanum tuberosum cDNA clone 48621 5&apos;, mRNA sequence. or EST EST616797 Generation of a set of potato cDNA clones for microarray analyses mixed potato tissues Solanum tuberosum cDNA clone STMHC30 3&apos; end, mRNA sequence. or EST 48621.1 Late Bligh…	52.0341	26
Tag-665	CATGAAGGGTTGCCATTGAAGTTTCC	81	32	37.5722	26.6132	0.0964549	gnl|BL_ORD_ID|2619	no ref	gi|226235457|gb|AB488495.1|AB488495 PLN Nicotiana tabacum Nt-5beta-POR-B mRNA for progesterone 5beta reductase-B, complete cds.	52.0341	26
Tag-666	CATGAAGGTGAAAGTCTAAAGGCTGG	2	1	0.927708	0.831663	0.905683	no hit	no hit	no hit	no hit	no hit
Tag-667	CATGAAGGTGAAGGGTAATGTTTCAA	6	2	2.78312	1.66333	0.633641	gnl|BL_ORD_ID|288	no ref	gi|470126|gb|Z31720.1|Z31720 PLN N.tabacum (cv.Samsun NN) L19 mRNA for ribosomal protein L19.	46.087	23
Tag-668	CATGAAGGTGAAGGGTAATGTTTTCA	200	91	92.7708	75.6813	0.102282	gnl|BL_ORD_ID|288	no ref	gi|470126|gb|Z31720.1|Z31720 PLN N.tabacum (cv.Samsun NN) L19 mRNA for ribosomal protein L19.	52.0341	26
Tag-669	CATGAAGGTGAAGGTAATGTTTTCAA	1	1	0.463854	0.831663	0.588012	42646510	CK756087.1	EST csa01-1ms4-g06 Csa01 Cucumis sativus cDNA clone csa01-1ms4-g06 5&apos;, mRNA sequence.	44.1047	22
Tag-670	CATGAAGGTGAATGAAGACAACAAGA	2	0	0.927708	0	0.526929	47105655	BT014240.1	PLN Lycopersicon esculentum clone 133440F, mRNA sequence.	52.0341	26
Tag-671	CATGAAGGTGGCTAGCATCATATTAA	2	0	0.927708	0	0.526929	115271977 or 53774491 or 53787371 or 54648771 or 61241552 or 94330119 or 94452952 or minus156665520 or minus190722470 or minus190752254 or minus190762890 or minus190770034 or minus190809018 or minus190842791 or minus190848133 or minus190852740 or minus190857255 or minus190867278	CV492143.1 or CV505014.1 or CV652191.1 or DN590947.1 or EB683721.1 or EB688827.1 or EG010213.1 or minusAM819211.1 or minusFG152601.1 or minusFG156007.1 or minusFG157425.1 or minusFG158832.1 or minusFG161002.1 or minusFG168303.1 or minusFG174949.1 or minusFG187207.1 or minusFG187947.1 or minusFG194694.1	EST AGN_PNL222ar1_f4.trimmed.seq AGN_PNL Nicotiana tabacum cDNA 3&apos;, mRNA sequence. or EST AGN_PNL211dr1_e12.trimmed.seq AGN_PNL Nicotiana tabacum cDNA 3&apos;, mRNA sequence. or EST AGN_RNC123xf17r1.ab1 AGN_RNC Nicotiana tabacum cDNA 3&apos;, mRNA sequence. or EST AGN_RNC006xj08r1.ab1 AGN_RNC Nicotiana tabacum cDNA 3&apos;, mRNA sequence. or EST AGN_RNC019xh13r1.ab1 AGN_RNC Nicotiana tabacum…	50.0517	25
Tag-672	CATGAAGGTGGGGTGCTCAAGCTACA	8	6	3.71083	4.98998	0.538412	189007012 or 190144443 or 190146573 or 39870730 or 48754825 or 83417268 or 83417633 or 83418663 or 92019108 or 92024806	BP745221.1 or CK290855.1 or DV999262.1 or DV999627.1 or DW000657.1 or EB430946.1 or EB436511.1 or FG395155.1 or FG643252.1 or FG645523.1	EST FSEFC03_D08 Bambusa edulis, FSEF Phyllostachys edulis cDNA clone FSEFC03_D08 5&apos;, mRNA sequence. or EST TT-09_C24 K326 late senescent leaf library Nicotiana tabacum cDNA, mRNA sequence. or EST TT-41_M11 K326 early senescent leaf library Nicotiana tabacum cDNA, mRNA sequence. or EST BL12.101J04F.060309T7 BL12 Nicotiana tabacum cDNA clone BL12.101J04, mRNA sequence. or EST KL5B.111E20F.0601…	44.1047	22
Tag-673	CATGAAGGTGTGTTAAGAATCCCAAT	7	4	3.24698	3.32665	0.885441	minus76869354 or minus76869646 or minus76869737 or minus76869920 or minus76870053 or minus92027740 or minus92038704 or minus92038826 or minus92038847 or minus92039033	minusDV160347.1 or minusDV160638.1 or minusDV160729.1 or minusDV160912.1 or minusDV161045.1 or minusEB439445.1 or minusEB450409.1 or minusEB450531.1 or minusEB450552.1 or minusEB450738.1	EST KP1B.104P03F.050725T7 KP1B Nicotiana tabacum cDNA clone KP1B.104P03, mRNA sequence. or EST KP1B.104I23F.050725T7 KP1B Nicotiana tabacum cDNA clone KP1B.104I23, mRNA sequence. or EST KP1B.104A19F.050725T7 KP1B Nicotiana tabacum cDNA clone KP1B.104A19, mRNA sequence. or EST KP1B.103M14F.050725T7 KP1B Nicotiana tabacum cDNA clone KP1B.103M14, mRNA sequence. or EST KP1B.102P17F.050722T7 KP1B Nico…	44.1047	22
Tag-674	CATGAAGGTGTTTTGTTATTCAACTT	12	3	5.56625	2.49499	0.237401	no hit	no hit	no hit	no hit	no hit
Tag-675	CATGAAGGTGTTTTTGTTATTCAACT	123	78	57.0541	64.8697	0.378253	76870474 or 76871078 or 76871245 or 92018336 or 92018570 or 92018886 or 92019068 or 92020729 or 92025480 or 92030717	DV161466.1 or DV162070.1 or DV162237.1 or EB430271.1 or EB430436.1 or EB430742.1 or EB430917.1 or EB432441.1 or EB437185.1 or EB442422.1	EST KP1B.110I09F.050727T7 KP1B Nicotiana tabacum cDNA clone KP1B.110I09, mRNA sequence. or EST KP1B.110A10F.050727T7 KP1B Nicotiana tabacum cDNA clone KP1B.110A10, mRNA sequence. or EST KP1B.108D02F.050726T7 KP1B Nicotiana tabacum cDNA clone KP1B.108D02, mRNA sequence. or EST KN6B.114A20F.060128T7 KN6B Nicotiana tabacum cDNA clone KN6B.114A20, mRNA sequence. or EST BL12.103L22F.060309T7 BL12 Nico…	40.14	20
Tag-676	CATGAAGGTTAAAGGAGTTAGCACAT	47	17	21.8011	14.1383	0.126779	no hit	no hit	no hit	no hit	no hit
Tag-677	CATGAAGGTTGACCTAAGCAAACTCG	5	4	2.31927	3.32665	0.536816	120547813 or minus30580008	EH366677.1 or minusCA591876.1	EST 191 cDNAs of Manduca sexta regurgitant induced Nicotiana attenuata genes isolated by cDNA-AFLP display Nicotiana attenuata cDNA clone DH58 5&apos;, mRNA sequence. or EST D05_j001_plate_122 j001 Nicotiana benthamiana cDNA 5&apos; similar to Hypothetical protein (At1g19330) (Hypothetical protein At1g19330), mRNA sequence.	52.0341	26
Tag-678	CATGAAGGTTGACGGTTTTCCTACAA	13	5	6.0301	4.15832	0.538556	no hit	no hit	no hit	no hit	no hit
Tag-679	CATGAAGGTTGAGAAAGCTCCCTTGG	4	1	1.85542	0.831663	0.605191	13616245 or 14265353 or 39815350 or 39821375 or 39825708 or 39830869 or 39832972 or 39833831 or 78751058 or minus39832973	BG598105.1 or BG888267.1 or CK258370.1 or CK264397.1 or CK268730.1 or CK273891.1 or CK275994.1 or CK276853.1 or DV627461.1 or minusCK275995.1	EST EST514118 cSTD Solanum tuberosum cDNA clone cSTD9O10 5&apos; sequence, mRNA sequence. or EST EST722931 potato abiotic stress cDNA library Solanum tuberosum cDNA clone POADW18 5&apos; end, mRNA sequence. or EST EST722073 potato abiotic stress cDNA library Solanum tuberosum cDNA clone POADQ77 3&apos; end, mRNA sequence. or EST EST722072 potato abiotic stress cDNA library Solanum tuberosum cDNA …	52.0341	26
Tag-680	CATGAAGGTTTCGGTGGTTGTTCATC	112	76	51.9517	63.2064	0.190516	115603835 or 156681881 or minus156676973 or minus92036500	AM829652.1 or EG036062.1 or minusAM819302.1 or minusEB448205.1	EST TDF23 Tobacco BY-2 ESTs modulated by Rhodococcus fascians Nicotiana tabacum cDNA, mRNA sequence. or EST AM829652 COL, cold overnight library Nicotiana tabacum cDNA clone nt006200046, mRNA sequence. or EST AM819302 COL, cold overnight library Nicotiana tabacum cDNA clone nt006142039, mRNA sequence. or EST KT7B.107E17F.060124T7 KT7 Nicotiana tabacum cDNA clone KT7B.107E17, mRNA sequence.	50.0517	25
Tag-681	CATGAAGGTTTTCGGTGGTTGTTCAT	1	1	0.463854	0.831663	0.588012	no hit	no hit	no hit	no hit	no hit
Tag-682	CATGAAGTAAGAACACTGACGACGAA	4	4	1.85542	3.32665	0.374272	124124386 or 124124750 or 190147083 or 51455161 or 76866920 or 76867105 or 76867858 or 92014997 or 92027940 or 92038504	CV016809.1 or DV157913.1 or DV158098.1 or DV158851.1 or EB427888.1 or EB439645.1 or EB450209.1 or EH663888.1 or EH664252.1 or FG645343.1	EST TT-48_N24 K326 late senescent leaf library Nicotiana tabacum cDNA, mRNA sequence. or EST KG9B.004M07F.050721T7 KG9B Nicotiana tabacum cDNA clone KG9B.004M07, mRNA sequence. or EST KG9B.002L09F.050720T7 KG9B Nicotiana tabacum cDNA clone KG9B.002L09, mRNA sequence. or EST KG9B.002D07F.050720T7 KG9B Nicotiana tabacum cDNA clone KG9B.002D07, mRNA sequence. or EST 8B11 Transformed tobacco Lambda Z…	52.0341	26
Tag-683	CATGAAGTAATTGGTTTAACAAGTAA	2	1	0.927708	0.831663	0.905683	123212592 or 123212614 or 123212638 or 123212680 or 123212899 or 190746787 or 190853276	EH617607.1 or EH617621.1 or EH617633.1 or EH617661.1 or EH617811.1 or FG146248.1 or FG202370.1	EST CHO_SL010xn16f1.ab1 CHO_SL Nicotiana tabacum cDNA, mRNA sequence. or EST CHO_SL010xo08f1.ab1 CHO_SL Nicotiana tabacum cDNA, mRNA sequence. or EST CHO_SL010xi12f1.ab1 CHO_SL Nicotiana tabacum cDNA, mRNA sequence. or EST CHO_SL010xg04f1.ab1 CHO_SL Nicotiana tabacum cDNA, mRNA sequence. or EST CHO_SL010xc14f1.ab1 CHO_SL Nicotiana tabacum cDNA, mRNA sequence. or EST AGN_PNL232df1_d4.trimmed.seq A…	52.0341	26
Tag-684	CATGAAGTACAAAAAACTGAGAGCTC	2	0	0.927708	0	0.526929	no hit	no hit	no hit	no hit	no hit
Tag-685	CATGAAGTACAAAAACTGAGAGCTCG	30	21	13.9156	17.4649	0.409935	52835221 or 92023436 or 92023547 or 92023767 or 92023846 or 92024386 or 92024605 or 92025463 or 92026156 or 92026952	BP531494.1 or EB435141.1 or EB435252.1 or EB435472.1 or EB435551.1 or EB436091.1 or EB436310.1 or EB437168.1 or EB437861.1 or EB438657.1	EST BP531494 MAT005 Nicotiana tabacum cDNA clone BY25010, mRNA sequence. or EST KN6B.101F22F.051230T7 KN6B Nicotiana tabacum cDNA clone KN6B.101F22, mRNA sequence. or EST BL12.001N11F.060117T7 BL12 Nicotiana tabacum cDNA clone BL12.001N11, mRNA sequence. or EST BL12.103K21F.060309T7 BL12 Nicotiana tabacum cDNA clone BL12.103K21, mRNA sequence. or EST BL12.100P08F.060308T7 BL12 Nicotiana tabacum c…	52.0341	26
Tag-686	CATGAAGTACGGGGTGAAGTTAGGTA	90	41	41.7469	34.0982	0.285507	156676717 or 190143686 or 92036089	AM815850.1 or EB447794.1 or FG644085.1	EST TT-16_F15 K326 late senescent leaf library Nicotiana tabacum cDNA, mRNA sequence. or EST AM815850 seedling library, SL Nicotiana tabacum cDNA clone nt002232068, mRNA sequence. or EST KT7B.103C09F.060124T7 KT7 Nicotiana tabacum cDNA clone KT7B.103C09, mRNA sequence.	52.0341	26
Tag-687	CATGAAGTACGGGTGAAGTTAGGTAA	3	0	1.39156	0	0.3378	no hit	no hit	no hit	no hit	no hit
Tag-688	CATGAAGTAGCAGTCTGAGCTTCAGA	1	1	0.463854	0.831663	0.588012	no hit	no hit	no hit	no hit	no hit
Tag-689	CATGAAGTAGTAATTCACTATGTTTT	22	11	10.2048	9.14829	0.814321	no hit	no hit	no hit	no hit	no hit
Tag-690	CATGAAGTAGTTGTTGATTATGTGTT	2	0	0.927708	0	0.526929	190137306 or 190138813 or minus190722555 or minus190724663 or minus190724788 or minus190733788 or minus190788997 or minus190856779 or minus190881951 or minus32877959 or minus52830111	FG635955.1 or FG636142.1 or minusBP135074.1 or minusBP526384.1 or minusFG161594.1 or minusFG164324.1 or minusFG167031.1 or minusFG174856.1 or minusFG176974.1 or minusFG177061.1 or minusFG202840.1	EST BP135074 MAT001 Nicotiana tabacum cDNA clone BY7545, mRNA sequence. or EST TT-11_K24 Samsun trichome library Nicotiana tabacum cDNA, mRNA sequence. or EST BP526384 MAT001 Nicotiana tabacum cDNA clone BY11105, mRNA sequence. or EST AGN_PNL233br1_e3.trimmed.seq AGN_PNL Nicotiana tabacum cDNA 3&apos;, mRNA sequence. or EST AGN_RNC119xf23r1.ab1 AGN_RNC Nicotiana tabacum cDNA 3&apos;, mRNA sequenc…	44.1047	22
Tag-691	CATGAAGTATAATATATTTATTCTTA	2	2	0.927708	1.66333	0.498382	123208743 or 156637924 or 156646214 or 156666495 or 190135192 or 190136669 or 76868933 or 76869895 or 92039884 or minus115603841 or minus156658001 or minus190886271	AM796014.1 or AM817394.1 or AM848976.1 or DV159926.1 or DV160887.1 or EB451587.1 or EH614792.1 or FG634661.1 or FG637718.1 or minusAM813227.1 or minusEG036068.1 or minusFG172733.1	EST TT-33_O24 Samsun trichome library Nicotiana tabacum cDNA, mRNA sequence. or EST TT-34_C13 tobacco leaf library Nicotiana tabacum cDNA, mRNA sequence. or EST KP1B.104H20F.050725T7 KP1B Nicotiana tabacum cDNA clone KP1B.104H20, mRNA sequence. or EST KP1B.101M11F.050722T7 KP1B Nicotiana tabacum cDNA clone KP1B.101M11, mRNA sequence. or EST TDF29 Tobacco BY-2 ESTs modulated by Rhodococcus fascian…	52.0341	26
Tag-692	CATGAAGTATCCTGCTACGTATCTGT	5	5	2.31927	4.15832	0.328412	no hit	no hit	no hit	no hit	no hit
Tag-693	CATGAAGTATTGGGCCGTAATTGTAG	4	2	1.85542	1.66333	0.976333	22785628	BM065510.1	EST KS07004D01 KS07 Capsicum annuum cDNA, mRNA sequence.	52.0341	26
Tag-694	CATGAAGTCAACAAATTGTCACCCTC	0	2	0	1.66333	0.0924802	no hit	no hit	no hit	no hit	no hit
Tag-695	CATGAAGTCAAGGAGCTACTTTGTTA	33	11	15.3072	9.14829	0.142576	117300540 or 190135366 or 51456031 or 52834983 or 92011526 or 92036950 or 92038449 or 92038791	BP531256.1 or CV017679.1 or EB425112.1 or EB448655.1 or EB450154.1 or EB450496.1 or EG649761.1 or FG634355.1	EST TT-37_N16 tobacco leaf library Nicotiana tabacum cDNA, mRNA sequence. or EST BP531256 MAT005 Nicotiana tabacum cDNA clone BY24149, mRNA sequence. or EST KT7C.106O10F.051219T7 KT7 Nicotiana tabacum cDNA clone KT7C.106O10, mRNA sequence. or EST KT7C.105O23F.051219T7 KT7 Nicotiana tabacum cDNA clone KT7C.105O23, mRNA sequence. or EST KT7B.114J23F.060127T7 KT7 Nicotiana tabacum cDNA clone KT7B.11…	52.0341	26
Tag-696	CATGAAGTCAGCCAATGCTTTATTAG	9	5	4.17469	4.15832	0.929828	76871220 or 83418583	DV162212.1 or DW000577.1	EST KP1B.110H03F.050727T7 KP1B Nicotiana tabacum cDNA clone KP1B.110H03, mRNA sequence. or EST KL4B.108E03F.051105T7 KL4B Nicotiana tabacum cDNA clone KL4B.108E03, mRNA sequence.	52.0341	26
Tag-697	CATGAAGTCGACGCCCTGGGTGGTGA	5	2	2.31927	1.66333	0.813383	39854505 or 39875024 or 39884704	CK282666.1 or CK293017.1 or CK297882.1	EST EST760596 Nicotiana benthamiana mixed tissue cDNA library, normalized, full-length Nicotiana benthamiana cDNA clone NBMDC01 5&apos; end, mRNA sequence. or EST EST755731 Nicotiana benthamiana mixed tissue cDNA library, normalized, full-length Nicotiana benthamiana cDNA clone NBMCD62 5&apos; end, mRNA sequence. or EST EST745388 Nicotiana benthamiana mixed tissue cDNA library, normalized, full-l…	44.1047	22
Tag-698	CATGAAGTCTCAGCGTAACGCACTTC	4	4	1.85542	3.32665	0.374272	114214365 or 124737934 or 164128699 or 19866404 or 37428177 or 62201076 or 62909059 or minus19804565 or minus49272830 or minus8680847	AV824344.1 or CF652051.1 or DN773913.1 or DN922726.1 or EC599755.1 or EH829336.1 or ES152123.1 or minusAV521320.1 or minusAV785775.1 or minusBP621648.1	EST E1676 [C2348|cld25_d08] Cold Library Thellungiella salsuginea cDNA, mRNA sequence. or EST F10_XQ Thellungiella halophila pGAD-GH cDNA library Thellungiella halophila cDNA, mRNA sequence. or EST 43681.2 Common Scab-Challenged Tubers Solanum tuberosum cDNA clone 43681 5&apos;, mRNA sequence. or EST 31-L020164-066-001-M08-SP6P MPIZ-ADIS-066 Arabidopsis thaliana cDNA clone MPIZp2001M081Q 5-PRIME,…	44.1047	22
Tag-699	CATGAAGTCTGATAAACGTCTGTGCA	1	1	0.463854	0.831663	0.588012	124124239 or 190135646 or 92017242 or 92024258 or 92025095 or 92033408 or minus156663256 or minus190723725 or minus190730606 or minus190766446 or minus190801468	EB429420.1 or EB435963.1 or EB436800.1 or EB445113.1 or EH663741.1 or FG633315.1 or minusAM803972.1 or minusFG191395.1 or minusFG191767.1 or minusFG194303.1 or minusFG195072.1	EST TT-22_H06 tobacco leaf library Nicotiana tabacum cDNA, mRNA sequence. or EST 2E02 Transformed tobacco Lambda Zap II library Nicotiana tabacum cDNA 5&apos;, mRNA sequence. or EST KR2B.107B15F.051229T7 KR2B Nicotiana tabacum cDNA clone KR2B.107B15, mRNA sequence. or EST BL12.102H18F.060309T7 BL12 Nicotiana tabacum cDNA clone BL12.102H18, mRNA sequence. or EST TL13.002P01F.060117T7 TL13 Nicotian…	52.0341	26
Tag-700	CATGAAGTGCACCCAGAAAGCACTCT	127	70	58.9095	58.2164	0.938534	gnl|BL_ORD_ID|3051 or gnl|BL_ORD_ID|3408	no ref or no ref	gi|40809924|gb|AB119250.1|AB119250 PLN Nicotiana tabacum mRNA for prolyl 4-hydroxylase, complete cds. or gi|20152138|gb|AY083924.1|AY083924 PLN Nicotiana tabacum ferritin mRNA, complete cds.	52.0341	26
Tag-701	CATGAAGTGCATATATGTCTACAACA	4	4	1.85542	3.32665	0.374272	no hit	no hit	no hit	no hit	no hit
Tag-702	CATGAAGTGCGCTTTGTGATAATTAT	1	1	0.463854	0.831663	0.588012	no hit	no hit	no hit	no hit	no hit
Tag-703	CATGAAGTGCTCAGATTTGAAGGTGC	4	3	1.85542	2.49499	0.625861	no hit	no hit	no hit	no hit	no hit
Tag-704	CATGAAGTGGCTATGTGAGTTACGAT	1	1	0.463854	0.831663	0.588012	no hit	no hit	no hit	no hit	no hit
Tag-705	CATGAAGTGGCTTAAAATTTTCAACA	5	3	2.31927	2.49499	0.827131	110839697 or 28371213 or 46206833 or 63070568 or 90454575 or minus32533596 or minus46206834	AJ541738.1 or CN181896.1 or CX301714.1 or DY256897.1 or DY916454.1 or minusCD849774.1 or minusCN181897.1	EST CHAY1232.b1_O19.ab1 CHA(XYZ) common wild sunflower Helianthus annuus cDNA clone CHAY1232, mRNA sequence. or EST DH0AC024ZE01FM1 HaDevR2 Helianthus annuus cDNA clone HaDevR2024E01, mRNA sequence. or EST AJ541738 HaDpsR1 Helianthus annuus cDNA clone HO0008F10, mRNA sequence. or EST UCRCS04_0001K06_r Ruby Orange Developing Flower cDNA Library Citrus sinensis cDNA clone CS_REb0001K06, mRNA sequen…	40.14	20
Tag-706	CATGAAGTGGTAACTGGCAACTGATT	7	5	3.24698	4.15832	0.616259	minus156658849 or minus190797965 or minus52833551	minusAM815074.1 or minusBP529824.1 or minusFG173140.1	EST BP529824 MAT001 Nicotiana tabacum cDNA clone BY14757, mRNA sequence. or EST AM815074 seedling library, SL Nicotiana tabacum cDNA clone nt002079032, mRNA sequence. or EST AGN_RNC126xa07r1.ab1 AGN_RNC Nicotiana tabacum cDNA 3&apos;, mRNA sequence.	42.1223	21
Tag-707	CATGAAGTGGTTCCAGAGCCGAAAAT	2	0	0.927708	0	0.526929	190137479 or minus156685145	FG637403.1 or minusAM831908.1	EST TT-29_K14 Samsun trichome library Nicotiana tabacum cDNA, mRNA sequence. or EST AM831908 COL, cold overnight library Nicotiana tabacum cDNA clone nt006076093, mRNA sequence.	52.0341	26
Tag-708	CATGAAGTGGTTCCAGGTCAAATATG	244	141	113.18	117.264	0.750563	gnl|BL_ORD_ID|2168 or gnl|BL_ORD_ID|2479 or gnl|BL_ORD_ID|2537 or gnl|BL_ORD_ID|2704 or gnl|BL_ORD_ID|2759 or gnl|BL_ORD_ID|2956	no ref or no ref or no ref or no ref or no ref or no ref	gi|2239150|gb|Y10022.1|Y10022 PLN N.tabacum mRNA for CHLD magnesium chelatase subunit. or gi|8547160|gb|AF154660.1|AF154660 PLN Nicotiana tabacum clone PR51 mRNA sequence. or gi|4731315|gb|AF120093.1|AF120093 PLN Nicotiana tabacum elongation factor 1-alpha mRNA, complete cds. or gi|927382|gb|D63396.1|D63396 PLN Nicotiana tabacum mRNA for elongation factor-1 alpha, complete cds. or gi|439576|gb|U0…	52.0341	26
Tag-709	CATGAAGTGGTTCCAGGTCAATATGA	2	0	0.927708	0	0.526929	164351300	EV490626.1	EST 189D04 Cotton Lambda Zap Express Library Gossypium hirsutum cDNA, mRNA sequence.	52.0341	26
Tag-710	CATGAAGTGTCTGACAGAAGATGTCA	8	2	3.71083	1.66333	0.366771	no hit	no hit	no hit	no hit	no hit
Tag-711	CATGAAGTGTTGCGGCCAGGTATTTA	4	2	1.85542	1.66333	0.976333	156654717 or 156678558 or 156683891 or 51300457 or 83418529 or 83421798 or 83422630 or 83423095 or 92011418 or minus156670693 or minus32878065 or minus48754564	AM832832.1 or AM835379.1 or AM842766.1 or CO910154.1 or DW000523.1 or DW003792.1 or DW004624.1 or DW005089.1 or EB425016.1 or minusAM798927.1 or minusBP135180.1 or minusBP744960.1	EST BP135180 MAT001 Nicotiana tabacum cDNA clone BY7662, mRNA sequence. or EST AM842766 COL, cold overnight library Nicotiana tabacum cDNA clone nt006005016, mRNA sequence. or EST AM835379 seedling library, SL Nicotiana tabacum cDNA clone nt002123091, mRNA sequence. or EST AM832832 DL, diurnal library Nicotiana tabacum cDNA clone nt005135054, mRNA sequence. or EST AM798927 seedling library, SL Ni…	52.0341	26
Tag-712	CATGAAGTGTTGGATACTAAAGAGTA	0	2	0	1.66333	0.0924802	no hit	no hit	no hit	no hit	no hit
Tag-713	CATGAAGTTAATGAATCGTGCAATAC	4	0	1.85542	0	0.216554	12631183 or 161717784 or 161718589 or 161721816 or 171667488 or 190819925 or 53701323 or 61238197 or 61238839 or 66838864 or 66839242 or minus190876575 or minus66838865 or minus66839243	BG130995.1 or CV476547.1 or DN587850.1 or DN588459.1 or DR036969.1 or DR037347.1 or FC065955.1 or FC067910.1 or FC071141.1 or FE711383.1 or FG179618.1 or minusDR036970.1 or minusDR037348.1 or minusFG179710.1	EST 49071.3 Late Blight-Challenged Tubers Solanum tuberosum cDNA clone 49071 3&apos;, mRNA sequence. or EST 49071.2 Late Blight-Challenged Tubers Solanum tuberosum cDNA clone 49071 5&apos;, mRNA sequence. or EST 48174.3 Late Blight-Challenged Tubers Solanum tuberosum cDNA clone 48174 3&apos;, mRNA sequence. or EST 48174.2 Late Blight-Challenged Tubers Solanum tuberosum cDNA clone 48174 5&apos;, m…	52.0341	26
Tag-714	CATGAAGTTACAAATCAAAGAAACAG	6	5	2.78312	4.15832	0.465548	47511915 or 47512939	CN746918.1 or CN747942.1	EST SAL_US002xf24r1.ab1 SAL_US N.Bentheme Nicotiana benthamiana cDNA 3&apos;, mRNA sequence. or EST SAL_US027xc01r1.ab1 SAL_US N.Bentheme Nicotiana benthamiana cDNA 3&apos;, mRNA sequence.	40.14	20
Tag-715	CATGAAGTTACCGAAAAGGGGGTTTT	2	0	0.927708	0	0.526929	no hit	no hit	no hit	no hit	no hit
Tag-716	CATGAAGTTACCGAAAAGGGGTTTTA	79	54	36.6445	44.9098	0.249784	120544222	EH364103.1	EST A12_j001_plate_148 j001 Nicotiana benthamiana cDNA 5&apos; similar to Triosephosphate isomerase, chloroplast precursor (EC 5.3.1.1) (TIM), mRNA sequence.	50.0517	25
Tag-717	CATGAAGTTACCGAAAAGGGGTTTTC	2	0	0.927708	0	0.526929	120544222	EH364103.1	EST A12_j001_plate_148 j001 Nicotiana benthamiana cDNA 5&apos; similar to Triosephosphate isomerase, chloroplast precursor (EC 5.3.1.1) (TIM), mRNA sequence.	50.0517	25
Tag-718	CATGAAGTTACCGAAAAGGGGTTTTT	2	2	0.927708	1.66333	0.498382	120544222	EH364103.1	EST A12_j001_plate_148 j001 Nicotiana benthamiana cDNA 5&apos; similar to Triosephosphate isomerase, chloroplast precursor (EC 5.3.1.1) (TIM), mRNA sequence.	52.0341	26
Tag-719	CATGAAGTTACCGAAAAGGGTTTTAA	4	0	1.85542	0	0.216554	120544222	EH364103.1	EST A12_j001_plate_148 j001 Nicotiana benthamiana cDNA 5&apos; similar to Triosephosphate isomerase, chloroplast precursor (EC 5.3.1.1) (TIM), mRNA sequence.	40.14	20
Tag-720	CATGAAGTTACCGAAAGGGGTTTTAA	1	1	0.463854	0.831663	0.588012	no hit	no hit	no hit	no hit	no hit
Tag-721	CATGAAGTTATAGCACCTAGTCTGCC	1	1	0.463854	0.831663	0.588012	94461798	EB697673.1	EST NecGex_335C05 Ornamental tobacco (LxS8) post-fertilization Floral nectary cDNA library Nicotiana langsdorffii x Nicotiana sanderae cDNA clone NecGEx_Clone 335C05 similar to Ca BM065965, mRNA sequence.	52.0341	26
Tag-722	CATGAAGTTCAAACGACTATATAGTT	0	3	0	2.49499	0.0331937	48762408	BP752804.1	EST BP752804 partially normalized diploid tobacco cDNA library Nicotiana sylvestris cDNA clone R-124_D09, mRNA sequence.	52.0341	26
Tag-723	CATGAAGTTCAGCCAGTTGTTGATAT	23	5	10.6686	4.15832	0.0485306	10942850 or 10943097 or 39824268 or 53780805 or 83422982 or 92021350 or minus39824269	BF113160.1 or BF113407.1 or CK267290.1 or CV498448.1 or DW004976.1 or EB433061.1 or minusCK267291.1	EST EST713369 potato abiotic stress cDNA library Solanum tuberosum cDNA clone POAC978 3&apos; end, mRNA sequence. or EST EST713368 potato abiotic stress cDNA library Solanum tuberosum cDNA clone POAC978 5&apos; end, mRNA sequence. or EST 62721.1 Mixed Leaf Solanum tuberosum cDNA clone 62721 5&apos;, mRNA sequence. or EST EST440997 tomato breaker fruit Solanum lycopersicum cDNA clone cLEG44P13 5&a…	52.0341	26
Tag-724	CATGAAGTTCCTGTTTGCCTTCGACC	4	2	1.85542	1.66333	0.976333	minus156645889	minusAM847871.1	EST AM847871 seedling library, SL Nicotiana tabacum cDNA clone nt002154007, mRNA sequence.	46.087	23
Tag-725	CATGAAGTTCTGGAAAATATTGAAGG	2	0	0.927708	0	0.526929	190795258 or 92030471	EB442176.1 or FG198061.1	EST KN6B.113F08F.060127T7 KN6B Nicotiana tabacum cDNA clone KN6B.113F08, mRNA sequence. or EST AGN_PNL226df1_f6.trimmed.seq AGN_PNL Nicotiana tabacum cDNA 5&apos;, mRNA sequence.	52.0341	26
Tag-726	CATGAAGTTGAAGGAGTCGCTGTTGG	2	0	0.927708	0	0.526929	32875546 or minus84631851	BP132661.1 or minusDW345461.1	EST PP_LEc0023B21f Peach shoot Prunus persica cDNA clone PP_LEc0023B21f, mRNA sequence. or EST BP132661 MAT001 Nicotiana tabacum cDNA clone BY4849, mRNA sequence.	52.0341	26
Tag-727	CATGAAGTTGAATAGATGCTTTGAAG	16	8	7.42167	6.6533	0.859267	gnl|BL_ORD_ID|288	no ref	gi|470126|gb|Z31720.1|Z31720 PLN N.tabacum (cv.Samsun NN) L19 mRNA for ribosomal protein L19.	50.0517	25
Tag-728	CATGAAGTTGACCATTGTCGAAAGAG	0	3	0	2.49499	0.0331937	156704513 or 52833860 or 92033394 or 92034179 or 94324191 or minus190806863 or minus39874954 or minus88997915 or minus90449384	AM792206.1 or BP530133.1 or EB445099.1 or EB445884.1 or EB677793.1 or minusCI390408.1 or minusCK292981.1 or minusDY911267.1 or minusFG167485.1	EST AM792206 DL, diurnal library Nicotiana tabacum cDNA clone nt005220076, mRNA sequence. or EST KR2B.109K19F.051229T7 KR2B Nicotiana tabacum cDNA clone KR2B.109K19, mRNA sequence. or EST CHAX6566.b1_K09.ab1 CHA(XYZ) common wild sunflower Helianthus annuus cDNA clone CHAX6566, mRNA sequence. or EST KR2B.107A21F.051229T7 KR2B Nicotiana tabacum cDNA clone KR2B.107A21, mRNA sequence. or EST CI390408…	52.0341	26
Tag-729	CATGAAGTTGATATATATATGCAGTT	1	1	0.463854	0.831663	0.588012	no hit	no hit	no hit	no hit	no hit
Tag-730	CATGAAGTTGATGATATTGTACCGCC	0	3	0	2.49499	0.0331937	190874508	FG138643.1	EST AGN_ELP026xc11f1.ab1 AGN_ELP Nicotiana tabacum cDNA 5&apos;, mRNA sequence.	52.0341	26
Tag-731	CATGAAGTTGCTAATATAGCTGAATG	2	0	0.927708	0	0.526929	39873482	CK292238.1	EST EST754952 Nicotiana benthamiana mixed tissue cDNA library, normalized, full-length Nicotiana benthamiana cDNA clone NBMC786 5&apos; end, mRNA sequence.	52.0341	26
Tag-732	CATGAAGTTGCTGATCAGGTTTTGAG	2	0	0.927708	0	0.526929	156643235 or 92028543 or 92038984 or minus156654669	AM780030.1 or EB440248.1 or EB450689.1 or minusAM832784.1	EST AM832784 seedling library, SL Nicotiana tabacum cDNA clone nt002272039, mRNA sequence. or EST AM780030 seedling library, SL Nicotiana tabacum cDNA clone nt002246031, mRNA sequence. or EST KT7C.108H05F.051219T7 KT7 Nicotiana tabacum cDNA clone KT7C.108H05, mRNA sequence. or EST KN6B.105M02F.060104T7 KN6B Nicotiana tabacum cDNA clone KN6B.105M02, mRNA sequence.	52.0341	26
Tag-733	CATGAAGTTGCTGTCGATGATTTAGA	0	2	0	1.66333	0.0924802	13607550 or 13614436 or 156686740 or 18255596 or 21373025 or 21922588 or 42508387 or 45241050 or 46292216 or 94453871 or 9563650 or 9563653	AM821396.1 or BE473159.1 or BE473162.1 or BG589410.1 or BG596296.1 or BM404176.1 or BQ506732.2 or BQ514156.1 or CK716673.1 or CK852450.1 or CN212874.1 or EB689746.1	EST EST418015 potato stolon, Cornell University Solanum tuberosum cDNA clone cSTA36O20, mRNA sequence. or EST EST418012 potato stolon, Cornell University Solanum tuberosum cDNA clone cSTA36O10, mRNA sequence. or EST EST494974 cSTS Solanum tuberosum cDNA clone cSTS13F2 5&apos; sequence, mRNA sequence. or EST EST497252 P. infestans-challenged leaf Solanum tuberosum cDNA clone BPLI1L19 5&apos; seque…	52.0341	26
Tag-734	CATGAAGTTGGAAGCTGTCTGAATTT	2	0	0.927708	0	0.526929	51461169 or 83419395 or 83419884 or 83421930 or minus190723945 or minus190733805 or minus190755401 or minus190821658	CV019661.1 or DW001389.1 or DW001878.1 or DW003924.1 or minusFG153469.1 or minusFG169146.1 or minusFG171566.1 or minusFG174200.1	EST tbt_006226 Normalized Nicotiana tabacum cDNA library Nicotiana tabacum cDNA clone tbt_006226 5&apos;, mRNA sequence. or EST KR3B.107E02F.051110T7 KR3B Nicotiana tabacum cDNA clone KR3B.107E02, mRNA sequence. or EST KR3B.101G01F.051107T7 KR3B Nicotiana tabacum cDNA clone KR3B.101G01, mRNA sequence. or EST KR3B.001A13F.050815T7 KR3B Nicotiana tabacum cDNA clone KR3B.001A13, mRNA sequence. or ES…	52.0341	26
Tag-735	CATGAAGTTGGGAGAAAATATAAAGA	8	7	3.71083	5.82164	0.357782	190746646 or 190870964	FG162828.1 or FG184326.1	EST AGN_PNL208af1_b4.trimmed.seq AGN_PNL Nicotiana tabacum cDNA 5&apos;, mRNA sequence. or EST AGN_RNC015xa17f1.ab1 AGN_RNC Nicotiana tabacum cDNA 5&apos;, mRNA sequence.	52.0341	26
Tag-736	CATGAAGTTGGGAGAAATATAAAGAT	1	1	0.463854	0.831663	0.588012	190743288	FG176800.1	EST AGN_RNC119xi09f1.ab1 AGN_RNC Nicotiana tabacum cDNA 5&apos;, mRNA sequence.	52.0341	26
Tag-737	CATGAAGTTGGGCCAATTCCTAAGCT	0	2	0	1.66333	0.0924802	gnl|BL_ORD_ID|1811 or gnl|BL_ORD_ID|989	no ref or no ref	gi|47970225|gb|AJ718457.1|AJ718457 PLN Nicotiana tabacum cDNA-AFLP-fragment BSTC1-11-430, cultivar Bright Yellow 2. or gi|91258985|gb|DQ435530.1|DQ435530 PLN Nicotiana tabacum flavonol synthase (FLS1) mRNA, complete cds.	52.0341	26
Tag-738	CATGAATAAAAAGTGAACTAGTTAGT	6	2	2.78312	1.66333	0.633641	minus190820343	minusFG181180.1	EST AGN_PNL203cr1_f5.trimmed.seq AGN_PNL Nicotiana tabacum cDNA 3&apos;, mRNA sequence.	52.0341	26
Tag-739	CATGAATAAAAATATATTAAATTACT	1	1	0.463854	0.831663	0.588012	58023270	CX710011.1	EST gmrtDrNS01_14-D_M13R_G02_004.s3 Water stressed 48h segment 1 gmrtDrNS01 Glycine max cDNA 3&apos;, mRNA sequence.	42.1223	21
Tag-740	CATGAATAAAAATGGCAGGTAGAATT	5	1	2.31927	0.831663	0.4378	53788344 or 61240247 or minus5279674	CV505987.1 or DN589743.1 or minusAI781633.1	EST 72648.1 Mixed Floral Solanum tuberosum cDNA clone 72648 5&apos;, mRNA sequence. or EST 51024.1 Late Blight-Challenged Tubers Solanum tuberosum cDNA clone 51024 5&apos;, mRNA sequence. or EST EST262512 tomato susceptible, Cornell Solanum lycopersicum cDNA clone cLES16J21, mRNA sequence.	44.1047	22
Tag-741	CATGAATAAAAATTGATGTTCATTTG	1	1	0.463854	0.831663	0.588012	no hit	no hit	no hit	no hit	no hit
Tag-742	CATGAATAAAACTTCCTTTATTTAGT	10	1	4.63854	0.831663	0.0743804	48757610 or 76867517 or 92022465 or 92026027	BP748006.1 or DV158510.1 or EB434170.1 or EB437732.1	EST KG9B.003N07F.050720T7 KG9B Nicotiana tabacum cDNA clone KG9B.003N07, mRNA sequence. or EST BL12.001H09F.060117T7 BL12 Nicotiana tabacum cDNA clone BL12.001H09, mRNA sequence. or EST TL13.106E17F.060315T7 TL13 Nicotiana tabacum cDNA clone TL13.106E17, mRNA sequence. or EST BP748006 partially normalized diploid tobacco cDNA library Nicotiana sylvestris cDNA clone L-095_F01, mRNA sequence.	52.0341	26
Tag-743	CATGAATAAACGATAACGGATCGGAT	2	1	0.927708	0.831663	0.905683	no hit	no hit	no hit	no hit	no hit
Tag-744	CATGAATAAACGGAATAAACTGATAG	3	4	1.39156	3.32665	0.233412	no hit	no hit	no hit	no hit	no hit
Tag-745	CATGAATAAATAAAAATTTAGTCCTA	2	0	0.927708	0	0.526929	190751234	FG165202.1	EST AGN_RNC011xg18f1.ab1 AGN_RNC Nicotiana tabacum cDNA 5&apos;, mRNA sequence.	52.0341	26
Tag-746	CATGAATAAATAAATAAATCTATTGC	44	19	20.4096	15.8016	0.366958	28713927 or 34443459 or minus161983584 or minus186928532 or minus186928574 or minus20275358 or minus52123708	CB303636.1 or CF430758.1 or minusBQ139232.1 or minusCV194871.1 or minusEL687619.1 or minusFG178879.1 or minusFG178921.1	EST NIT1_2_G10.b1_A002 Nitrogen-deficient seedlings Sorghum bicolor cDNA clone NIT1_2_G10_A002 3&apos;, mRNA sequence. or EST NF013A10PH1F1070 Phoma-infected Medicago truncatula cDNA clone NF013A10PH 5&apos;, mRNA sequence. or EST CGF1003347_C08 Seed coat from mid-season walnut embryos collected Aug 1 Juglans regia cDNA clone WSC0001_IVF_C08 5&apos;, mRNA sequence. or EST wsa0001_IVaR_C08 Tulare …	42.1223	21
Tag-747	CATGAATAAATGCAAGCAACTAACCT	8	10	3.71083	8.31663	0.0834106	no hit	no hit	no hit	no hit	no hit
Tag-748	CATGAATAAATGCTACTCTAATAGTT	33	15	15.3072	12.4749	0.540387	no hit	no hit	no hit	no hit	no hit
Tag-749	CATGAATAAATTGATTGAAGCTACCT	1	1	0.463854	0.831663	0.588012	120546826	EH365690.1	EST c01_j001_plate_168 j001 Nicotiana benthamiana cDNA 5&apos; similar to unknown function, mRNA sequence.	52.0341	26
Tag-750	CATGAATAAATTGATTGCTTATCTTT	5	4	2.31927	3.32665	0.536816	no hit	no hit	no hit	no hit	no hit
Tag-751	CATGAATAAATTTCTATCGGAAAAGG	1	1	0.463854	0.831663	0.588012	gnl|BL_ORD_ID|2955	no ref	gi|18621141|gb|AJ295005.2|AJ295005 PLN Nicotiana tabacum partial mRNA for O-linked GlcNAc transferase like protein (glcNAc-like gene).	52.0341	26
Tag-752	CATGAATAACAGAAATATCTGATTTT	3	0	1.39156	0	0.3378	no hit	no hit	no hit	no hit	no hit
Tag-753	CATGAATAAGAAAACCACAATTCACT	2	0	0.927708	0	0.526929	no hit	no hit	no hit	no hit	no hit
Tag-754	CATGAATAAGAAATTTGAAATGTGTA	3	2	1.39156	1.66333	0.742034	no hit	no hit	no hit	no hit	no hit
Tag-755	CATGAATAAGAGCTGTTGCATACATA	2	0	0.927708	0	0.526929	123210360 or 190136028 or 190140417 or 92026495 or 92038281 or 92039963	EB438200.1 or EB449986.1 or EB451666.1 or EH615844.1 or FG633267.1 or FG640053.1	EST TT-40_A16 Burley21 trichome library Nicotiana tabacum cDNA, mRNA sequence. or EST TT-21_N22 tobacco leaf library Nicotiana tabacum cDNA, mRNA sequence. or EST EST_FLW004xa20f1.ab1 EST_FLW Nicotiana tabacum cDNA, mRNA sequence. or EST KT7C.112D13F.051221T7 KT7 Nicotiana tabacum cDNA clone KT7C.112D13, mRNA sequence. or EST KT7C.105G15F.051219T7 KT7 Nicotiana tabacum cDNA clone KT7C.105G15, mRN…	44.1047	22
Tag-756	CATGAATAAGATGGAACTCGCATTGC	1	2	0.463854	1.66333	0.27034	no hit	no hit	no hit	no hit	no hit
Tag-757	CATGAATAAGCGAGACCTTAATTGCA	1	2	0.463854	1.66333	0.27034	no hit	no hit	no hit	no hit	no hit
Tag-758	CATGAATAAGGATTGTTGTTGTTTCC	1	1	0.463854	0.831663	0.588012	no hit	no hit	no hit	no hit	no hit
Tag-759	CATGAATAATAAATATATTCGAACCC	112	77	51.9517	64.0381	0.161219	48760594 or 51462270 or 52830616 or 52833902 or 52836833 or 52839145 or 83423125 or 83423246 or 94463366 or minus156682686	BP526889.1 or BP530175.1 or BP533106.1 or BP535418.1 or BP750990.1 or CV020762.1 or DW005119.1 or DW005240.1 or EB699241.1 or minusAM839766.1	EST BP535418 MAT005 Nicotiana tabacum cDNA clone BY35258, mRNA sequence. or EST BP533106 MAT005 Nicotiana tabacum cDNA clone BY29159, mRNA sequence. or EST BP530175 MAT005 Nicotiana tabacum cDNA clone BY21165, mRNA sequence. or EST BP526889 MAT001 Nicotiana tabacum cDNA clone BY11644, mRNA sequence. or EST AM839766 seedling library, SL Nicotiana tabacum cDNA clone nt002245048, mRNA sequence. or E…	52.0341	26
Tag-760	CATGAATAATACCAAGCCGATAAGCA	1	1	0.463854	0.831663	0.588012	gnl|BL_ORD_ID|138 or gnl|BL_ORD_ID|845 or gnl|BL_ORD_ID|89 or gnl|BL_ORD_ID|931	no ref or no ref or no ref or no ref	gi|45533922|gb|AY485991.1|AY485991 PLN Nicotiana sylvestris glycine-rich RNA-binding protein RGP-1c mRNA, complete cds. or gi|29468503|gb|AF542546.1|AF542546 PLN Nicotiana attenuata photosystem I subunit XI mRNA, complete cds. or gi|3252791|gb|AB015609.1|AB015609 PLN Nicotiana sylvestris mRNA for S-adenosylmethionine decarboxylase, complete cds. or gi|42374816|gb|AY456272.1|AY456272 PLN Nicotiana…	52.0341	26
Tag-761	CATGAATAATATAAGTAACACATACA	35	21	16.2349	17.4649	0.764881	no hit	no hit	no hit	no hit	no hit
Tag-762	CATGAATAATATAATTTATGTTCTTT	1	1	0.463854	0.831663	0.588012	190748504 or 190817869 or 190879298 or minus74508956	FG153965.1 or FG175133.1 or FG197462.1 or minusDT726811.1	EST AGN_PNL226af1_b7.trimmed.seq AGN_PNL Nicotiana tabacum cDNA 5&apos;, mRNA sequence. or EST AGN_RNC122xc13f1.ab1 AGN_RNC Nicotiana tabacum cDNA 5&apos;, mRNA sequence. or EST AGN_RNC104xk03f1.ab1 AGN_RNC Nicotiana tabacum cDNA 5&apos;, mRNA sequence. or EST EST1160661 Aquilegia cDNA library Aquilegia formosa x Aquilegia pubescens cDNA clone CO1SC15, mRNA sequence.	40.14	20
Tag-763	CATGAATAATGGACACTCTTTTTCCT	6	4	2.78312	3.32665	0.710486	no hit	no hit	no hit	no hit	no hit
Tag-764	CATGAATAATGGCTATGGAGTGGAAT	1	2	0.463854	1.66333	0.27034	no hit	no hit	no hit	no hit	no hit
Tag-765	CATGAATAATGGCTATGGGAGTGGAA	545	280	252.801	232.866	0.246084	13096941	AW191823.1	EST EST019 cDNAs of Nicotiana attenuata insect-responsive genes isolated by mRNA differential-display RT-PCR Nicotiana attenuata cDNA clone pDH48.4 5&apos; similar to senescence-related protein SENU1 (Lycopersicon esculentum), mRNA sequence.	52.0341	26
Tag-766	CATGAATAATGGCTATGGGAGTGGAT	2	0	0.927708	0	0.526929	13096941	AW191823.1	EST EST019 cDNAs of Nicotiana attenuata insect-responsive genes isolated by mRNA differential-display RT-PCR Nicotiana attenuata cDNA clone pDH48.4 5&apos; similar to senescence-related protein SENU1 (Lycopersicon esculentum), mRNA sequence.	50.0517	25
Tag-767	CATGAATAATGGCTATGGGGAGTGGA	4	0	1.85542	0	0.216554	no hit	no hit	no hit	no hit	no hit
Tag-768	CATGAATAATGGCTATGGGTAGTGGA	1	1	0.463854	0.831663	0.588012	no hit	no hit	no hit	no hit	no hit
Tag-769	CATGAATAATGGTCAAGAAGATGTAA	2	0	0.927708	0	0.526929	20169366 or 32877741 or 94326196 or minus156658008 or minus190729654 or minus7408953 or minus9251142 or minus9251143 or minus9291528	BP134856.1 or BQ117404.1 or EB679798.1 or minusAM813234.1 or minusAW647715.1 or minusBE341611.1 or minusBE341612.1 or minusBE353456.1 or minusFG195046.1	EST EST602980 mixed potato tissues Solanum tuberosum cDNA clone STMDS45 3&apos; end, mRNA sequence. or EST EST393351 potato stolon, Cornell University Solanum tuberosum cDNA clone cSTA18J2, mRNA sequence. or EST EST393350 potato stolon, Cornell University Solanum tuberosum cDNA clone cSTA18J4, mRNA sequence. or EST EST307196 tomato germinating seedlings, TAMU Solanum lycopersicum cDNA clone cLEI1…	52.0341	26
Tag-770	CATGAATAATTAGCATCTTGTGTTGT	20	7	9.27708	5.82164	0.314895	gnl|BL_ORD_ID|2970	no ref	gi|10798651|gb|AJ299256.1|AJ299256 PLN Nicotiana tabacum mRNA for malate dehydrogenase (md1 gene).	52.0341	26
Tag-771	CATGAATACAAAACTAACACTGAATT	2	0	0.927708	0	0.526929	no hit	no hit	no hit	no hit	no hit
Tag-772	CATGAATACACCACAGGCACTTTACT	9	2	4.17469	1.66333	0.273751	52838597 or 94464887 or minus190743640 or minus190746878 or minus190777808 or minus190779890 or minus39880855 or minus48756681 or minus60110203 or minus60110204	BP534870.1 or EB700762.1 or minusBP747077.1 or minusCK295950.1 or minusDN169811.1 or minusDN169812.1 or minusFG164319.1 or minusFG168568.1 or minusFG179512.1 or minusFG186297.1	EST LH__Ea05M02.f LH__Ea Solanum habrochaites cDNA clone LH__Ea05M02 5&apos;, mRNA sequence. or EST LH__Ea05M01.f LH__Ea Solanum habrochaites cDNA clone LH__Ea05M01 5&apos;, mRNA sequence. or EST BP534870 MAT005 Nicotiana tabacum cDNA clone BY34077, mRNA sequence. or EST AGN_PNL210cr1_f11.trimmed.seq AGN_PNL Nicotiana tabacum cDNA 3&apos;, mRNA sequence. or EST AGN_PNL201br1_c6.trimmed.seq AGN_PN…	46.087	23
Tag-773	CATGAATACACCACAGGCACTTTTAC	195	74	90.4516	61.5431	0.00379648	52838597 or 92022807 or 94464887 or minus190743640 or minus190746878 or minus190777808 or minus190779890 or minus39880855 or minus48756681 or minus60110203 or minus60110204	BP534870.1 or EB434512.1 or EB700762.1 or minusBP747077.1 or minusCK295950.1 or minusDN169811.1 or minusDN169812.1 or minusFG164319.1 or minusFG168568.1 or minusFG179512.1 or minusFG186297.1	EST TL13.107F20F.060315T7 TL13 Nicotiana tabacum cDNA clone TL13.107F20, mRNA sequence. or EST LH__Ea05M02.f LH__Ea Solanum habrochaites cDNA clone LH__Ea05M02 5&apos;, mRNA sequence. or EST LH__Ea05M01.f LH__Ea Solanum habrochaites cDNA clone LH__Ea05M01 5&apos;, mRNA sequence. or EST BP534870 MAT005 Nicotiana tabacum cDNA clone BY34077, mRNA sequence. or EST AGN_PNL210cr1_f11.trimmed.seq AGN_PN…	52.0341	26
Tag-774	CATGAATACAGAAGAGCATAATGAAG	7	4	3.24698	3.32665	0.885441	no hit	no hit	no hit	no hit	no hit
Tag-775	CATGAATACATTCTGGAAAATACGGT	2	3	0.927708	2.49499	0.254729	no hit	no hit	no hit	no hit	no hit
Tag-776	CATGAATACCCGAATTCAACTTGTTT	2	0	0.927708	0	0.526929	no hit	no hit	no hit	no hit	no hit
Tag-777	CATGAATACCTGCCATCTTTAACAGC	6	6	2.78312	4.98998	0.289719	no hit	no hit	no hit	no hit	no hit
Tag-778	CATGAATACCTTATTTATATCATCTG	1	1	0.463854	0.831663	0.588012	no hit	no hit	no hit	no hit	no hit
Tag-779	CATGAATACTAGCTTAACTGTAATGA	2	0	0.927708	0	0.526929	190143298 or 190146384 or 39867355 or 39879617 or 39881068 or 39881661 or 39882312 or 48755020 or 92030206 or 92036723 or 92040452 or minus156673003 or minus39879619 or minus39881070	BP745416.1 or CK289145.1 or CK295332.1 or CK296059.1 or CK296357.1 or CK296682.1 or EB441911.1 or EB448428.1 or EB452155.1 or FG643202.1 or FG644884.1 or minusAM784265.1 or minusCK295333.1 or minusCK296060.1	EST TT-41_B07 K326 early senescent leaf library Nicotiana tabacum cDNA, mRNA sequence. or EST KT7C.113K19F.051221T7 KT7 Nicotiana tabacum cDNA clone KT7C.113K19, mRNA sequence. or EST KN6B.110I15F.060106T7 KN6B Nicotiana tabacum cDNA clone KN6B.110I15, mRNA sequence. or EST BP745416 partially normalized diploid tobacco cDNA library Nicotiana sylvestris cDNA clone L-023_C09, mRNA sequence. or EST …	52.0341	26
Tag-780	CATGAATACTATATCAAGGAATTATT	22	20	10.2048	16.6333	0.11119	no hit	no hit	no hit	no hit	no hit
Tag-781	CATGAATACTTTTCGTGCTAGTAACT	3	1	1.39156	0.831663	0.822782	no hit	no hit	no hit	no hit	no hit
Tag-782	CATGAATAGAACCACACAAATGCAAT	3	2	1.39156	1.66333	0.742034	minus156680949 or minus190779664	minusAM841276.1 or minusFG198691.1	EST AM841276 DL, diurnal library Nicotiana tabacum cDNA clone nt005257069, mRNA sequence. or EST AGN_PNL227cr1_e8.trimmed.seq AGN_PNL Nicotiana tabacum cDNA 3&apos;, mRNA sequence.	44.1047	22
Tag-783	CATGAATAGAGATAGAGATTATCTCA	1	1	0.463854	0.831663	0.588012	190143090 or minus117300763	FG643690.1 or minusEG649984.1	EST D156-AG2 Ethylene Induced Tobacco Leaf cDNA Library Nicotiana tabacum cDNA, mRNA sequence. or EST TT-08_O18 K326 late senescent leaf library Nicotiana tabacum cDNA, mRNA sequence.	52.0341	26
Tag-784	CATGAATAGATGTCTTGTATATCTGT	2	2	0.927708	1.66333	0.498382	no hit	no hit	no hit	no hit	no hit
Tag-785	CATGAATAGCAAGAAGTCAGTCATAT	0	2	0	1.66333	0.0924802	no hit	no hit	no hit	no hit	no hit
Tag-786	CATGAATAGCATCAACATTTATGCAC	1	1	0.463854	0.831663	0.588012	minus190738660 or minus39886572	minusCK298819.1 or minusFG173939.1	EST AGN_RNC125xp09r1.ab1 AGN_RNC Nicotiana tabacum cDNA 3&apos;, mRNA sequence. or EST EST761533 Nicotiana benthamiana mixed tissue cDNA library, normalized, full-length Nicotiana benthamiana cDNA clone NBMDI40 3&apos; end, mRNA sequence.	44.1047	22
Tag-787	CATGAATAGCCTCATCATATAGATAT	1	1	0.463854	0.831663	0.588012	190879767 or minus190723699 or minus190744223 or minus190751943 or minus190806087	FG163160.1 or minusFG163239.1 or minusFG175080.1 or minusFG181008.1 or minusFG189547.1	EST AGN_PNL215ar1_c3.trimmed.seq AGN_PNL Nicotiana tabacum cDNA 3&apos;, mRNA sequence. or EST AGN_PNL203br1_f7.trimmed.seq AGN_PNL Nicotiana tabacum cDNA 3&apos;, mRNA sequence. or EST AGN_RNC123xf12r1.ab1 AGN_RNC Nicotiana tabacum cDNA 3&apos;, mRNA sequence. or EST AGN_RNC015xl03r1.ab1 AGN_RNC Nicotiana tabacum cDNA 3&apos;, mRNA sequence. or EST AGN_RNC015xl03f1.ab1 AGN_RNC Nicotiana tabacum …	46.087	23
Tag-788	CATGAATAGCTACGACCAAAACCAGG	3	1	1.39156	0.831663	0.822782	123213106 or 123221677 or 123221810 or 123221825 or 123221842 or 123222654 or 123222699 or 123223494 or 190142981 or 190145191	EH617969.1 or EH621841.1 or EH621918.1 or EH621929.1 or EH621940.1 or EH622477.1 or EH622508.1 or EH622966.1 or FG642394.1 or FG643671.1	EST TT-08_J18 K326 late senescent leaf library Nicotiana tabacum cDNA, mRNA sequence. or EST TT-17_D17 K326 early senescent leaf library Nicotiana tabacum cDNA, mRNA sequence. or EST CHO_SL020xh24f1.ab1 CHO_SL Nicotiana tabacum cDNA, mRNA sequence. or EST CHO_SL024xm05f1.ab1 CHO_SL Nicotiana tabacum cDNA, mRNA sequence. or EST CHO_SL024xe17f1.ab1 CHO_SL Nicotiana tabacum cDNA, mRNA sequence. or E…	44.1047	22
Tag-789	CATGAATAGCTGAAGTGAAGTTCTCT	10	7	4.63854	5.82164	0.598652	minus156652930 or minus156663748	minusAM822998.1 or minusAM826669.1	EST AM826669 COL, cold overnight library Nicotiana tabacum cDNA clone nt006100096, mRNA sequence. or EST AM822998 seedling library, SL Nicotiana tabacum cDNA clone nt002247018, mRNA sequence.	48.0694	24
Tag-790	CATGAATAGGCAAGGGCTTTTCACTT	0	2	0	1.66333	0.0924802	150434637 or 16245537 or 16245555 or 18262508 or 190138092 or 50892302 or 58234287 or minus16227730 or minus190752021 or minus190757508 or minus190757779 or minus190871002 or minus190874996	AJ784681.1 or BI931065.1 or BI931083.1 or BM410878.1 or BP890816.1 or ES893230.1 or FG637101.1 or minusBI924430.1 or minusFG152034.1 or minusFG158003.1 or minusFG164498.1 or minusFG174289.1 or minusFG182994.1	EST AJ784681 Lycopersicon esculentum var. cerasiforme fruit 8 days post anthesis Solanum lycopersicum var. cerasiforme cDNA clone LE08DE09, mRNA sequence. or EST LET059_2006-11-02_1/LET059_D12_045_1 Solanum lycopersicum trichomes Solanum lycopersicum cDNA, mRNA sequence. or EST EST585205 tomato breaker fruit Solanum lycopersicum cDNA clone cLEG54N10 5&apos; end, mRNA sequence. or EST BP890816 Lyc…	52.0341	26
Tag-791	CATGAATAGGCGTGGTGGCTTCAATA	2	0	0.927708	0	0.526929	156658355 or 190135064 or 190144001 or 190730918 or 190800331 or 190882345 or 92039543 or 92039553 or minus190786132 or minus190788815	AM829279.1 or EB451248.1 or EB451258.1 or FG155881.1 or FG160946.1 or FG180691.1 or FG633858.1 or FG642195.1 or minusFG155955.1 or minusFG180783.1	EST TT-09_L22 K326 early senescent leaf library Nicotiana tabacum cDNA, mRNA sequence. or EST TT-03_B16 tobacco leaf library Nicotiana tabacum cDNA, mRNA sequence. or EST AM829279 COL, cold overnight library Nicotiana tabacum cDNA clone nt006211031, mRNA sequence. or EST KT7C.110A22F.051221T7 KT7 Nicotiana tabacum cDNA clone KT7C.110A22, mRNA sequence. or EST KT7C.110A09F.051221T7 KT7 Nicotiana t…	52.0341	26
Tag-792	CATGAATAGGGAAGATTAAAACAATA	2	10	0.927708	8.31663	0.00089608	156675334 or 190720667 or minus156668070 or minus190806982	AM806302.1 or FG192351.1 or minusAM808065.1 or minusFG193594.1	EST AM808065 seedling library, SL Nicotiana tabacum cDNA clone nt002140003, mRNA sequence. or EST AM806302 COL, cold overnight library Nicotiana tabacum cDNA clone nt006154056, mRNA sequence. or EST AGN_PNL218dr1_h7.trimmed.seq AGN_PNL Nicotiana tabacum cDNA 3&apos;, mRNA sequence. or EST AGN_PNL220cr1_f3.trimmed.seq AGN_PNL Nicotiana tabacum cDNA 3&apos;, mRNA sequence.	52.0341	26
Tag-793	CATGAATAGTATATCCGAGCCAAAAA	0	2	0	1.66333	0.0924802	minus190138547	minusFG635066.1	EST TT-30_I12 tobacco leaf library Nicotiana tabacum cDNA, mRNA sequence.	52.0341	26
Tag-794	CATGAATAGTCTCATCTGGTTTGTGT	0	2	0	1.66333	0.0924802	no hit	no hit	no hit	no hit	no hit
Tag-795	CATGAATAGTTCCTGCGTAACTCTCC	2	2	0.927708	1.66333	0.498382	156662359 or 190142309 or minus156648636 or minus156688554 or minus156703113 or minus190724051 or minus190852960 or minus39870618	AM833049.1 or FG640808.1 or minusAM807282.1 or minusAM817842.1 or minusAM842056.1 or minusCK290805.1 or minusFG152416.1 or minusFG177370.1	EST EST753519 Nicotiana benthamiana mixed tissue cDNA library, normalized, full-length Nicotiana benthamiana cDNA clone NBMBX55 3&apos; end, mRNA sequence. or EST AM817842 COL, cold overnight library Nicotiana tabacum cDNA clone nt006188018, mRNA sequence. or EST TT-07_H04 K326 trichome library Nicotiana tabacum cDNA, mRNA sequence. or EST AM842056 COL, cold overnight library Nicotiana tabacum cD…	52.0341	26
Tag-796	CATGAATAGTTGTCGAATTGGCCTGA	3	3	1.39156	2.49499	0.429636	no hit	no hit	no hit	no hit	no hit
Tag-797	CATGAATATAAGAACTCCAATGAGAA	2	0	0.927708	0	0.526929	minus156662060	minusAM809084.1	EST AM809084 DL, diurnal library Nicotiana tabacum cDNA clone nt005179042, mRNA sequence.	46.087	23
Tag-798	CATGAATATAATGCTTACGAACGTGC	4	3	1.85542	2.49499	0.625861	39850449 or 39862587 or 39865115 or 39870200 or 39872221 or 39877631 or 39878541 or 39879415 or 39885334 or 48761632	BP752028.1 or CK280629.1 or CK286736.1 or CK288020.1 or CK290587.1 or CK291607.1 or CK294339.1 or CK294795.1 or CK295232.1 or CK298198.1	EST BP752028 partially normalized diploid tobacco cDNA library Nicotiana sylvestris cDNA clone R-103_F11, mRNA sequence. or EST EST760912 Nicotiana benthamiana mixed tissue cDNA library, normalized, full-length Nicotiana benthamiana cDNA clone NBMDE25 5&apos; end, mRNA sequence. or EST EST757946 Nicotiana benthamiana mixed tissue cDNA library, normalized, full-length Nicotiana benthamiana cDNA cl…	52.0341	26
Tag-799	CATGAATATAATTATAGATGAAACCT	2	2	0.927708	1.66333	0.498382	minus190828898 or minus47509456	minusCN744459.1 or minusFG184409.1	EST AGN_PNL208ar1_a4.trimmed.seq AGN_PNL Nicotiana tabacum cDNA 3&apos;, mRNA sequence. or EST SAL_US025xi07r1.ab1 SAL_US N.Bentheme Nicotiana benthamiana cDNA 3&apos;, mRNA sequence.	52.0341	26
Tag-800	CATGAATATAGAGCTACTGCAACTTT	11	5	5.1024	4.15832	0.779228	no hit	no hit	no hit	no hit	no hit
Tag-801	CATGAATATATAGATAGTTACTCTGA	9	3	4.17469	2.49499	0.512282	minus90449384	minusDY911267.1	EST CHAX6566.b1_K09.ab1 CHA(XYZ) common wild sunflower Helianthus annuus cDNA clone CHAX6566, mRNA sequence.	40.14	20
Tag-802	CATGAATATATGCATCCACACCCTGT	1	5	0.463854	4.15832	0.0207248	32873070 or minus123211565 or minus123218559 or minus123219805 or minus123222047 or minus190140277 or minus190143970 or minus190144945 or minus76868833 or minus76869779	BP130185.1 or minusDV159826.1 or minusDV160771.1 or minusEH616744.1 or minusEH619135.1 or minusEH620217.1 or minusEH622095.1 or minusFG640393.1 or minusFG641668.1 or minusFG642164.1	EST BP130185 MAT001 Nicotiana tabacum cDNA clone BY2126, mRNA sequence. or EST TT-09_C22 K326 early senescent leaf library Nicotiana tabacum cDNA, mRNA sequence. or EST TT-02_B12 K326 early senescent leaf library Nicotiana tabacum cDNA, mRNA sequence. or EST TT-10_J01 Burley21 trichome library Nicotiana tabacum cDNA, mRNA sequence. or EST KP1B.104C14F.050725T7 KP1B Nicotiana tabacum cDNA clone KP…	44.1047	22
Tag-803	CATGAATATATTAGGCCACTACTCAA	4	2	1.85542	1.66333	0.976333	no hit	no hit	no hit	no hit	no hit
Tag-804	CATGAATATATTCGAAAAAGTTGCTA	3	0	1.39156	0	0.3378	no hit	no hit	no hit	no hit	no hit
Tag-805	CATGAATATATTCTGTAAAGCCAAGA	1	1	0.463854	0.831663	0.588012	no hit	no hit	no hit	no hit	no hit
Tag-806	CATGAATATCAGCTGGAAGTTTGTCT	2	0	0.927708	0	0.526929	minus120548152	minusEH367016.1	EST b12_j001_plate_143 j001 Nicotiana benthamiana cDNA 5&apos; similar to AT5g55220/MCO15_17, mRNA sequence.	44.1047	22
Tag-807	CATGAATATCCTTCGCCCCTTATCTC	5	1	2.31927	0.831663	0.4378	117300789 or 190137149 or 51356999 or 94324754 or minus190751583 or minus190834246 or minus190877026	CO997775.1 or EB678356.1 or EG650010.1 or FG635318.1 or minusFG163228.1 or minusFG179719.1 or minusFG195582.1	EST D177-BB7 Ethylene Induced Tobacco Leaf cDNA Library Nicotiana tabacum cDNA, mRNA sequence. or EST AGN_PNL223br1_c8.trimmed.seq AGN_PNL Nicotiana tabacum cDNA 3&apos;, mRNA sequence. or EST AGN_PNL201cr1_e8.trimmed.seq AGN_PNL Nicotiana tabacum cDNA 3&apos;, mRNA sequence. or EST AGN_RNC015xj03r1.ab1 AGN_RNC Nicotiana tabacum cDNA 3&apos;, mRNA sequence. or EST TT-34_D17 tobacco leaf library N…	52.0341	26
Tag-808	CATGAATATCGTCATATTTGATTTGC	12	7	5.56625	5.82164	0.864173	94324623	EB678225.1	EST KG9B.103O20F.051128T7 KG9B Nicotiana tabacum cDNA clone KG9B.103O20, mRNA sequence.	44.1047	22
Tag-809	CATGAATATCTCATTCAGGACATTGT	1	1	0.463854	0.831663	0.588012	52830495	BP526768.1	EST BP526768 MAT001 Nicotiana tabacum cDNA clone BY11515, mRNA sequence.	52.0341	26
Tag-810	CATGAATATCTCCACTTGGCTGGTGT	27	15	12.5241	12.4749	0.971212	190142786 or 52837633 or 76868824	BP533906.1 or DV159817.1 or FG643610.1	EST TT-07_I01 K326 late senescent leaf library Nicotiana tabacum cDNA, mRNA sequence. or EST KP1B.101H12F.050722T7 KP1B Nicotiana tabacum cDNA clone KP1B.101H12, mRNA sequence. or EST BP533906 MAT005 Nicotiana tabacum cDNA clone BY31227, mRNA sequence.	52.0341	26
Tag-811	CATGAATATCTCGGAATATTGATCCA	1	1	0.463854	0.831663	0.588012	no hit	no hit	no hit	no hit	no hit
Tag-812	CATGAATATGAACTACTTGAAAGTTT	3	1	1.39156	0.831663	0.822782	120550350	EH369214.1	EST B01_j001_plate_72 j001 Nicotiana benthamiana cDNA 5&apos; similar to F16N3.20, mRNA sequence.	52.0341	26
Tag-813	CATGAATATGACCACCTAGACGGAAC	1	1	0.463854	0.831663	0.588012	12587797 or 53786676 or 62950392 or 8104314 or 8104315 or minus13680565 or minus14085102 or minus190738599 or minus53788044 or minus53788960 or minus62948621	AW928919.1 or AW928920.1 or BG097762.1 or CV504319.1 or DN940123.1 or minusBG629092.1 or minusBG735413.1 or minusCV505687.1 or minusCV506603.1 or minusDN938362.1 or minusFG152520.1	EST AGN_RNC108xl24r1.ab1 AGN_RNC Nicotiana tabacum cDNA 3&apos;, mRNA sequence. or EST EST462281 potato leaves and petioles Solanum tuberosum cDNA clone cSTB48G3 5&apos; sequence, mRNA sequence. or EST 70850.1 Mixed Floral Solanum tuberosum cDNA clone 70850 5&apos;, mRNA sequence. or EST cC-esflcLEL25O13d1 Tomato flower library from a mixture of developmental stages Solanum lycopersicum cDNA clon…	46.087	23
Tag-814	CATGAATATGATAGACATTTCATTTT	2	2	0.927708	1.66333	0.498382	minus94464076	minusEB699951.1	EST NecGex_204D01 Ornamental tobacco (LxS8) Stage 6 Floral Nectary subtracted cDNA library Nicotiana langsdorffii x Nicotiana sanderae cDNA clone NecGEx_Clone 204D01 similar to SP|Q92570|NR43_HUMAN Nuclear hormone receptor NOR-1 (Neuron-derived orphan receptor 1) (Mitogen inducednuclear orphan receptor). [Human] {Homo sapiens},partial (3%), mRNA sequence.	52.0341	26
Tag-815	CATGAATATGCAAAAAGGAAGATACC	26	18	12.0602	14.9699	0.461657	minus156681266 or minus190810367	minusAM846529.1 or minusFG190248.1	EST AM846529 COL, cold overnight library Nicotiana tabacum cDNA clone nt006010011, mRNA sequence. or EST AGN_PNL216ar1_a8.trimmed.seq AGN_PNL Nicotiana tabacum cDNA 3&apos;, mRNA sequence.	44.1047	22
Tag-816	CATGAATATGCAAAAGGAAGATACCT	3	1	1.39156	0.831663	0.822782	no hit	no hit	no hit	no hit	no hit
Tag-817	CATGAATATGGAAGCATCAAGTTCAT	29	10	13.4518	8.31663	0.199263	no hit	no hit	no hit	no hit	no hit
Tag-818	CATGAATATGTGAAGAGTTTTGCTTT	4	2	1.85542	1.66333	0.976333	minus190843144	minusFG162547.1	EST AGN_RNC016xm04r1.ab1 AGN_RNC Nicotiana tabacum cDNA 3&apos;, mRNA sequence.	52.0341	26
Tag-819	CATGAATATTAATTTCCTCCTGGTAA	38	29	17.6265	24.1182	0.200125	no hit	no hit	no hit	no hit	no hit
Tag-820	CATGAATATTATTACCAGACAGGGTT	1	1	0.463854	0.831663	0.588012	no hit	no hit	no hit	no hit	no hit
Tag-821	CATGAATATTGCAGAATTTTTTGATG	1	1	0.463854	0.831663	0.588012	76870912	DV161904.1	EST KP1B.109I13F.050727T7 KP1B Nicotiana tabacum cDNA clone KP1B.109I13, mRNA sequence.	52.0341	26
Tag-822	CATGAATATTGGAATTTGAATAGTCT	12	14	5.56625	11.6433	0.0579116	156643958 or 94462205 or minus156684192	AM780160.1 or EB698080.1 or minusAM844459.1	EST AM844459 seedling library, SL Nicotiana tabacum cDNA clone nt002112048, mRNA sequence. or EST AM780160 COL, cold overnight library Nicotiana tabacum cDNA clone nt006230057, mRNA sequence. or EST NecGex_342C09 Ornamental tobacco (LxS8) post-fertilization Floral nectary cDNA library Nicotiana langsdorffii x Nicotiana sanderae cDNA clone NecGEx_Clone 342C09 similar to maturase K [Nicotiana benth…	52.0341	26
Tag-823	CATGAATATTTGGATGGTACGGATGT	9	3	4.17469	2.49499	0.512282	gnl|BL_ORD_ID|2807	no ref	gi|12003383|gb|AF211531.1|AF211531 PLN Nicotiana tabacum Avr9/Cf-9 rapidly elicited protein 111B (ACRE111B) mRNA, complete cds.	44.1047	22
Tag-824	CATGAATATTTTGCTATAAATGAAGA	0	2	0	1.66333	0.0924802	no hit	no hit	no hit	no hit	no hit
Tag-825	CATGAATATTTTTAGAGATGTCACCA	10	4	4.63854	3.32665	0.650712	190139929 or 83417831 or 83422150 or 92020969 or 94325398 or minus156704348 or minus190757728 or minus190848206 or minus190882831 or minus48755853	DV999825.1 or DW004144.1 or EB432681.1 or EB679000.1 or FG635125.1 or minusAM789978.1 or minusBP746249.1 or minusFG152741.1 or minusFG173554.1 or minusFG195270.1	EST TT-07_A19 tobacco leaf library Nicotiana tabacum cDNA, mRNA sequence. or EST AM789978 COL, cold overnight library Nicotiana tabacum cDNA clone nt006094033, mRNA sequence. or EST KL5B.118J24F.060217T7 KL5B Nicotiana tabacum cDNA clone KL5B.118J24, mRNA sequence. or EST KG9B.106B02F.051129T7 KG9B Nicotiana tabacum cDNA clone KG9B.106B02, mRNA sequence. or EST KR3B.107O06F.051110T7 KR3B Nicotian…	52.0341	26
Tag-826	CATGAATCAACTACTAACATTCATTG	13	11	6.0301	9.14829	0.292635	no hit	no hit	no hit	no hit	no hit
Tag-827	CATGAATCAAGCTGGCAGTGCACAAA	1	1	0.463854	0.831663	0.588012	no hit	no hit	no hit	no hit	no hit
Tag-828	CATGAATCAAGTCAGCTGTGATGAAT	6	1	2.78312	0.831663	0.312606	no hit	no hit	no hit	no hit	no hit
Tag-829	CATGAATCAAGTCTAGCTGCAGAAAA	7	0	3.24698	0	0.0570544	no hit	no hit	no hit	no hit	no hit
Tag-830	CATGAATCAGACACGACCACTTCCAT	4	0	1.85542	0	0.216554	no hit	no hit	no hit	no hit	no hit
Tag-831	CATGAATCAGAGCAATCAATATTGAA	2	0	0.927708	0	0.526929	190794291 or 190881340	FG140656.1 or FG196791.1	EST AGN_PNL225af1_f10.trimmed.seq AGN_PNL Nicotiana tabacum cDNA 5&apos;, mRNA sequence. or EST AGN_ELP020xo23f1.ab1 AGN_ELP Nicotiana tabacum cDNA 5&apos;, mRNA sequence.	52.0341	26
Tag-832	CATGAATCAGATAGAAGAATTAGCAT	1	1	0.463854	0.831663	0.588012	no hit	no hit	no hit	no hit	no hit
Tag-833	CATGAATCAGTCCTTACTGTCTGCCG	4	1	1.85542	0.831663	0.605191	no hit	no hit	no hit	no hit	no hit
Tag-834	CATGAATCAGTTGACTTCAATACACT	12	6	5.56625	4.98998	0.896938	190863694 or minus190869317	FG160956.1 or minusFG161029.1	EST AGN_RNC019xl23r1.ab1 AGN_RNC Nicotiana tabacum cDNA 3&apos;, mRNA sequence. or EST AGN_RNC019xl23f1.ab1 AGN_RNC Nicotiana tabacum cDNA 5&apos;, mRNA sequence.	44.1047	22
Tag-835	CATGAATCATAATGAGAAATTAGCTG	29	11	13.4518	9.14829	0.294164	156678398 or 190829947 or minus190750845 or minus190878345	AM833232.1 or FG132958.1 or minusFG157050.1 or minusFG197545.1	EST AM833232 seedling library, SL Nicotiana tabacum cDNA clone nt002111016, mRNA sequence. or EST AGN_PNL226ar1_b11.trimmed.seq AGN_PNL Nicotiana tabacum cDNA 3&apos;, mRNA sequence. or EST AGN_RNC026xo17r1.ab1 AGN_RNC Nicotiana tabacum cDNA 3&apos;, mRNA sequence. or EST AGN_ELP019xn04f1.ab1 AGN_ELP Nicotiana tabacum cDNA 5&apos;, mRNA sequence.	52.0341	26
Tag-836	CATGAATCATATAGTTAGTGTGGCCT	2	0	0.927708	0	0.526929	no hit	no hit	no hit	no hit	no hit
Tag-837	CATGAATCATCCAATATGGTATGGGC	5	41	2.31927	34.0982	7.26086e-14	190134728	FG633447.1	EST TT-24_H21 tobacco leaf library Nicotiana tabacum cDNA, mRNA sequence.	52.0341	26
Tag-838	CATGAATCATTCTGGCGATAACTGTG	4	3	1.85542	2.49499	0.625861	no hit	no hit	no hit	no hit	no hit
Tag-839	CATGAATCATTGTTTTCGGATAGCTG	1	1	0.463854	0.831663	0.588012	no hit	no hit	no hit	no hit	no hit
Tag-840	CATGAATCCAAAGGCTCTTTGTCTCT	10	2	4.63854	1.66333	0.202191	190729892 or 76866951 or 94457691 or 94458042 or minus156669014	DV157944.1 or EB693566.1 or EB693917.1 or FG169927.1 or minusAM786678.1	EST KG9B.002E14F.050720T7 KG9B Nicotiana tabacum cDNA clone KG9B.002E14, mRNA sequence. or EST AM786678 seedling library, SL Nicotiana tabacum cDNA clone nt002037053, mRNA sequence. or EST NecGex_042H02 Ornamental tobacco (LxS8) Stage 12 Floral nectary cDNA library Nicotiana langsdorffii x Nicotiana sanderae cDNA clone NecGEx_Clone 042H02 similar to GP|170920|gb|AAA34366.1|M62396 ribosomal protei…	52.0341	26
Tag-841	CATGAATCCAACTGATTTCTGCCGCT	1	1	0.463854	0.831663	0.588012	no hit	no hit	no hit	no hit	no hit
Tag-842	CATGAATCCACTGATTCTGCCGCTTC	5	2	2.31927	1.66333	0.813383	no hit	no hit	no hit	no hit	no hit
Tag-843	CATGAATCCACTGATTTACTGCCGCT	2	0	0.927708	0	0.526929	no hit	no hit	no hit	no hit	no hit
Tag-844	CATGAATCCACTGATTTCTGACCGCT	0	2	0	1.66333	0.0924802	34506577 or 61671111 or minus38012784 or minus49447253 or minus49447306 or minus57880776 or minus66984044 or minus67191427 or minus67562060 or minus74158995	CF477708.1 or DN613611.1 or minusBX678854.1 or minusCO365936.1 or minusCO365989.1 or minusCX645947.1 or minusDR060477.1 or minusDR078994.1 or minusDR102705.1 or minusDT628927.1	EST RTNIT1_28_C06.b1_A029 Roots minus nitrogen Pinus taeda cDNA clone RTNIT1_28_C06_A029 3&apos;, mRNA sequence. or EST RTWW3_9_H02.g1_A022 Well-watered loblolly pine roots WW3 Pinus taeda cDNA clone RTWW3_9_H02_A022 5&apos;, mRNA sequence. or EST EST1155497 Subtracted pine embryo library, Lib_B Pinus taeda cDNA clone PIMD358 5&apos; end, mRNA sequence. or EST STRR1_83_E05.b1_A033 Stem Response R…	42.1223	21
Tag-845	CATGAATCCACTGATTTCTGCCCGCT	0	2	0	1.66333	0.0924802	26259438 or 87113690 or minus32271213 or minus32271744 or minus32272055 or minus32272222 or minus32272397 or minus32272399 or minus32272436 or minus87113689	CA810501.1 or DY380474.1 or minusCD720372.1 or minusCD720903.1 or minusCD721214.1 or minusCD721381.1 or minusCD721556.1 or minusCD721558.1 or minusCD721595.1 or minusDY380473.1	EST ZO__Eg0007N07.r ZO__Eg Zingiber officinale cDNA clone ZO__Eg0007N07 3&apos;, mRNA sequence. or EST ZO__Eg0007N07.f ZO__Eg Zingiber officinale cDNA clone ZO__Eg0007N07 5&apos;, mRNA sequence. or EST CA22LI06IIF-D7 Cabernet Sauvignon Leaf - CA22LI Vitis vinifera cDNA clone CA22LI06IIF-D7 5&apos;, mRNA sequence. or EST VVB184B09_415097 An expressed sequence tag database for abiotic stressed leav…	44.1047	22
Tag-846	CATGAATCCACTGATTTCTGCCGATT	3	0	1.39156	0	0.3378	26259438 or 87113690 or minus32271213 or minus32271744 or minus32272055 or minus32272222 or minus32272397 or minus32272399 or minus32272436 or minus87113689	CA810501.1 or DY380474.1 or minusCD720372.1 or minusCD720903.1 or minusCD721214.1 or minusCD721381.1 or minusCD721556.1 or minusCD721558.1 or minusCD721595.1 or minusDY380473.1	EST ZO__Eg0007N07.r ZO__Eg Zingiber officinale cDNA clone ZO__Eg0007N07 3&apos;, mRNA sequence. or EST ZO__Eg0007N07.f ZO__Eg Zingiber officinale cDNA clone ZO__Eg0007N07 5&apos;, mRNA sequence. or EST CA22LI06IIF-D7 Cabernet Sauvignon Leaf - CA22LI Vitis vinifera cDNA clone CA22LI06IIF-D7 5&apos;, mRNA sequence. or EST VVB184B09_415097 An expressed sequence tag database for abiotic stressed leav…	46.087	23
Tag-847	CATGAATCCACTGATTTCTGCCGCTA	0	2	0	1.66333	0.0924802	156678827 or 190143612 or 26259438 or 87113690 or 92026693 or 92027019 or 92031868 or 92034498 or minus32271213 or minus32271744 or minus32272055 or minus32272222 or minus32272397 or minus32272399 or minus32272436 or minus87113689	AM837423.1 or CA810501.1 or DY380474.1 or EB438398.1 or EB438724.1 or EB443573.1 or EB446203.1 or FG641446.1 or minusCD720372.1 or minusCD720903.1 or minusCD721214.1 or minusCD721381.1 or minusCD721556.1 or minusCD721558.1 or minusCD721595.1 or minusDY380473.1	EST TT-31_F01 K326 trichome library Nicotiana tabacum cDNA, mRNA sequence. or EST AM837423 seedling library, SL Nicotiana tabacum cDNA clone nt002247085, mRNA sequence. or EST KR2B.110L20F.051229T7 KR2B Nicotiana tabacum cDNA clone KR2B.110L20, mRNA sequence. or EST KR2B.002M07F.051019T7 KR2B Nicotiana tabacum cDNA clone KR2B.002M07, mRNA sequence. or EST KN6B.101I18F.051230T7 KN6B Nicotiana taba…	50.0517	25
Tag-848	CATGAATCCACTGATTTCTGCCGCTC	2	1	0.927708	0.831663	0.905683	26259438 or 87113690 or minus32271213 or minus32271744 or minus32272055 or minus32272222 or minus32272397 or minus32272399 or minus32272436 or minus87113689	CA810501.1 or DY380474.1 or minusCD720372.1 or minusCD720903.1 or minusCD721214.1 or minusCD721381.1 or minusCD721556.1 or minusCD721558.1 or minusCD721595.1 or minusDY380473.1	EST ZO__Eg0007N07.r ZO__Eg Zingiber officinale cDNA clone ZO__Eg0007N07 3&apos;, mRNA sequence. or EST ZO__Eg0007N07.f ZO__Eg Zingiber officinale cDNA clone ZO__Eg0007N07 5&apos;, mRNA sequence. or EST CA22LI06IIF-D7 Cabernet Sauvignon Leaf - CA22LI Vitis vinifera cDNA clone CA22LI06IIF-D7 5&apos;, mRNA sequence. or EST VVB184B09_415097 An expressed sequence tag database for abiotic stressed leav…	50.0517	25
Tag-849	CATGAATCCACTGATTTCTGCCGCTT	1259	891	583.992	741.012	1.05294e-07	30844139	AY274821.1	PLN Cucumis sativus ATPase subunit III mRNA, complete cds.	52.0341	26
Tag-850	CATGAATCCACTGATTTCTGTCCGCT	3	1	1.39156	0.831663	0.822782	150431765	ES890360.1	EST LET009F7_2005-09-27_1/LET009F7_B11_1 Solanum lycopersicum trichomes Solanum lycopersicum cDNA, mRNA sequence.	44.1047	22
Tag-851	CATGAATCCACTGATTTCTGTCGCTT	1	1	0.463854	0.831663	0.588012	150431765	ES890360.1	EST LET009F7_2005-09-27_1/LET009F7_B11_1 Solanum lycopersicum trichomes Solanum lycopersicum cDNA, mRNA sequence.	52.0341	26
Tag-852	CATGAATCCACTGATTTCTTGCCGCT	1	1	0.463854	0.831663	0.588012	167027633	CU405299.1	EST CU405299 LG0ABA Eucalyptus gunnii cDNA, mRNA sequence.	40.14	20
Tag-853	CATGAATCCACTGATTTTCTGCCGCT	3	1	1.39156	0.831663	0.822782	no hit	no hit	no hit	no hit	no hit
Tag-854	CATGAATCCAGATATACTGTTACCAA	8	0	3.71083	0	0.036576	190142872 or 92020820 or 92026886 or minus190748395	EB432532.1 or EB438591.1 or FG643636.1 or minusFG202138.1	EST TT-08_A06 K326 late senescent leaf library Nicotiana tabacum cDNA, mRNA sequence. or EST KN6B.101D04F.051230T7 KN6B Nicotiana tabacum cDNA clone KN6B.101D04, mRNA sequence. or EST KL5B.118A05F.060217T7 KL5B Nicotiana tabacum cDNA clone KL5B.118A05, mRNA sequence. or EST AGN_PNL232br1_f8.trimmed.seq AGN_PNL Nicotiana tabacum cDNA 3&apos;, mRNA sequence.	52.0341	26
Tag-855	CATGAATCCAGCACCTTTGACGATAA	1	4	0.463854	3.32665	0.0501031	no hit	no hit	no hit	no hit	no hit
Tag-856	CATGAATCCAGTAAGAACTTTGGGGC	10	8	4.63854	6.6533	0.417468	190748617 or 190828372 or 32785097 or 83422217 or 83422496 or minus156666195 or minus156693908 or minus190823957 or minus190879822 or minus39881749	CD937589.1 or DW004211.1 or DW004490.1 or FG155266.1 or FG186947.1 or minusAM796759.1 or minusAM806600.1 or minusCK296401.1 or minusFG187035.1 or minusFG187794.1	EST OV.107I11F010206 OV Triticum aestivum cDNA clone OV107I11, mRNA sequence. or EST AM806600 DL, diurnal library Nicotiana tabacum cDNA clone nt005143032, mRNA sequence. or EST AM796759 seedling library, SL Nicotiana tabacum cDNA clone nt002177075, mRNA sequence. or EST KR3B.108O21F.051110T7 KR3B Nicotiana tabacum cDNA clone KR3B.108O21, mRNA sequence. or EST KR3B.108B13F.051110T7 KR3B Nicotiana…	52.0341	26
Tag-857	CATGAATCCCATCACACAGCTTAACT	3	1	1.39156	0.831663	0.822782	123222196 or 123222218 or 156679560 or 26259438 or 87113690 or minus32271213 or minus32271744 or minus32272055 or minus32272222 or minus32272397 or minus32272399 or minus32272436 or minus87113689	AM833347.1 or CA810501.1 or DY380474.1 or EH622210.1 or EH622229.1 or minusCD720372.1 or minusCD720903.1 or minusCD721214.1 or minusCD721381.1 or minusCD721556.1 or minusCD721558.1 or minusCD721595.1 or minusDY380473.1	EST ZO__Eg0007N07.r ZO__Eg Zingiber officinale cDNA clone ZO__Eg0007N07 3&apos;, mRNA sequence. or EST ZO__Eg0007N07.f ZO__Eg Zingiber officinale cDNA clone ZO__Eg0007N07 5&apos;, mRNA sequence. or EST CA22LI06IIF-D7 Cabernet Sauvignon Leaf - CA22LI Vitis vinifera cDNA clone CA22LI06IIF-D7 5&apos;, mRNA sequence. or EST VVB184B09_415097 An expressed sequence tag database for abiotic stressed leav…	52.0341	26
Tag-858	CATGAATCCCATCAGCCGACAGAATT	2	0	0.927708	0	0.526929	190137523 or 190140811 or 52588797 or 52588970 or 52589754 or 52834988 or 52835009 or 52835776 or 52836236 or 91064549	BP531261.1 or BP531282.1 or BP532049.1 or BP532509.1 or CV296976.1 or CV297063.1 or CV297454.1 or EB175131.1 or FG637432.1 or FG639474.1	EST EST885831 petunia floral development cDNA library Petunia x hybrida cDNA clone Petunia-DevA-29-A09 5&apos; end, mRNA sequence. or EST EST885440 petunia floral development cDNA library Petunia x hybrida cDNA clone Petunia-DevA-22-D12 5&apos; end, mRNA sequence. or EST EST885353 petunia floral development cDNA library Petunia x hybrida cDNA clone Petunia-DevA-21-C06 5&apos; end, mRNA sequence. …	52.0341	26
Tag-859	CATGAATCCTACTGATTTCTGCCGCT	0	2	0	1.66333	0.0924802	no hit	no hit	no hit	no hit	no hit
Tag-860	CATGAATCCTGGTGGTTCTTCAATTT	2	0	0.927708	0	0.526929	83799000 or 90498796 or 90513034 or 90522183 or minus38583173	DW059217.1 or DY960654.1 or DY974892.1 or DY984041.1 or minusCK098848.1	EST A038P47.5pR Hybrid aspen plasmid library Populus tremula x Populus tremuloides cDNA clone A038P47 5&apos;, mRNA sequence. or EST CLSS663.b1_M22.ab1 CLS(LMS) lettuce sativa Lactuca sativa cDNA clone CLSS663, mRNA sequence. or EST CLSM8576.b1_P07.ab1 CLS(LMS) lettuce sativa Lactuca sativa cDNA clone CLSM8576, mRNA sequence. or EST CLSM10996.b1_G14.ab1 CLS(LMS) lettuce sativa Lactuca sativa cDNA…	44.1047	22
Tag-861	CATGAATCCTTTTGCTTGCTATTACT	21	10	9.74094	8.31663	0.728615	minus190737711 or minus190753726	minusFG150349.1 or minusFG178063.1	EST AGN_RNC117xo22r1.ab1 AGN_RNC Nicotiana tabacum cDNA 3&apos;, mRNA sequence. or EST AGN_RNC114xf20r1.ab1 AGN_RNC Nicotiana tabacum cDNA 3&apos;, mRNA sequence.	50.0517	25
Tag-862	CATGAATCGAGCCACTAATATCATTA	3	0	1.39156	0	0.3378	no hit	no hit	no hit	no hit	no hit
Tag-863	CATGAATCTAAAGTATCAGAAGCAAG	2	0	0.927708	0	0.526929	gnl|BL_ORD_ID|184 or gnl|BL_ORD_ID|1994 or gnl|BL_ORD_ID|2325 or gnl|BL_ORD_ID|2332 or gnl|BL_ORD_ID|234 or gnl|BL_ORD_ID|2579 or gnl|BL_ORD_ID|3071 or gnl|BL_ORD_ID|3155 or gnl|BL_ORD_ID|3587 or gnl|BL_ORD_ID|3595	no ref or no ref or no ref or no ref or no ref or no ref or no ref or no ref or no ref or no ref	gi|195963549|gb|EU869285.1|EU869285 PLN Nicotiana tabacum metacaspase type II mRNA, partial cds. or gi|51949799|gb|AY695052.1|AY695052 PLN Nicotiana tabacum adenosine kinase isoform 1S mRNA, complete cds. or gi|150171032|gb|AM746200.1|AM746200 PLN Nicotiana tabacum partial mRNA for glutamyl tRNA Reductase (hemA gene). or gi|19879|gb|X63195.1|X63195 PLN N.tabacum mRNA for heat shock protein 82. or…	52.0341	26
Tag-864	CATGAATCTAACTCTTTAAATGACTC	2	0	0.927708	0	0.526929	156700059 or 190137897 or 190142622 or 190731123 or 94329388 or minus190808638	AM792107.1 or EB682990.1 or FG198285.1 or FG636336.1 or FG641751.1 or minusFG182754.1	EST TT-03_D22 K326 early senescent leaf library Nicotiana tabacum cDNA, mRNA sequence. or EST TT-14_D12 Samsun trichome library Nicotiana tabacum cDNA, mRNA sequence. or EST AGN_PNL205df1_g9.trimmed.seq AGN_PNL Nicotiana tabacum cDNA 5&apos;, mRNA sequence. or EST KR3B.111F12F.060119T7 KR3B Nicotiana tabacum cDNA clone KR3B.111F12, mRNA sequence. or EST AM792107 COL, cold overnight library Nicoti…	52.0341	26
Tag-865	CATGAATCTAGAAAAGAGGATTGAGG	2	0	0.927708	0	0.526929	77486232 or minus117686445 or minus117686560	DV206255.1 or minusDB719347.1 or minusDB719452.1	EST DB719452 Solanum lycopersicum cv. Micro-Tom fruit Solanum lycopersicum cDNA clone LEFL2031P13 5&apos;, mRNA sequence. or EST DB719347 Solanum lycopersicum cv. Micro-Tom fruit Solanum lycopersicum cDNA clone LEFL2031K08 5&apos;, mRNA sequence. or EST 0089P0077Z_D05_T7 Mimulus guttatus library 2 Mimulus guttatus cDNA clone 0089P0077Z_D05 5&apos;, mRNA sequence.	44.1047	22
Tag-866	CATGAATCTATAGTTGGTTGAAGGCT	1	1	0.463854	0.831663	0.588012	no hit	no hit	no hit	no hit	no hit
Tag-867	CATGAATCTCTGAGATAGCAGTAGAG	9	13	4.17469	10.8116	0.0256377	gnl|BL_ORD_ID|70	no ref	gi|40036978|gb|AY422688.1|AY422688 PLN Nicotiana attenuata tissue-type shoot mitochondrial alternative oxidase (AOX1) mRNA, complete cds.	52.0341	26
Tag-868	CATGAATCTCTGATATACGTGAGATT	1	2	0.463854	1.66333	0.27034	minus190740492 or minus190866396	minusFG154015.1 or minusFG193210.1	EST AGN_PNL220ar1_d3.trimmed.seq AGN_PNL Nicotiana tabacum cDNA 3&apos;, mRNA sequence. or EST AGN_RNC104xi09r1.ab1 AGN_RNC Nicotiana tabacum cDNA 3&apos;, mRNA sequence.	44.1047	22
Tag-869	CATGAATCTGAGGCTAATCTTAAAGG	6	2	2.78312	1.66333	0.633641	no hit	no hit	no hit	no hit	no hit
Tag-870	CATGAATCTGATTCTTTAGGTAATTT	9	1	4.17469	0.831663	0.107609	no hit	no hit	no hit	no hit	no hit
Tag-871	CATGAATCTTAACAAACTCATTTGTA	2	0	0.927708	0	0.526929	minus156673472	minusAM787068.1	EST AM787068 seedling library, SL Nicotiana tabacum cDNA clone nt002145021, mRNA sequence.	50.0517	25
Tag-872	CATGAATCTTATGGTGGTCTTGGGGG	2	0	0.927708	0	0.526929	39866616 or 47506843 or minus125225824 or minus47506971	CK288771.1 or CN741992.1 or minusCN742067.1 or minusEL239909.1	EST EB3RODY02GPTLX 8-day Arabidopsis seedlings, aerial tissues Arabidopsis thaliana cDNA, mRNA sequence. or EST SAL_US002xa15r1.ab1 SAL_US N.Bentheme Nicotiana benthamiana cDNA 3&apos;, mRNA sequence. or EST SAL_US002xa15f1.ab1 SAL_US N.Bentheme Nicotiana benthamiana cDNA 5&apos;, mRNA sequence. or EST EST751493 Nicotiana benthamiana mixed tissue cDNA library, normalized, full-length Nicotiana be…	52.0341	26
Tag-873	CATGAATCTTCATATTTAATATTCTT	18	8	8.34937	6.6533	0.644373	156676310 or 92018889 or 92020161 or 92020760	AM811868.1 or EB430745.1 or EB431890.1 or EB432472.1	EST AM811868 seedling library, SL Nicotiana tabacum cDNA clone nt002101096, mRNA sequence. or EST KL5B.117M20F.060217T7 KL5B Nicotiana tabacum cDNA clone KL5B.117M20, mRNA sequence. or EST KL5B.115G13F.060217T7 KL5B Nicotiana tabacum cDNA clone KL5B.115G13, mRNA sequence. or EST KL5B.110H18F.060117T7 KL5B Nicotiana tabacum cDNA clone KL5B.110H18, mRNA sequence.	44.1047	22
Tag-874	CATGAATCTTCCTTTTGATTCAAAAG	3	0	1.39156	0	0.3378	minus47953485	minusCN825416.1	EST LjPEST6d11 Lotus japonicus seed and seed pod library Lotus japonicus cDNA 5&apos;, mRNA sequence.	42.1223	21
Tag-875	CATGAATCTTCTTCATCTTCATCCAA	5	2	2.31927	1.66333	0.813383	190146199 or 32878240 or 51515158	BP135355.1 or CV052137.1 or FG644744.1	EST BP135355 MAT001 Nicotiana tabacum cDNA clone BY7855, mRNA sequence. or EST TT-31_I19 K326 late senescent leaf library Nicotiana tabacum cDNA, mRNA sequence. or EST EST 11585 Half-Ripe Apricot Fruit Lambda Zap II Library Prunus armeniaca cDNA clone bge015e14q 5&apos;, mRNA sequence.	44.1047	22
Tag-876	CATGAATCTTGAACTGCCTATTTCTA	3	0	1.39156	0	0.3378	83422048	DW004042.1	EST KR3B.107J17F.051110T7 KR3B Nicotiana tabacum cDNA clone KR3B.107J17, mRNA sequence.	44.1047	22
Tag-877	CATGAATCTTGTCATCAGTCGGTAAT	1	1	0.463854	0.831663	0.588012	minus123221640 or minus190143564 or minus92019792 or minus92028318	minusEB431544.1 or minusEB440023.1 or minusEH621805.1 or minusFG641878.1	EST TT-05_A20 K326 early senescent leaf library Nicotiana tabacum cDNA, mRNA sequence. or EST CHO_SL027xa13f1.ab1 CHO_SL Nicotiana tabacum cDNA, mRNA sequence. or EST KN6B.105C03F.060104T7 KN6B Nicotiana tabacum cDNA clone KN6B.105C03, mRNA sequence. or EST KL5B.113P13F.060217T7 KL5B Nicotiana tabacum cDNA clone KL5B.113P13, mRNA sequence.	52.0341	26
Tag-878	CATGAATCTTGTTTTGAGTAGTTGTC	3	0	1.39156	0	0.3378	no hit	no hit	no hit	no hit	no hit
Tag-879	CATGAATCTTGTTTTTGAGTAGTTGT	20	3	9.27708	2.49499	0.021181	no hit	no hit	no hit	no hit	no hit
Tag-880	CATGAATGAAATAAGTCTGAATGTGG	6	6	2.78312	4.98998	0.289719	no hit	no hit	no hit	no hit	no hit
Tag-881	CATGAATGAAATTTTACTATTTCCCA	68	45	31.5421	37.4248	0.369991	minus30579927 or minus39883538	minusCA591796.1 or minusCK297299.1	EST EST760013 Nicotiana benthamiana mixed tissue cDNA library, normalized, full-length Nicotiana benthamiana cDNA clone NBMD781 3&apos; end, mRNA sequence. or EST 111 cDNAs of Nicotiana attenuatta insect-responsive genes isolated by subtractive hybrydization using magnetic beads Nicotiana attenuata cDNA clone DH123 5&apos;, mRNA sequence.	52.0341	26
Tag-882	CATGAATGAAATTTTACTATTTCCCG	1	1	0.463854	0.831663	0.588012	minus30579927 or minus39883538	minusCA591796.1 or minusCK297299.1	EST EST760013 Nicotiana benthamiana mixed tissue cDNA library, normalized, full-length Nicotiana benthamiana cDNA clone NBMD781 3&apos; end, mRNA sequence. or EST 111 cDNAs of Nicotiana attenuatta insect-responsive genes isolated by subtractive hybrydization using magnetic beads Nicotiana attenuata cDNA clone DH123 5&apos;, mRNA sequence.	50.0517	25
Tag-883	CATGAATGAAATTTTACTATTTCCCT	4	1	1.85542	0.831663	0.605191	gnl|BL_ORD_ID|2123	no ref	gi|170240|gb|M14419.1|M14419 PLN Tobacco (N.tabacum) GapC mRNA encoding cytosolic glyceraldehyde-3-phosphophate dehydrogenase, partial cds.	42.1223	21
Tag-884	CATGAATGAAATTTTACTATTTCCTA	1	4	0.463854	3.32665	0.0501031	minus30579927 or minus39883538	minusCA591796.1 or minusCK297299.1	EST EST760013 Nicotiana benthamiana mixed tissue cDNA library, normalized, full-length Nicotiana benthamiana cDNA clone NBMD781 3&apos; end, mRNA sequence. or EST 111 cDNAs of Nicotiana attenuatta insect-responsive genes isolated by subtractive hybrydization using magnetic beads Nicotiana attenuata cDNA clone DH123 5&apos;, mRNA sequence.	48.0694	24
Tag-885	CATGAATGAAATTTTTACTATTTCCC	1	1	0.463854	0.831663	0.588012	no hit	no hit	no hit	no hit	no hit
Tag-886	CATGAATGAACCTTGAAGCACCAGCA	1	1	0.463854	0.831663	0.588012	no hit	no hit	no hit	no hit	no hit
Tag-887	CATGAATGAAGATGATGTTAGGGAAG	7	8	3.24698	6.6533	0.155519	76869092 or 83422017 or 94326072 or minus190806122	DV160085.1 or DW004011.1 or EB679674.1 or minusFG193566.1	EST KP1B.102D17F.050722T7 KP1B Nicotiana tabacum cDNA clone KP1B.102D17, mRNA sequence. or EST KG9B.107O21F.060120T7 KG9B Nicotiana tabacum cDNA clone KG9B.107O21, mRNA sequence. or EST KR3B.107I04F.051110T7 KR3B Nicotiana tabacum cDNA clone KR3B.107I04, mRNA sequence. or EST AGN_PNL220cr1_d1.trimmed.seq AGN_PNL Nicotiana tabacum cDNA 3&apos;, mRNA sequence.	52.0341	26
Tag-888	CATGAATGAAGCAAATCGTGATCTCT	7	3	3.24698	2.49499	0.802075	92029178 or 94453005 or minus156681683 or minus156703837	EB440883.1 or EB688880.1 or minusAM789863.1 or minusAM831643.1	EST AM831643 COL, cold overnight library Nicotiana tabacum cDNA clone nt006224095, mRNA sequence. or EST AM789863 seedling library, SL Nicotiana tabacum cDNA clone nt002238003, mRNA sequence. or EST KN6B.107J09F.060106T7 KN6B Nicotiana tabacum cDNA clone KN6B.107J09, mRNA sequence. or EST NecGex_109B09 Ornamental tobacco (LxS8) Stage 6 Floral nectary cDNA library Nicotiana langsdorffii x Nicotian…	46.087	23
Tag-889	CATGAATGAAGCGACACCCTTTTTGA	1	1	0.463854	0.831663	0.588012	no hit	no hit	no hit	no hit	no hit
Tag-890	CATGAATGAAGTAATCATTTTTCTGT	17	12	7.88552	9.97996	0.503764	12631183	BG130995.1	EST EST463887 tomato crown gall Solanum lycopersicum cDNA clone cTOE2I19 5&apos; sequence similar to A. thaliana acetyl-CoA synthetase-like protein, mRNA sequence.	40.14	20
Tag-891	CATGAATGAAGTAGTTGAGTCAATGA	20	10	9.27708	8.31663	0.828172	no hit	no hit	no hit	no hit	no hit
Tag-892	CATGAATGAATGACTATGGCTTTCTT	2	1	0.927708	0.831663	0.905683	150436511 or 150438404 or 16291142 or 190137571 or 190139066 or 58235013 or 83422387 or 83422505 or minus20165391 or minus45291700 or minus62952303 or minus78749957 or minus78750145	BI949675.1 or BP891542.1 or DW004381.1 or DW004499.1 or ES895104.1 or ES897003.1 or FG637146.1 or FG637450.1 or minusBQ113429.1 or minusCK862043.1 or minusDN942032.1 or minusDV626360.1 or minusDV626548.1	EST HVSMEl0015E14f Hordeum vulgare spike EST library HVcDNA0012 (Fusarium infected) Hordeum vulgare subsp. vulgare cDNA clone HVSMEl0015E14f, mRNA sequence. or EST 97017.1 Cold Sweetening C Solanum tuberosum cDNA clone 97017 5&apos;, mRNA sequence. or EST 96813.1 Cold Sweetening C Solanum tuberosum cDNA clone 96813 5&apos;, mRNA sequence. or EST EST599005 mixed potato tissues Solanum tuberosum cD…	50.0517	25
Tag-893	CATGAATGACAAAACCTGAAAGGCCT	20	13	9.27708	10.8116	0.634102	minus190730354 or minus190876086	minusFG151243.1 or minusFG175378.1	EST AGN_RNC122xo08r1.ab1 AGN_RNC Nicotiana tabacum cDNA 3&apos;, mRNA sequence. or EST AGN_RNC111xp03r1.ab1 AGN_RNC Nicotiana tabacum cDNA 3&apos;, mRNA sequence.	52.0341	26
Tag-894	CATGAATGACAATATTGTGCTTAACT	3	0	1.39156	0	0.3378	no hit	no hit	no hit	no hit	no hit
Tag-895	CATGAATGACACTAATGAATTCGTCG	1	11	0.463854	9.14829	7.9482e-05	no hit	no hit	no hit	no hit	no hit
Tag-896	CATGAATGAGAAAAGTGTTTCCGAAG	1	2	0.463854	1.66333	0.27034	no hit	no hit	no hit	no hit	no hit
Tag-897	CATGAATGAGAAAGTCACTTTTCCCC	5	2	2.31927	1.66333	0.813383	190143526 or 94463238 or minus156682480	EB699113.1 or FG641840.1 or minusAM837775.1	EST TT-04_J16 K326 early senescent leaf library Nicotiana tabacum cDNA, mRNA sequence. or EST AM837775 COL, cold overnight library Nicotiana tabacum cDNA clone nt006222096, mRNA sequence. or EST NecGex_401B12 Ornamental tobacco (LxS8) leaf cDNA library Nicotiana langsdorffii x Nicotiana sanderae cDNA clone NecGEx_Clone 401B12 similar to Unknown, mRNA sequence.	46.087	23
Tag-898	CATGAATGAGAAAGTTAAGGCAACTA	14	9	6.49396	7.48497	0.694181	no hit	no hit	no hit	no hit	no hit
Tag-899	CATGAATGAGATGGACTGAGATGGTT	4	0	1.85542	0	0.216554	no hit	no hit	no hit	no hit	no hit
Tag-900	CATGAATGAGATGGCTGAGAATGGTT	1	1	0.463854	0.831663	0.588012	minus53819222 or minus53820178 or minus53820247 or minus53823751	minusBP944721.1 or minusBP945677.1 or minusBP945746.1 or minusBP949250.1	EST BP949250 Bg04 Burma mangrove cDNA library Bruguiera gymnorhiza cDNA clone Bg04-28_D02 5&apos;, mRNA sequence. or EST BP945746 Bg04 Burma mangrove cDNA library Bruguiera gymnorhiza cDNA clone Bg04-09_F02 5&apos;, mRNA sequence. or EST BP945677 Bg04 Burma mangrove cDNA library Bruguiera gymnorhiza cDNA clone Bg04-09_A13 5&apos;, mRNA sequence. or EST BP944721 Bg04 Burma mangrove cDNA library Br…	42.1223	21
Tag-901	CATGAATGAGATGGCTGAGATGGGTT	1	1	0.463854	0.831663	0.588012	190145624 or 39825767 or 39827797 or 39829411 or 39833701 or 48757361 or minus156659877 or minus156664581 or minus182408978 or minus190836936 or minus39820552 or minus39821306 or minus39825768 or minus39827798 or minus39829412 or minus39830199	BP747757.1 or CK268789.1 or CK270819.1 or CK272433.1 or CK276723.1 or FG642677.1 or minusAM796567.1 or minusAM813286.1 or minusCK263574.1 or minusCK264328.1 or minusCK268790.1 or minusCK270820.1 or minusCK272434.1 or minusCK273221.1 or minusFF404480.1 or minusFG160700.1	EST CT0580 Cistus creticus trichome library, Clontech Cistus creticus subsp. creticus cDNA clone CT0580_P08C07_1401 5&apos;, mRNA sequence. or EST TT-21_O12 K326 early senescent leaf library Nicotiana tabacum cDNA, mRNA sequence. or EST AGN_RNC019xe13r1.ab1 AGN_RNC Nicotiana tabacum cDNA 3&apos;, mRNA sequence. or EST BP747757 partially normalized diploid tobacco cDNA library Nicotiana sylvestris…	46.087	23
Tag-902	CATGAATGAGATGGCTGAGATGGTCT	0	2	0	1.66333	0.0924802	145358524	NM_122767.3	Arabidopsis thaliana GME (GDP-D-MANNOSE 3&apos;,5&apos;-EPIMERASE); GDP-mannose 3,5-epimerase/ NAD or NADH binding / catalytic (GME) mRNA, complete cds	48.0694	24
Tag-903	CATGAATGAGATGGCTGAGATGGTTA	1	1	0.463854	0.831663	0.588012	145358524	NM_122767.3	Arabidopsis thaliana GME (GDP-D-MANNOSE 3&apos;,5&apos;-EPIMERASE); GDP-mannose 3,5-epimerase/ NAD or NADH binding / catalytic (GME) mRNA, complete cds	50.0517	25
Tag-904	CATGAATGAGATGGCTGAGATGGTTC	1304	659	604.866	548.066	0.0319111	145358524	NM_122767.3	Arabidopsis thaliana GME (GDP-D-MANNOSE 3&apos;,5&apos;-EPIMERASE); GDP-mannose 3,5-epimerase/ NAD or NADH binding / catalytic (GME) mRNA, complete cds	52.0341	26
Tag-905	CATGAATGAGATGGCTGAGATGGTTT	3	0	1.39156	0	0.3378	145358524	NM_122767.3	Arabidopsis thaliana GME (GDP-D-MANNOSE 3&apos;,5&apos;-EPIMERASE); GDP-mannose 3,5-epimerase/ NAD or NADH binding / catalytic (GME) mRNA, complete cds	50.0517	25
Tag-906	CATGAATGAGATGGCTGAGATTGGTT	4	0	1.85542	0	0.216554	124718011	EH809413.1	EST EBENXNS01BJVP0 8-day Arabidopsis seedlings, aerial tissues Arabidopsis thaliana cDNA, mRNA sequence.	48.0694	24
Tag-907	CATGAATGAGATGGCTGAGTATGGTT	2	0	0.927708	0	0.526929	no hit	no hit	no hit	no hit	no hit
Tag-908	CATGAATGAGATTGGCTGAGATGGTT	2	0	0.927708	0	0.526929	no hit	no hit	no hit	no hit	no hit
Tag-909	CATGAATGAGGAGCTGAAACAAGCTC	4	0	1.85542	0	0.216554	11070416 or 160519711 or 21918731 or 21919668 or 45242425 or 5278654 or 53779208 or 62809081 or 9253396 or minus62809082	AI780697.1 or AM907890.1 or BE343864.1 or BF188197.1 or BQ118161.2 or BQ119778.2 or CK853825.1 or CV496851.1 or DN849921.1 or minusDN849922.1	EST 14746.3 Stolon Solanum tuberosum cDNA clone 14746 3&apos;, mRNA sequence. or EST 14746.2 Stolon Solanum tuberosum cDNA clone 14746 5&apos;, mRNA sequence. or EST EST605354 mixed potato tissues Solanum tuberosum cDNA clone STMEM60 5&apos; end, mRNA sequence. or EST EST603737 mixed potato tissues Solanum tuberosum cDNA clone STMDY82 5&apos; end, mRNA sequence. or EST AM907890 Solanum tuberosum …	52.0341	26
Tag-910	CATGAATGATACATCTCATAGGATAA	23	9	10.6686	7.48497	0.397884	4384572 or minus190780108 or minus190869917 or minus27258932 or minus27260119 or minus74402246 or minus74406784	AI489201.1 or minusBJ577104.1 or minusBJ578291.1 or minusCJ757066.1 or minusCJ761604.1 or minusFG157576.1 or minusFG162213.1	EST EST247540 tomato ovary, TAMU Solanum lycopersicum cDNA clone cLED17M24, mRNA sequence. or EST AGN_RNC017xb08r1.ab1 AGN_RNC Nicotiana tabacum cDNA 3&apos;, mRNA sequence. or EST AGN_RNC025xm19r1.ab1 AGN_RNC Nicotiana tabacum cDNA 3&apos;, mRNA sequence. or EST CJ761604 Ipomoea nil shoot 8-days old seedling Ipomoea nil cDNA clone jmsf26f24 3&apos;, mRNA sequence. or EST CJ757066 Ipomoea nil sho…	52.0341	26
Tag-911	CATGAATGATCTGGTTTCAGAGTATC	40	27	18.5542	22.4549	0.431704	gnl|BL_ORD_ID|1105 or gnl|BL_ORD_ID|1106 or gnl|BL_ORD_ID|2253 or minusgnl|BL_ORD_ID|3541	no ref or no ref or no ref or no ref	gi|161788873|gb|AB286177.1|AB286177 PLN Nicotiana tabacum NtVDAC2 mRNA for voltage-dependent anion channel, complete cds. or gi|6690113|gb|U91563.2|U91563 PLN Nicotiana tabacum beta-tubulin 2 mRNA, complete cds. or gi|47970342|gb|AJ718574.1|AJ718574 PLN Nicotiana tabacum cDNA-AFLP-fragment BSTC2-42-350, cultivar Bright Yellow 2. or gi|47970341|gb|AJ718573.1|AJ718573 PLN Nicotiana tabacum cDNA-AFL…	52.0341	26
Tag-912	CATGAATGATGCATCTTCTTCATACA	4	2	1.85542	1.66333	0.976333	76870020 or 92017776	DV161012.1 or EB429793.1	EST KL5B.104D06F.060207T7 KL5B Nicotiana tabacum cDNA clone KL5B.104D06, mRNA sequence. or EST KP1B.104N17F.050725T7 KP1B Nicotiana tabacum cDNA clone KP1B.104N17, mRNA sequence.	44.1047	22
Tag-913	CATGAATGATGGTGCAGCTGCTGATG	5	3	2.31927	2.49499	0.827131	158368233	EX676618.1	EST JS5AX89JG Draught stressed Fragaria vesca (strain Hawaii-4) cDNA library Fragaria vesca cDNA clone JS5AX89, mRNA sequence.	42.1223	21
Tag-914	CATGAATGATTACAAACGTTACAGAA	1	2	0.463854	1.66333	0.27034	no hit	no hit	no hit	no hit	no hit
Tag-915	CATGAATGATTTCAAAAAATTGATTT	6	5	2.78312	4.15832	0.465548	no hit	no hit	no hit	no hit	no hit
Tag-916	CATGAATGATTTCAAAAATTGATTTG	0	3	0	2.49499	0.0331937	no hit	no hit	no hit	no hit	no hit
Tag-917	CATGAATGATTTGGTTGCAGAATATC	2	0	0.927708	0	0.526929	gnl|BL_ORD_ID|357 or gnl|BL_ORD_ID|72 or gnl|BL_ORD_ID|931	no ref or no ref or no ref	gi|3869087|gb|AB019427.1|AB019427 PLN Nicotiana paniculata mRNA for elongation factor-1 alpha, complete cds. or gi|3252791|gb|AB015609.1|AB015609 PLN Nicotiana sylvestris mRNA for S-adenosylmethionine decarboxylase, complete cds. or gi|40036994|gb|AY422690.1|AY422690 PLN Nicotiana attenuata tissue-type shoot beta-tubulin (TUB) mRNA, complete cds.	52.0341	26
Tag-918	CATGAATGATTTGGTTTCAGAGTATC	1	1	0.463854	0.831663	0.588012	119006907 or 119009043 or 21090964 or 21092659 or minus17923118 or minus17923127 or minus21096242 or minus21099941 or minus21101327 or minus89496884	BQ403277.1 or BQ404972.1 or DV442105.1 or DV445949.1 or minusBM260078.1 or minusBM260087.1 or minusBQ408555.1 or minusBQ412254.1 or minusBQ413640.1 or minusDY652678.1	EST PU4_plate22_J23 PU4 Prunus persica cDNA similar to weakly similar to S-beta-1 tubulin [Glycine max] contains InterProScan IPR002453: Beta tubulin, IPR008280: Tubulin/FtsZ, C-terminal, mRNA sequence. or EST CV01017B1A04.f1 CV01-normalized library Manihot esculenta cDNA clone CV01017B1A04.f1, mRNA sequence. or EST CV01006A2A10.f1 CV01-normalized library Manihot esculenta cDNA clone CV01006A2A10…	52.0341	26
Tag-919	CATGAATGCAGAATCGATTTTAGTCA	4	2	1.85542	1.66333	0.976333	minus190731862	minusFG170239.1	EST AGN_RNC002xc08r1.ab1 AGN_RNC Nicotiana tabacum cDNA 3&apos;, mRNA sequence.	52.0341	26
Tag-920	CATGAATGCATAGTAGAATACTGTTG	2	0	0.927708	0	0.526929	76868164 or 92033066	DV159157.1 or EB444771.1	EST KG9B.005J14F.050721T7 KG9B Nicotiana tabacum cDNA clone KG9B.005J14, mRNA sequence. or EST KR2B.104O07F.051227T7 KR2B Nicotiana tabacum cDNA clone KR2B.104O07, mRNA sequence.	52.0341	26
Tag-921	CATGAATGCATTTCCCACCTGCATAC	1	1	0.463854	0.831663	0.588012	no hit	no hit	no hit	no hit	no hit
Tag-922	CATGAATGCCCTCAACTACTTAGATA	4	1	1.85542	0.831663	0.605191	no hit	no hit	no hit	no hit	no hit
Tag-923	CATGAATGCGGGGCGTGATATTTGTT	2	0	0.927708	0	0.526929	minus190752021	minusFG182994.1	EST AGN_PNL206ar1_e5.trimmed.seq AGN_PNL Nicotiana tabacum cDNA 3&apos;, mRNA sequence.	44.1047	22
Tag-924	CATGAATGCGTACAACAACAAGCAGC	1	1	0.463854	0.831663	0.588012	120547587 or 190140336 or 190144158 or 190145377 or minus156645201	EH366451.1 or FG640452.1 or FG643552.1 or FG643885.1 or minusAM794300.1	EST TT-12_J21 K326 late senescent leaf library Nicotiana tabacum cDNA, mRNA sequence. or EST TT-06_C18 K326 late senescent leaf library Nicotiana tabacum cDNA, mRNA sequence. or EST TT-30_P04 Burley21 trichome library Nicotiana tabacum cDNA, mRNA sequence. or EST AM794300 seedling library, SL Nicotiana tabacum cDNA clone nt002069018, mRNA sequence. or EST D05_j001_plate_88 j001 Nicotiana benthami…	44.1047	22
Tag-925	CATGAATGCGTTATCTCACTCCTTCG	2	1	0.927708	0.831663	0.905683	no hit	no hit	no hit	no hit	no hit
Tag-926	CATGAATGCTATTAAATATTTTCGAC	2	1	0.927708	0.831663	0.905683	minus156672581 or minus190856780 or minus190882855 or minus94464201	minusAM789404.1 or minusEB700076.1 or minusFG164325.1 or minusFG177905.1	EST AM789404 DL, diurnal library Nicotiana tabacum cDNA clone nt005032047, mRNA sequence. or EST AGN_RNC117xe01r1.ab1 AGN_RNC Nicotiana tabacum cDNA 3&apos;, mRNA sequence. or EST AGN_RNC013xd15r1.ab1 AGN_RNC Nicotiana tabacum cDNA 3&apos;, mRNA sequence. or EST NecGex_206A10 Ornamental tobacco (LxS8) Stage 6 Floral Nectary subtracted cDNA library Nicotiana langsdorffii x Nicotiana sanderae cDNA …	52.0341	26
Tag-927	CATGAATGCTGACGCTACTGCTGTGT	11	5	5.1024	4.15832	0.779228	no hit	no hit	no hit	no hit	no hit
Tag-928	CATGAATGCTGCTGAGGATGCTATTG	74	76	34.3252	63.2064	0.000208197	30579923 or minus110379433 or minus110398974	CA591792.1 or minusEC944627.1 or minusEC965458.1	EST WIN0818.C21_C24 Cab Sauv seed normalized (WIN08) Vitis vinifera cDNA clone WIN0818_C24 3&apos;, mRNA sequence. or EST WIN0532.C21_G09 Cab Sauv flower, leaf and root normalized (WIN05) Vitis vinifera cDNA clone WIN0532_G09 3&apos;, mRNA sequence. or EST 107 cDNAs of Nicotiana attenuatta insect-responsive genes isolated by subtractive hybrydization using magnetic beads Nicotiana attenuata cDNA …	52.0341	26
Tag-929	CATGAATGCTTACTGTGATAGGCAGT	1	1	0.463854	0.831663	0.588012	16507748 or 190135399 or 190140610 or 190831761 or 52834628 or 92032860 or minus190754024 or minus190770104 or minus190802469	BM005692.1 or BP530901.1 or EB444565.1 or FG201623.1 or FG633548.1 or FG638701.1 or minusFG157699.1 or minusFG194856.1 or minusFG197745.1	EST AGN_PNL231df1_a2.trimmed.seq AGN_PNL Nicotiana tabacum cDNA 5&apos;, mRNA sequence. or EST AGN_PNL226br1_c3.trimmed.seq AGN_PNL Nicotiana tabacum cDNA 3&apos;, mRNA sequence. or EST AGN_PNL222br1_d6.trimmed.seq AGN_PNL Nicotiana tabacum cDNA 3&apos;, mRNA sequence. or EST AGN_RNC025xi24r1.ab1 AGN_RNC Nicotiana tabacum cDNA 3&apos;, mRNA sequence. or EST TT-05_N24 Burley21 trichome library Nic…	52.0341	26
Tag-930	CATGAATGCTTGAGCATTGAATATAA	2	1	0.927708	0.831663	0.905683	156661556 or minus156642167 or minus156663914 or minus156674253	AM835223.1 or minusAM788423.1 or minusAM795265.1 or minusAM807827.1	EST AM795265 COL, cold overnight library Nicotiana tabacum cDNA clone nt006001048, mRNA sequence. or EST AM788423 DL, diurnal library Nicotiana tabacum cDNA clone nt005042026, mRNA sequence. or EST AM835223 seedling library, SL Nicotiana tabacum cDNA clone nt002266029, mRNA sequence. or EST AM807827 DL, diurnal library Nicotiana tabacum cDNA clone nt005213037, mRNA sequence.	52.0341	26
Tag-931	CATGAATGCTTGCTTTGCAGTATTAC	0	2	0	1.66333	0.0924802	no hit	no hit	no hit	no hit	no hit
Tag-932	CATGAATGCTTGTTGGGTAGCAAAAC	1	2	0.463854	1.66333	0.27034	no hit	no hit	no hit	no hit	no hit
Tag-933	CATGAATGGAATGGCAATTTTGCGCT	2	4	0.927708	3.32665	0.123549	gnl|BL_ORD_ID|170 or gnl|BL_ORD_ID|50	no ref or no ref	gi|50262886|gb|AY594294.1|AY594294 PLN Nicotiana benthamiana truncated actin 1 mRNA, partial cds. or gi|29602796|gb|AY238968.1|AY238968 PLN Nicotiana benthamiana pectin methyl-esterase mRNA, complete cds.	44.1047	22
Tag-934	CATGAATGGACCTCACTTCCCGTTGT	2	0	0.927708	0	0.526929	no hit	no hit	no hit	no hit	no hit
Tag-935	CATGAATGGAGATTGTATTATAGAGG	4	1	1.85542	0.831663	0.605191	156671583 or 61238606	AM780582.1 or DN588235.1	EST 48740.1 Late Blight-Challenged Tubers Solanum tuberosum cDNA clone 48740 5&apos;, mRNA sequence. or EST AM780582 seedling library, SL Nicotiana tabacum cDNA clone nt002226012, mRNA sequence.	52.0341	26
Tag-936	CATGAATGGAGCGTTCGTTTTCCTCT	2	1	0.927708	0.831663	0.905683	115277939 or 123210360 or 124126325 or 156704434 or 160520345 or 18258459 or 190136028 or 190140417 or 51570062 or 51570066 or 51570108 or 52837671 or 53788362 or 67767065 or 76867692 or 92031979 or 92037760 or 92038281 or 92039963 or 94460254 or 9563701 or minus117301196 or minus167811920	AM790064.1 or AM906517.1 or BE473265.1 or BM406829.1 or BP533944.1 or CV090723.1 or CV090727.1 or CV090769.1 or CV506005.1 or DN979258.1 or DV158685.1 or EB443684.1 or EB449465.1 or EB449986.1 or EB451666.1 or EB696129.1 or EG016180.1 or EH615844.1 or EH665827.1 or FG633267.1 or FG640053.1 or minusCU656772.1 or minusEG650417.1	EST CA1805 cDNA cold acclimated Bluecrop library Vaccinium corymbosum cDNA 5&apos;, mRNA sequence. or EST CA1759 cDNA cold acclimated Bluecrop library Vaccinium corymbosum cDNA 5&apos;, mRNA sequence. or EST CA1751 cDNA cold acclimated Bluecrop library Vaccinium corymbosum cDNA 5&apos;, mRNA sequence. or EST CU656772 Quercus robur SSH3 Quercus robur cDNA clone SSH3PL2E10, mRNA sequence. or EST TT…	50.0517	25
Tag-937	CATGAATGGAGGAATTGGAGAGGCTA	1	1	0.463854	0.831663	0.588012	gnl|BL_ORD_ID|196 or gnl|BL_ORD_ID|3594	no ref or no ref	gi|198444875|gb|FJ015052.1|FJ015052 PLN Nicotiana tabacum cultivar Xanthi S-adenosyl-L-methionine:salicylic acid carboxyl methyltransferase 1 (SAMT1) mRNA, complete cds. or gi|58201457|gb|AY741503.1|AY741503 PLN Nicotiana tabacum SAMT (SAMT) mRNA, complete cds.	42.1223	21
Tag-938	CATGAATGGAGTTATATATTCTTTGG	2	0	0.927708	0	0.526929	83417989	DV999983.1	EST KL4B.104I21F.051104T7 KL4B Nicotiana tabacum cDNA clone KL4B.104I21, mRNA sequence.	52.0341	26
Tag-939	CATGAATGGATGTATGAATTTTGTCC	2	0	0.927708	0	0.526929	minus156688305	minusAM843010.1	EST AM843010 seedling library, SL Nicotiana tabacum cDNA clone nt002249037, mRNA sequence.	52.0341	26
Tag-940	CATGAATGGATTAACGAGATTCCCAC	54	14	25.0481	11.6433	0.00754253	168068133 or 168068197 or 168068586 or 168069851 or 168069935 or 212722317 or 226532436 or 242034610 or 242068416	NM_001137714.1 or NM_001149751.1 or XM_001785894.1 or XM_001785922.1 or XM_001786079.1 or XM_001786548.1 or XM_001786579.1 or XM_002449440.1 or XM_002464655.1	Physcomitrella patens subsp. patens predicted protein (PHYPADRAFT_103579) mRNA, complete cds or Physcomitrella patens subsp. patens predicted protein (PHYPADRAFT_102363) mRNA, complete cds or Physcomitrella patens subsp. patens predicted protein (PHYPADRAFT_156563) mRNA, complete cds or Physcomitrella patens subsp. patens predicted protein (PHYPADRAFT_103626) mRNA, complete cds or Physcomitrella …	52.0341	26
Tag-941	CATGAATGGATTAGTACGTGTTGTCT	2	0	0.927708	0	0.526929	no hit	no hit	no hit	no hit	no hit
Tag-942	CATGAATGGCCAAACTTGCATACTAA	65	53	30.1505	44.0781	0.0415427	minus190738812 or minus190773075 or minus190781774 or minus190793708 or minus190821768 or minus190871707	minusFG161283.1 or minusFG162238.1 or minusFG164529.1 or minusFG186998.1 or minusFG192698.1 or minusFG201415.1	EST AGN_PNL231br1_f1.trimmed.seq AGN_PNL Nicotiana tabacum cDNA 3&apos;, mRNA sequence. or EST AGN_PNL219br1_g10.trimmed.seq AGN_PNL Nicotiana tabacum cDNA 3&apos;, mRNA sequence. or EST AGN_PNL211cr1_c3.trimmed.seq AGN_PNL Nicotiana tabacum cDNA 3&apos;, mRNA sequence. or EST AGN_RNC013xp12r1.ab1 AGN_RNC Nicotiana tabacum cDNA 3&apos;, mRNA sequence. or EST AGN_RNC017xj02r1.ab1 AGN_RNC Nicotiana…	52.0341	26
Tag-943	CATGAATGGGACTTTAGATGCTAGTA	1	1	0.463854	0.831663	0.588012	no hit	no hit	no hit	no hit	no hit
Tag-944	CATGAATGGGCATTTCTCTCAAGTGT	5	3	2.31927	2.49499	0.827131	39870140 or minus39870142	CK290558.1 or minusCK290559.1	EST EST753273 Nicotiana benthamiana mixed tissue cDNA library, normalized, full-length Nicotiana benthamiana cDNA clone NBMBV68 3&apos; end, mRNA sequence. or EST EST753272 Nicotiana benthamiana mixed tissue cDNA library, normalized, full-length Nicotiana benthamiana cDNA clone NBMBV68 5&apos; end, mRNA sequence.	52.0341	26
Tag-945	CATGAATGGGTCATAGGAGATGAGGG	1	1	0.463854	0.831663	0.588012	no hit	no hit	no hit	no hit	no hit
Tag-946	CATGAATGGTAGAAGATATTCAACAT	4	2	1.85542	1.66333	0.976333	no hit	no hit	no hit	no hit	no hit
Tag-947	CATGAATGGTCACGGATTCCAGCCGT	2	2	0.927708	1.66333	0.498382	no hit	no hit	no hit	no hit	no hit
Tag-948	CATGAATGGTCGGTGCACGCATTGAT	4	2	1.85542	1.66333	0.976333	no hit	no hit	no hit	no hit	no hit
Tag-949	CATGAATGGTGGCTATGGGAGTGGAA	1	1	0.463854	0.831663	0.588012	13096941 or 94463635	AW191823.1 or EB699510.1	EST NecGex_409G07 Ornamental tobacco (LxS8) leaf cDNA library Nicotiana langsdorffii x Nicotiana sanderae cDNA clone NecGEx_Clone 409G07 similar to PIR|T15126|T15126 hypothetica protein T20B6.3 - Caenorhabditis elegans, partial (9%), mRNA sequence. or EST EST019 cDNAs of Nicotiana attenuata insect-responsive genes isolated by mRNA differential-display RT-PCR Nicotiana attenuata cDNA clone pDH48.4…	52.0341	26
Tag-950	CATGAATGGTTCTTTTTATTTTCAGT	2	0	0.927708	0	0.526929	minus110379433 or minus110398974	minusEC944627.1 or minusEC965458.1	EST WIN0818.C21_C24 Cab Sauv seed normalized (WIN08) Vitis vinifera cDNA clone WIN0818_C24 3&apos;, mRNA sequence. or EST WIN0532.C21_G09 Cab Sauv flower, leaf and root normalized (WIN05) Vitis vinifera cDNA clone WIN0532_G09 3&apos;, mRNA sequence.	40.14	20
Tag-951	CATGAATGGTTCTTTTTTATTTTCAG	9	4	4.17469	3.32665	0.790532	39881491 or 52831981 or 83420277 or minus39872642 or minus39881493 or minus48761773	BP528254.1 or CK296271.1 or DW002271.1 or minusBP752169.1 or minusCK291816.1 or minusCK296272.1	EST EST754530 Nicotiana benthamiana mixed tissue cDNA library, normalized, full-length Nicotiana benthamiana cDNA clone NBMC488 3&apos; end, mRNA sequence. or EST EST758986 Nicotiana benthamiana mixed tissue cDNA library, normalized, full-length Nicotiana benthamiana cDNA clone NBMD057 3&apos; end, mRNA sequence. or EST EST758985 Nicotiana benthamiana mixed tissue cDNA library, normalized, full-l…	52.0341	26
Tag-952	CATGAATGTAAAGAACTTCGTTGGCT	2	0	0.927708	0	0.526929	94459963	EB695838.1	EST NecGex_302A12 Ornamental tobacco (LxS8) post-fertilization Floral nectary cDNA library Nicotiana langsdorffii x Nicotiana sanderae cDNA clone NecGEx_Clone 302A12 similar to UP|Q9LJR3 (Q9LJR3) Photomorphogenesis repressor protein-like, partial (27%), mRNA sequence.	52.0341	26
Tag-953	CATGAATGTACTTGCGAAATAGAGGT	3	4	1.39156	3.32665	0.233412	no hit	no hit	no hit	no hit	no hit
Tag-954	CATGAATGTAGATGTTTCAACCTTTA	3	0	1.39156	0	0.3378	156681967 or 156702255 or minus156698565 or minus190829069	AM810807.1 or AM829738.1 or minusAM818259.1 or minusFG199397.1	EST AM829738 seedling library, SL Nicotiana tabacum cDNA clone nt002086030, mRNA sequence. or EST AM818259 seedling library, SL Nicotiana tabacum cDNA clone nt002002096, mRNA sequence. or EST AM810807 seedling library, SL Nicotiana tabacum cDNA clone nt002161009, mRNA sequence. or EST AGN_PNL228cr1_e2.trimmed.seq AGN_PNL Nicotiana tabacum cDNA 3&apos;, mRNA sequence.	44.1047	22
Tag-955	CATGAATGTAGCTACGCAGATGCTTG	2	0	0.927708	0	0.526929	no hit	no hit	no hit	no hit	no hit
Tag-956	CATGAATGTAGTCAGTTTGGCTGATG	1	2	0.463854	1.66333	0.27034	no hit	no hit	no hit	no hit	no hit
Tag-957	CATGAATGTAGTGAACTGCAAATAAA	2	0	0.927708	0	0.526929	minus156672417 or minus190879872	minusAM786900.1 or minusFG192654.1	EST AM786900 seedling library, SL Nicotiana tabacum cDNA clone nt002269065, mRNA sequence. or EST AGN_PNL219br1_c12.trimmed.seq AGN_PNL Nicotiana tabacum cDNA 3&apos;, mRNA sequence.	52.0341	26
Tag-958	CATGAATGTCCTGAAAGAGCAATAAG	7	9	3.24698	7.48497	0.090987	gnl|BL_ORD_ID|1830 or gnl|BL_ORD_ID|217 or gnl|BL_ORD_ID|2182 or gnl|BL_ORD_ID|277 or gnl|BL_ORD_ID|3053	no ref or no ref or no ref or no ref or no ref	gi|94494365|gb|DQ460055.1|DQ460055 PLN Nicotiana tabacum cDNA-AFLP fragment N_BC1M21-268 sequence. or gi|22121981|gb|AY123847.1|AY123847 PLN Nicotiana tabacum glutamate/malate translocator (DiT2) mRNA, complete cds; nuclear gene for plastid product. or gi|1006834|gb|U35111.1|U35111 PLN Nicotiana tabacum rubisco activase precursor (Rca) mRNA, complete cds. or gi|19987|gb|Z14979.1|Z14979 PLN N.taba…	52.0341	26
Tag-959	CATGAATGTCTTCAATGTACTCAAAG	1	2	0.463854	1.66333	0.27034	94452732 or 94455565	EB688607.1 or EB691440.1	EST NecGex_168E05 Ornamental tobacco (LxS8) Stage 6 Floral nectary cDNA library Nicotiana langsdorffii x Nicotiana sanderae cDNA clone NecGEx_Clone 168E05 similar to GP|20804926|dbj|BAB92605. contains EST AU162265(E30874) unknown protein {Oryza sativa (japonica cultivar-group)}, complete, mRNA sequence. or EST NecGex_102B03 Ornamental tobacco (LxS8) Stage 6 Floral nectary cDNA library Nicotiana l…	48.0694	24
Tag-960	CATGAATGTGCAACTTTGGTGGTTTT	3	2	1.39156	1.66333	0.742034	no hit	no hit	no hit	no hit	no hit
Tag-961	CATGAATGTGTAAAATTAAAGTCATC	2	1	0.927708	0.831663	0.905683	no hit	no hit	no hit	no hit	no hit
Tag-962	CATGAATGTGTAAATTAAAAGTCATC	1	1	0.463854	0.831663	0.588012	no hit	no hit	no hit	no hit	no hit
Tag-963	CATGAATGTGTAAATTAAAGTACATC	1	1	0.463854	0.831663	0.588012	156645829 or 156660192 or 83420212 or 92020515 or 92022077 or 92024755 or 92025631 or minus190781836	AM839217.1 or AM847017.1 or DW002206.1 or EB432239.1 or EB433785.1 or EB436460.1 or EB437336.1 or minusFG170370.1	EST AM847017 DL, diurnal library Nicotiana tabacum cDNA clone nt005132011, mRNA sequence. or EST AM839217 seedling library, SL Nicotiana tabacum cDNA clone nt002090056, mRNA sequence. or EST BL12.104D19F.060309T7 BL12 Nicotiana tabacum cDNA clone BL12.104D19, mRNA sequence. or EST BL12.101G14F.060309T7 BL12 Nicotiana tabacum cDNA clone BL12.101G14, mRNA sequence. or EST TL13.105C19F.060313T7 TL13…	42.1223	21
Tag-964	CATGAATGTGTAAATTAAAGTCATCC	257	153	119.211	127.244	0.536602	156641864 or 156645829 or 156660192 or 92020515 or 92022077 or 92025631 or minus156644311 or minus190781836	AM782877.1 or AM839217.1 or AM847017.1 or EB432239.1 or EB433785.1 or EB437336.1 or minusAM786391.1 or minusFG170370.1	EST AM786391 seedling library, SL Nicotiana tabacum cDNA clone nt002280057, mRNA sequence. or EST AM782877 DL, diurnal library Nicotiana tabacum cDNA clone nt005002083, mRNA sequence. or EST AM847017 DL, diurnal library Nicotiana tabacum cDNA clone nt005132011, mRNA sequence. or EST AM839217 seedling library, SL Nicotiana tabacum cDNA clone nt002090056, mRNA sequence. or EST BL12.104D19F.060309T7…	52.0341	26
Tag-965	CATGAATGTGTCGAATCTGCTGAAGC	4	2	1.85542	1.66333	0.976333	156651469 or 156702550 or 94455425	AM803719.1 or AM848451.1 or EB691300.1	EST AM848451 DL, diurnal library Nicotiana tabacum cDNA clone nt005070093, mRNA sequence. or EST AM803719 seedling library, SL Nicotiana tabacum cDNA clone nt002135021, mRNA sequence. or EST NecGex_165B04 Ornamental tobacco (LxS8) Stage 6 Floral nectary cDNA library Nicotiana langsdorffii x Nicotiana sanderae cDNA clone NecGEx_Clone 165B04 similar to TIGR_Osa1|9634.m04261 Methyladenine glycosylas…	44.1047	22
Tag-966	CATGAATGTTATGTGCTGGACCTTGA	0	2	0	1.66333	0.0924802	190135989 or minus190766371	FG633723.1 or minusFG151110.1	EST TT-18_N02 tobacco leaf library Nicotiana tabacum cDNA, mRNA sequence. or EST AGN_RNC111xc18r1.ab1 AGN_RNC Nicotiana tabacum cDNA 3&apos;, mRNA sequence.	52.0341	26
Tag-967	CATGAATGTTGCTGCAGGTAATACCT	1	1	0.463854	0.831663	0.588012	53775844 or 53783951 or 62907772 or minus190810944 or minus190885428 or minus39791619 or minus39819152 or minus46293001 or minus62907773	CV493496.1 or CV501594.1 or DN921439.1 or minusCK245246.1 or minusCK262174.1 or minusCN213659.1 or minusDN921440.1 or minusFG161585.1 or minusFG181331.1	EST EST708252 potato abiotic stress cDNA library Solanum tuberosum cDNA clone POABE55 3&apos; end, mRNA sequence. or EST EST728883 potato callus cDNA library, normalized and full-length Solanum tuberosum cDNA clone POCAC83 3&apos; end, mRNA sequence. or EST 27266 Suspension culture Solanum tuberosum cDNA, mRNA sequence. or EST 37926.3 Cold Sweetening B Solanum tuberosum cDNA clone 37926 3&apos;, …	52.0341	26
Tag-968	CATGAATGTTGGAAACTCTTTTTCCA	1	2	0.463854	1.66333	0.27034	no hit	no hit	no hit	no hit	no hit
Tag-969	CATGAATGTTGGATTTCTGAGGACTC	1	1	0.463854	0.831663	0.588012	92015634	EB428222.1	EST KF8B.200J17F.060120T7 KF8 Nicotiana tabacum cDNA clone KF8B.200J17, mRNA sequence.	52.0341	26
Tag-970	CATGAATGTTGGTGAAGCTAATCGAT	2	0	0.927708	0	0.526929	117300401 or 92012728 or 92013118 or minus156651949 or minus190729729 or minus48759332 or minus48759979	EB426201.1 or EB426442.1 or EG649622.1 or minusAM842183.1 or minusBP749728.1 or minusBP750375.1 or minusFG199794.1	EST AM842183 seedling library, SL Nicotiana tabacum cDNA clone nt002073046, mRNA sequence. or EST KF8C.106C07F.051215T7 KF8 Nicotiana tabacum cDNA clone KF8C.106C07, mRNA sequence. or EST KF8C.105H12F.051215T7 KF8 Nicotiana tabacum cDNA clone KF8C.105H12, mRNA sequence. or EST D67-AC5 Ethylene Induced Tobacco Leaf cDNA Library Nicotiana tabacum cDNA, mRNA sequence. or EST AGN_PNL229ar1_g9.trimmed…	52.0341	26
Tag-971	CATGAATGTTGGTGATCCACATTATG	0	2	0	1.66333	0.0924802	61238320 or 61241503 or 76869341 or 94453269 or minus15258970 or minus21375114 or minus21926260 or minus52569664 or minus7324438 or minus78747624	DN587967.1 or DN590902.1 or DV160334.1 or EB689144.1 or minusAW618208.1 or minusBI434280.1 or minusBQ510568.2 or minusBQ516245.1 or minusCV287437.1 or minusDV624027.1	EST 93518.1 Cold Sweetening C Solanum tuberosum cDNA clone 93518 5&apos;, mRNA sequence. or EST EST623660 Generation of a set of potato cDNA clones for microarray analyses mixed potato tissues Solanum tuberosum cDNA clone STMIW70 5&apos; end, mRNA sequence. or EST EST617983 Generation of a set of potato cDNA clones for microarray analyses mixed potato tissues Solanum tuberosum cDNA clone STMHL20 …	52.0341	26
Tag-972	CATGAATGTTGGTGCTGGCGGTGGTA	2	1	0.927708	0.831663	0.905683	123208147 or 123208223 or 123208594 or 123208620 or 123208655 or 123208742 or 123208786 or 123210031 or 123223993 or 150140116 or 194474169	EE541079.1 or EH614387.1 or EH614427.1 or EH614658.1 or EH614676.1 or EH614706.1 or EH614791.1 or EH614820.1 or EH615638.1 or EH623265.1 or FG125465.1	EST EST_CSP001xb14f1.ab1 EST_CSP Nicotiana tabacum cDNA 5&apos;, mRNA sequence. or EST CHO_SL023xp10f1.ab1 CHO_SL Nicotiana tabacum cDNA, mRNA sequence. or EST EST_FLW002xd05f1.ab1 EST_FLW Nicotiana tabacum cDNA, mRNA sequence. or EST EST_CSP003xk10f1.ab1 EST_CSP Nicotiana tabacum cDNA, mRNA sequence. or EST EST_CSP003xo17f1.ab1 EST_CSP Nicotiana tabacum cDNA, mRNA sequence. or EST EST_CSP001xl06…	50.0517	25
Tag-973	CATGAATGTTGGTGCTGGCGGTGGTG	354	195	164.204	162.174	0.868405	150140116	EE541079.1	EST 7RDBCH_UP_002_B01_18JUN2003_007 Brassica carinata - 7RDBCH Brassica carinata cDNA 5&apos;, mRNA sequence.	52.0341	26
Tag-974	CATGAATGTTGGTGCTGGTGGCGGTG	88	64	40.8192	53.2264	0.10863	116645222 or 117697467 or 117711614 or 117716551 or 5275723 or 5275951 or 5280570 or 62933617 or 62933780 or 7338452 or 76867716	AI777587.1 or AI777910.1 or AI782529.1 or AW625425.1 or BW691206.1 or BW691369.1 or DB680651.1 or DB705452.1 or DB715894.1 or DV158709.1 or EG553164.1	EST KG9B.004G03F.050721T7 KG9B Nicotiana tabacum cDNA clone KG9B.004G03, mRNA sequence. or EST to01266 Tomato CL5915 roots under different developmental stages Solanum lycopersicum cDNA clone LE2TR04F08, mRNA sequence. or EST DB680651 Solanum lycopersicum cv. Micro-Tom leaf Solanum lycopersicum cDNA clone LEFL1007DH04 5&apos;, mRNA sequence. or EST EST319332 tomato radicle, 5 d post-imbibition, C…	52.0341	26
Tag-975	CATGAATGTTGTGGCAGGTAATACTG	1	1	0.463854	0.831663	0.588012	123223594 or 123223722 or 123223733 or 123223774 or 123223818 or 92040278 or 94324101 or minus156652720 or minus156698777 or minus190869946	EB451981.1 or EB677703.1 or EH623023.1 or EH623084.1 or EH623090.1 or EH623118.1 or EH623153.1 or minusAM799519.1 or minusAM846323.1 or minusFG176153.1	EST CHO_SL023xh05f1.ab1 CHO_SL Nicotiana tabacum cDNA, mRNA sequence. or EST CHO_SL023xo02f1.ab1 CHO_SL Nicotiana tabacum cDNA, mRNA sequence. or EST CHO_SL023xg22f1.ab1 CHO_SL Nicotiana tabacum cDNA, mRNA sequence. or EST CHO_SL023xg06f1.ab1 CHO_SL Nicotiana tabacum cDNA, mRNA sequence. or EST CHO_SL023xe23f1.ab1 CHO_SL Nicotiana tabacum cDNA, mRNA sequence. or EST AM846323 COL, cold overnight l…	52.0341	26
Tag-976	CATGAATTAAAAGTTAGTAATGTCTT	2	0	0.927708	0	0.526929	no hit	no hit	no hit	no hit	no hit
Tag-977	CATGAATTAAAGACTTTCAAGCTAGA	2	2	0.927708	1.66333	0.498382	no hit	no hit	no hit	no hit	no hit
Tag-978	CATGAATTAAGGCTTTTATATAATCG	1	1	0.463854	0.831663	0.588012	51301267	CO910964.1	EST BJ03013B11 BJ03 Capsicum annuum cDNA 5&apos;, mRNA sequence.	44.1047	22
Tag-979	CATGAATTAATCTGACGAAGCTAGTC	2	1	0.927708	0.831663	0.905683	no hit	no hit	no hit	no hit	no hit
Tag-980	CATGAATTAATGGTATAGCTGCTGTT	2	0	0.927708	0	0.526929	no hit	no hit	no hit	no hit	no hit
Tag-981	CATGAATTACATTCTTGTAAACTACT	3	3	1.39156	2.49499	0.429636	minus120544169 or minus76870000	minusDV160992.1 or minusEH364050.1	EST KP1B.104M15F.050725T7 KP1B Nicotiana tabacum cDNA clone KP1B.104M15, mRNA sequence. or EST C10_j001_plate_8 j001 Nicotiana benthamiana cDNA 5&apos; similar to Brittle 1 protein-like, mRNA sequence.	52.0341	26
Tag-982	CATGAATTACCTGAGCGAAACAGCTC	2	0	0.927708	0	0.526929	13615091 or 21922891	BG596951.1 or BQ507050.2	EST EST495629 cSTS Solanum tuberosum cDNA clone cSTS16E20 5&apos; sequence, mRNA sequence. or EST EST614465 Generation of a set of potato cDNA clones for microarray analyses mixed potato tissues Solanum tuberosum cDNA clone STMGO09 5&apos; end, mRNA sequence.	44.1047	22
Tag-983	CATGAATTAGAACTCTGTAAAAGAAA	4	1	1.85542	0.831663	0.605191	no hit	no hit	no hit	no hit	no hit
Tag-984	CATGAATTAGCAGATGAAAACGGATT	4	5	1.85542	4.15832	0.211729	no hit	no hit	no hit	no hit	no hit
Tag-985	CATGAATTAGGAATTAAAGGGGCTGC	4	0	1.85542	0	0.216554	no hit	no hit	no hit	no hit	no hit
Tag-986	CATGAATTAGTGTTATTTATGTATTG	2	0	0.927708	0	0.526929	123224915 or minus156645219 or minus156700899	EH623842.1 or minusAM794318.1 or minusAM802052.1	EST CHO_SL016xl02f1.ab1 CHO_SL Nicotiana tabacum cDNA, mRNA sequence. or EST AM802052 seedling library, SL Nicotiana tabacum cDNA clone nt002229025, mRNA sequence. or EST AM794318 DL, diurnal library Nicotiana tabacum cDNA clone nt005142012, mRNA sequence.	42.1223	21
Tag-987	CATGAATTAGTTACGATGATCATTTT	1	2	0.463854	1.66333	0.27034	no hit	no hit	no hit	no hit	no hit
Tag-988	CATGAATTATAATGGTTCTTTGGATA	1	1	0.463854	0.831663	0.588012	71691002	DR921639.1	EST EST1113178 Aquilegia cDNA library Aquilegia formosa x Aquilegia pubescens cDNA clone CO1ML25, mRNA sequence.	40.14	20
Tag-989	CATGAATTATGAAAATAACTTATGAT	3	3	1.39156	2.49499	0.429636	51341545	CO982862.1	EST GM89017A1D03.r1 Gm-r1089 Glycine max cDNA clone Gm-r1089-6293 3, mRNA sequence.	40.14	20
Tag-990	CATGAATTATGATCAGGTGTTGAACA	12	8	5.56625	6.6533	0.649813	2428112 or 29627287 or 29629284 or 29682293 or 58695712 or 88481546 or 88508691	C72575.1 or CB632298.1 or CB634295.1 or CB678568.1 or CI418817.1 or CI436197.1 or CK084399.1	EST OSJNEe16M10.f OSJNEe Oryza sativa Japonica Group cDNA clone OSJNEe16M10 5&apos;, mRNA sequence. or EST CI436197 Oryza sativa (japonica cultivar-group) leaf of seedling 10mM H2O2 (10min), 24hr after treatment Oryza sativa Japonica Group cDNA clone J06B5164P15M3 3&apos;, mRNA sequence. or EST CI418817 Oryza sativa (japonica cultivar-group) leaf of seedling 10mM H2O2 (10min), 24hr after treatmen…	40.14	20
Tag-991	CATGAATTATGTACAGTGGATGATTG	3	3	1.39156	2.49499	0.429636	no hit	no hit	no hit	no hit	no hit
Tag-992	CATGAATTATTGAAAGCCTGAACATC	1	1	0.463854	0.831663	0.588012	120548084 or 12629366 or 13096962 or 15259273 or 159523780 or 27552696 or 53779237 or 53780203 or 58233944 or 58242333 or 58246941 or 7336537 or 92022751 or 94459003 or 94461008 or minus5273497	AM495487.1 or AW191830.1 or AW623510.1 or BG129178.1 or BI434583.1 or BP890473.1 or BP898862.1 or BP903470.1 or BU494525.1 or CV496880.1 or CV497846.1 or EB434456.1 or EB694878.1 or EB696883.1 or EH366948.1 or minusAI775456.1	EST TL13.107C21F.060315T7 TL13 Nicotiana tabacum cDNA clone TL13.107C21, mRNA sequence. or EST NecGex_320G06 Ornamental tobacco (LxS8) post-fertilization Floral nectary cDNA library Nicotiana langsdorffii x Nicotiana sanderae cDNA clone NecGEx_Clone 320G06 similar to GP|9294081|dbj|BAB01933.1gene_id:MYF5.3 similar to unknown protein sp|P49224{Arabidopsis thaliana}, partial (53%), mRNA sequence. o…	44.1047	22
Tag-993	CATGAATTATTGAAAGCCTGAACATT	75	68	34.7891	56.5531	0.0040476	12629366 or 15259273 or 159523780 or 53779237 or 53780203 or 58233944 or 58242333 or 58246941 or 7336537 or minus5273497	AM495487.1 or AW623510.1 or BG129178.1 or BI434583.1 or BP890473.1 or BP898862.1 or BP903470.1 or CV496880.1 or CV497846.1 or minusAI775456.1	EST EST537344 P. infestans-challenged potato leaf, compatible reaction Solanum tuberosum cDNA clone PPCBS27 5&apos; sequence, mRNA sequence. or EST 62077.1 Mixed Leaf Solanum tuberosum cDNA clone 62077 5&apos;, mRNA sequence. or EST 61031.1 Mixed Leaf Solanum tuberosum cDNA clone 61031 5&apos;, mRNA sequence. or EST AM495487 SSH 3DPA Solanum lycopersicum cDNA clone F_E06_1_303, mRNA sequence. or …	44.1047	22
Tag-994	CATGAATTATTGGGGAAATCAACTGG	3	1	1.39156	0.831663	0.822782	no hit	no hit	no hit	no hit	no hit
Tag-995	CATGAATTCAAGAAACAAGCCAACAA	1	13	0.463854	10.8116	1.17498e-05	190140903 or 194474317 or 4381731 or 92014279 or minus120548494 or minus190746907	AI486360.1 or EB427312.1 or FG125388.1 or FG640166.1 or minusEH367358.1 or minusFG175796.1	EST EST244681 tomato ovary, TAMU Solanum lycopersicum cDNA clone cLED8P2, mRNA sequence. or EST CHO_SL014xg05f1.ab1 CHO_SL Nicotiana tabacum cDNA 5&apos;, mRNA sequence. or EST TT-47_I23 Burley21 trichome library Nicotiana tabacum cDNA, mRNA sequence. or EST KF8C.109K19F.051215T7 KF8 Nicotiana tabacum cDNA clone KF8C.109K19, mRNA sequence. or EST AGN_RNC121xe23r1.ab1 AGN_RNC Nicotiana tabacum cDN…	52.0341	26
Tag-996	CATGAATTCAAGAATTATTTTTTGGG	3	1	1.39156	0.831663	0.822782	no hit	no hit	no hit	no hit	no hit
Tag-997	CATGAATTCACACATACATAGAGGGG	3	0	1.39156	0	0.3378	no hit	no hit	no hit	no hit	no hit
Tag-998	CATGAATTCACCAGTTCATTCTCCAA	2	4	0.927708	3.32665	0.123549	gnl|BL_ORD_ID|76	no ref	gi|41059854|gb|AY426754.1|AY426754 PLN Nicotiana attenuata ACC synthase ACS3a (Acs3a) mRNA, complete cds.	52.0341	26
Tag-999	CATGAATTCACTGCTCCGCCGCCACC	47	24	21.8011	19.9599	0.749627	no hit	no hit	no hit	no hit	no hit
Tag-1000	CATGAATTCAGAAAAGCTGTAGAAAA	3	5	1.39156	4.15832	0.120724	120549277 or 92012358 or 92027817 or 94462908	EB425859.1 or EB439522.1 or EB698783.1 or EH368141.1	EST KN6B.103M02F.060103T7 KN6B Nicotiana tabacum cDNA clone KN6B.103M02, mRNA sequence. or EST KF8C.104I01F.051214T7 KF8 Nicotiana tabacum cDNA clone KF8C.104I01, mRNA sequence. or EST NecGex_354A08 Ornamental tobacco (LxS8) post-fertilization Floral nectary cDNA library Nicotiana langsdorffii x Nicotiana sanderae cDNA clone NecGEx_Clone 354A08 similar to GP|21593570|gb|AAM65537.1 inorganic pyrop…	52.0341	26
Tag-1001	CATGAATTCAGCATTGGTGTATCCCT	2	0	0.927708	0	0.526929	no hit	no hit	no hit	no hit	no hit
Tag-1002	CATGAATTCCAACTATAGGCAACTCT	2	0	0.927708	0	0.526929	minus39851304	minusCK281060.1	EST EST743782 Nicotiana benthamiana mixed tissue cDNA library, normalized, full-length Nicotiana benthamiana cDNA clone NBMA293 3&apos; end, mRNA sequence.	52.0341	26
Tag-1003	CATGAATTCCATACTAATTGCATTAA	1	1	0.463854	0.831663	0.588012	14686851 or 78746495 or minus20167113 or minus39825445	BI209127.1 or DV622898.1 or minusBQ115164.1 or minusCK268467.1	EST EST714545 potato abiotic stress cDNA library Solanum tuberosum cDNA clone POACG92 3&apos; end, mRNA sequence. or EST 92297.1 Cold Sweetening C Solanum tuberosum cDNA clone 92297 5&apos;, mRNA sequence. or EST EST600727 mixed potato tissues Solanum tuberosum cDNA clone STMCY93 3&apos; end, mRNA sequence. or EST EST527167 cTOS Solanum lycopersicum cDNA clone cTOS19A12 5&apos; end, mRNA sequence.	52.0341	26
Tag-1004	CATGAATTCCCAGTCTCCTCCCATTT	4	4	1.85542	3.32665	0.374272	no hit	no hit	no hit	no hit	no hit
Tag-1005	CATGAATTCGCCGAGTTCACAGCTGA	2	2	0.927708	1.66333	0.498382	51456153 or 92015527	CV017801.1 or EB428150.1	EST tbt_009635 Normalized Nicotiana tabacum cDNA library Nicotiana tabacum cDNA clone tbt_009635 5&apos;, mRNA sequence. or EST KF8B.200F14F.060120T7 KF8 Nicotiana tabacum cDNA clone KF8B.200F14, mRNA sequence.	52.0341	26
Tag-1006	CATGAATTCTACCTCCTTCACTTCTT	2	0	0.927708	0	0.526929	no hit	no hit	no hit	no hit	no hit
Tag-1007	CATGAATTCTACTTTTTCTGAATTAC	1	1	0.463854	0.831663	0.588012	no hit	no hit	no hit	no hit	no hit
Tag-1008	CATGAATTCTATCTTGAATCAAGTAG	2	0	0.927708	0	0.526929	191188553 or 191190681 or 94330625 or minus52833338	EB684227.1 or EY402787.1 or EY402985.1 or minusBP529611.1	EST KR3B.114N19F.060119T7 KR3B Nicotiana tabacum cDNA clone KR3B.114N19, mRNA sequence. or EST pOP-CNH02674_EST_C_1_pSK_SK CNH (Oil Palm Non-Embryogenic Callus) Elaeis guineensis cDNA clone pOP-CNH02674 5&apos;, mRNA sequence. or EST pOP-CNH03491_EST_C_1_pSK_SK CNH (Oil Palm Non-Embryogenic Callus) Elaeis guineensis cDNA clone pOP-CNH03491 5&apos;, mRNA sequence. or EST BP529611 MAT001 Nicotiana …	44.1047	22
Tag-1009	CATGAATTCTCAAGTGCTTAATCAAC	2	1	0.927708	0.831663	0.905683	no hit	no hit	no hit	no hit	no hit
Tag-1010	CATGAATTCTGAACCCAAACCCTCTC	1	3	0.463854	2.49499	0.118312	156688743 or 161708408 or 161718528 or 52835150 or 52835891 or 76866898 or 83419036 or 92019902 or 92028917 or 92032957 or 94453540 or 94454492 or minus190847735 or minus190879327	AM836310.1 or BP531423.1 or BP532164.1 or DV157891.1 or DW001030.1 or EB431647.1 or EB440622.1 or EB444662.1 or EB689415.1 or EB690367.1 or FC057858.1 or FC069299.1 or minusFG152182.1 or minusFG155995.1	EST AGN_RNC029xk09r1.ab1 AGN_RNC Nicotiana tabacum cDNA 3&apos;, mRNA sequence. or EST AGN_RNC108xc15r1.ab1 AGN_RNC Nicotiana tabacum cDNA 3&apos;, mRNA sequence. or EST sT7aVVM024F19076 VVM Vitis vinifera cDNA clone VVM024F19076 5&apos; similar to emb_CAN64419.1 hypothetical protein [Vitis vinifera]. Expect = 4e-101, mRNA sequence. or EST sT7aVVM_AER30B10 VVM Vitis vinifera cDNA clone VVM_AER30B…	52.0341	26
Tag-1011	CATGAATTCTGATTGGGTACAGGTGC	1	2	0.463854	1.66333	0.27034	no hit	no hit	no hit	no hit	no hit
Tag-1012	CATGAATTCTGCAAAGTTCAGGTTTA	5	2	2.31927	1.66333	0.813383	no hit	no hit	no hit	no hit	no hit
Tag-1013	CATGAATTCTGTTAAGTACTATTGAA	8	1	3.71083	0.831663	0.154729	47004306 or 47004317 or 92020857 or 92034439 or 92034840 or minus190720690 or minus190751303 or minus190764806 or minus190832325 or minus190869569	AJ633014.1 or AJ633025.1 or EB432569.1 or EB446144.1 or EB446545.1 or minusFG152996.1 or minusFG182978.1 or minusFG190693.1 or minusFG193367.1 or minusFG200486.1	EST KR2B.111P05F.060128T7 KR2B Nicotiana tabacum cDNA clone KR2B.111P05, mRNA sequence. or EST KR2B.110I23F.051229T7 KR2B Nicotiana tabacum cDNA clone KR2B.110I23, mRNA sequence. or EST KL5B.118C18F.060217T7 KL5B Nicotiana tabacum cDNA clone KL5B.118C18, mRNA sequence. or EST AJ633025 Nicotiana tabacum leaf Nicotiana tabacum cDNA clone Nt06-F09, mRNA sequence. or EST AJ633014 Nicotiana tabacum le…	52.0341	26
Tag-1014	CATGAATTCTTAGCAGCTACTAAGAA	8	6	3.71083	4.98998	0.538412	no hit	no hit	no hit	no hit	no hit
Tag-1015	CATGAATTCTTGTTTAGGGGACTGCT	10	4	4.63854	3.32665	0.650712	52835348 or minus156690881 or minus190777571 or minus190788400 or minus190854535 or minus190876436 or minus39874819 or minus39879319 or minus39880122 or minus39884947	BP531621.1 or minusAM816200.1 or minusCK292915.1 or minusCK295184.1 or minusCK295585.1 or minusCK298004.1 or minusFG164629.1 or minusFG177807.1 or minusFG181161.1 or minusFG194721.1	EST BP531621 MAT005 Nicotiana tabacum cDNA clone BY25144, mRNA sequence. or EST AM816200 DL, diurnal library Nicotiana tabacum cDNA clone nt005041047, mRNA sequence. or EST AGN_PNL222ar1_h9.trimmed.seq AGN_PNL Nicotiana tabacum cDNA 3&apos;, mRNA sequence. or EST AGN_PNL203cr1_d8.trimmed.seq AGN_PNL Nicotiana tabacum cDNA 3&apos;, mRNA sequence. or EST AGN_RNC118xh16r1.ab1 AGN_RNC Nicotiana tabac…	44.1047	22
Tag-1016	CATGAATTCTTTCTTTAAAGATTGGC	2	0	0.927708	0	0.526929	190136622 or minus156666760 or minus190845305	FG637356.1 or minusAM800702.1 or minusFG166920.1	EST TT-28_P17 Samsun trichome library Nicotiana tabacum cDNA, mRNA sequence. or EST AM800702 COL, cold overnight library Nicotiana tabacum cDNA clone nt006113071, mRNA sequence. or EST AGN_RNC008xg24r1.ab1 AGN_RNC Nicotiana tabacum cDNA 3&apos;, mRNA sequence.	52.0341	26
Tag-1017	CATGAATTCTTTTTGAAGGGCGTCAG	1	2	0.463854	1.66333	0.27034	minus20273667	minusBQ137541.1	EST NF015H11NR1F1000 Nodulated root Medicago truncatula cDNA clone NF015H11NR 5&apos;, mRNA sequence.	40.14	20
Tag-1018	CATGAATTGACATATATTATGTTGTG	0	2	0	1.66333	0.0924802	no hit	no hit	no hit	no hit	no hit
Tag-1019	CATGAATTGAGCAGGAGTTTGTACAA	5	2	2.31927	1.66333	0.813383	no hit	no hit	no hit	no hit	no hit
Tag-1020	CATGAATTGAGGGAGAAAGCTTTGAA	5	1	2.31927	0.831663	0.4378	190817677 or minus21921608	FG153850.1 or minusBQ505685.2	EST EST613100 Generation of a set of potato cDNA clones for microarray analyses mixed potato tissues Solanum tuberosum cDNA clone STMGF68 3&apos; end, mRNA sequence. or EST AGN_RNC105xh08f1.ab1 AGN_RNC Nicotiana tabacum cDNA 5&apos;, mRNA sequence.	52.0341	26
Tag-1021	CATGAATTGATGAGAACATAATTAAA	5	2	2.31927	1.66333	0.813383	no hit	no hit	no hit	no hit	no hit
Tag-1022	CATGAATTGATTCAACTTCAACCGCT	3	0	1.39156	0	0.3378	no hit	no hit	no hit	no hit	no hit
Tag-1023	CATGAATTGCTTTGGGGCACCGGAAA	2	1	0.927708	0.831663	0.905683	16228549 or 16228688 or 6059100 or minus66839464	AW093505.1 or BI924674.1 or BI924741.1 or minusDR037569.1	EST 49630.3 Late Blight-Challenged Tubers Solanum tuberosum cDNA clone 49630 3&apos;, mRNA sequence. or EST EST286685 tomato mixed elicitor, BTI Solanum lycopersicum cDNA clone cLET25G11, mRNA sequence. or EST EST544630 tomato flower, buds 0-3 mm Solanum lycopersicum cDNA clone cTOA24E10 5&apos; end, mRNA sequence. or EST EST544563 tomato flower, buds 0-3 mm Solanum lycopersicum cDNA clone cTOA24…	52.0341	26
Tag-1024	CATGAATTGGCCACTCTGGATTTGTC	9	1	4.17469	0.831663	0.107609	94328189	EB681791.1	EST KP1B.105I22F.060116T7 KP1B Nicotiana tabacum cDNA clone KP1B.105I22, mRNA sequence.	44.1047	22
Tag-1025	CATGAATTGGGGAGAGCTGAGCCACC	0	2	0	1.66333	0.0924802	minus47513435 or minus48755535	minusBP745931.1 or minusCN748438.1	EST BP745931 partially normalized diploid tobacco cDNA library Nicotiana sylvestris cDNA clone L-036_E12, mRNA sequence. or EST SAL_US028xd15f1.ab1 SAL_US N.Bentheme Nicotiana benthamiana cDNA 5&apos;, mRNA sequence.	52.0341	26
Tag-1026	CATGAATTGGTTAATCTTTCAATCAA	2	1	0.927708	0.831663	0.905683	minus39854684	minusCK282756.1	EST EST745478 Nicotiana benthamiana mixed tissue cDNA library, normalized, full-length Nicotiana benthamiana cDNA clone NBMAE05 3&apos; end, mRNA sequence.	52.0341	26
Tag-1027	CATGAATTGTAAAGGTTATACGATTT	7	6	3.24698	4.98998	0.406923	minus47509555	minusCN744558.1	EST SAL_US025xl11r1.ab1 SAL_US N.Bentheme Nicotiana benthamiana cDNA 3&apos;, mRNA sequence.	52.0341	26
Tag-1028	CATGAATTGTAATTTGGCCTAAATTT	3	0	1.39156	0	0.3378	16219646 or 39857305 or 39865633 or 39873236 or 92013485 or 94453526 or minus156659357 or minus190751580 or minus190828398 or minus190875641 or minus39857306 or minus6536485	BI922485.1 or CK284086.1 or CK288273.1 or CK292114.1 or EB426665.1 or EB689401.1 or minusAM822752.1 or minusAW224801.1 or minusCK284087.1 or minusFG163225.1 or minusFG164186.1 or minusFG175368.1	EST KF8C.106M03F.051215T7 KF8 Nicotiana tabacum cDNA clone KF8C.106M03, mRNA sequence. or EST AGN_RNC122xk24r1.ab1 AGN_RNC Nicotiana tabacum cDNA 3&apos;, mRNA sequence. or EST AGN_RNC013xc22r1.ab1 AGN_RNC Nicotiana tabacum cDNA 3&apos;, mRNA sequence. or EST AGN_RNC015xh21r1.ab1 AGN_RNC Nicotiana tabacum cDNA 3&apos;, mRNA sequence. or EST NecGex_122A11 Ornamental tobacco (LxS8) Stage 6 Floral n…	52.0341	26
Tag-1029	CATGAATTGTATGTTCTATGCGATAC	2	0	0.927708	0	0.526929	150426956 or 150429311 or 150430278 or 150430279 or 47231808 or 47232074 or 47513337 or 47513634 or 47513662 or 47513686 or 51461277 or 76868435 or 92013731 or 92022185 or 92023277 or 94326228 or minus190881433 or minus39869409 or minus39875389 or minus39880483 or minus39881551 or minus47231883 or minus47232004 or minus47512378 or minus47513159	CN655069.1 or CN655335.1 or CN748340.1 or CN748637.1 or CN748665.1 or CN748689.1 or CV019769.1 or DV159428.1 or EB426820.1 or EB433890.1 or EB434982.1 or EB679830.1 or ES885549.1 or ES887904.1 or ES888871.1 or ES888872.1 or minusCK290182.1 or minusCK293207.1 or minusCK295767.1 or minusCK296302.1 or minusCN655144.1 or minusCN655265.1 or minusCN747381.1 or minusCN748162.1 or minusFG155853.1	EST SAL_US005xc09r1.ab1 SAL_US N.Bentheme Nicotiana benthamiana cDNA 3&apos;, mRNA sequence. or EST SAL_US005xc09f1.ab1 SAL_US N.Bentheme Nicotiana benthamiana cDNA 5&apos;, mRNA sequence. or EST NBT080_2007-03-06/NBT080_H10_033_1 Nicotiana benthamiana trichomes Nicotiana benthamiana cDNA, mRNA sequence. or EST NBT080_2007-03-06/NBT080_H10_033.2_1 Nicotiana benthamiana trichomes Nicotiana bentham…	52.0341	26
Tag-1030	CATGAATTGTCGGCAGCAAAAAGCGA	19	6	8.81323	4.98998	0.243363	no hit	no hit	no hit	no hit	no hit
Tag-1031	CATGAATTGTGAAGTTTGCCAGCTAA	2	0	0.927708	0	0.526929	190142445 or 190146983 or 92038686 or minus92032621	EB450391.1 or FG640929.1 or FG644658.1 or minusEB444326.1	EST KR2B.103G04F.051227T7 KR2B Nicotiana tabacum cDNA clone KR2B.103G04, mRNA sequence. or EST TT-29_L12 K326 late senescent leaf library Nicotiana tabacum cDNA, mRNA sequence. or EST TT-10_I24 K326 trichome library Nicotiana tabacum cDNA, mRNA sequence. or EST KT7C.106J14F.051219T7 KT7 Nicotiana tabacum cDNA clone KT7C.106J14, mRNA sequence.	52.0341	26
Tag-1032	CATGAATTGTGTTGAATTCTGCCCTC	5	8	2.31927	6.6533	0.0576784	no hit	no hit	no hit	no hit	no hit
Tag-1033	CATGAATTGTTGCTCAATTGCTTGGA	0	2	0	1.66333	0.0924802	no hit	no hit	no hit	no hit	no hit
Tag-1034	CATGAATTTAAATATTGTAACTTCCT	4	5	1.85542	4.15832	0.211729	minus156667468 or minus156672811 or minus156704814	minusAM780970.1 or minusAM781581.1 or minusAM804218.1	EST AM804218 seedling library, SL Nicotiana tabacum cDNA clone nt002190021, mRNA sequence. or EST AM781581 seedling library, SL Nicotiana tabacum cDNA clone nt002251064, mRNA sequence. or EST AM780970 seedling library, SL Nicotiana tabacum cDNA clone nt002271016, mRNA sequence.	48.0694	24
Tag-1035	CATGAATTTAATTTTAGGCTGAAGAA	11	5	5.1024	4.15832	0.779228	gnl|BL_ORD_ID|429 or gnl|BL_ORD_ID|825 or gnl|BL_ORD_ID|836 or minusgnl|BL_ORD_ID|102 or minusgnl|BL_ORD_ID|706	no ref or no ref or no ref or no ref or no ref	gi|6117898|gb|AJ243436.1|AJ243436 PLN Nicotiana rustica mRNA for quinolinate phosphoribosyltransferase, cultivar V12. or gi|115361538|gb|DQ984138.1|DQ984138 PLN Nicotiana suaveolens methionine synthase mRNA, complete cds. or gi|3378653|gb|AJ005040.1|AJ005040 PLN Nicotiana plumbaginifolia mRNA for calmodulin-2, partial. or gi|111162642|gb|DQ682463.1|DQ682463 PLN Nicotiana attenuata RuBisCO activas…	52.0341	26
Tag-1036	CATGAATTTATTATGAGGTATCTCTT	6	3	2.78312	2.49499	0.979325	no hit	no hit	no hit	no hit	no hit
Tag-1037	CATGAATTTATTCTTGGTTTTTACGT	9	3	4.17469	2.49499	0.512282	no hit	no hit	no hit	no hit	no hit
Tag-1038	CATGAATTTCAAGCATTTAATTATAT	2	1	0.927708	0.831663	0.905683	158988877 or minus190826695 or minus190875993	EX939559.1 or minusFG156663.1 or minusFG171039.1	EST lb03d12.g1 Ginkgo ovule (NYBG) Ginkgo biloba cDNA 3&apos;, mRNA sequence. or EST AGN_RNC001xl20r1.ab1 AGN_RNC Nicotiana tabacum cDNA 3&apos;, mRNA sequence. or EST AGN_RNC027xm06r1.ab1 AGN_RNC Nicotiana tabacum cDNA 3&apos;, mRNA sequence.	42.1223	21
Tag-1039	CATGAATTTCAAGCATTTTAATTATA	112	50	51.9517	41.5832	0.189074	114779038 or 27244076 or 76298365	BJ562256.1 or DV037940.1 or EE875665.1	EST BJ562256 Ipomoea nil mixture of flower and flower bud Ipomoea nil cDNA clone jm36f16 5&apos;, mRNA sequence. or EST sp_a6_91 Sweetpotato cDNA library A Ipomoea batatas cDNA 5&apos;, mRNA sequence. or EST BRS3431 storage root cDNA library Ipomoea batatas cDNA, mRNA sequence.	40.14	20
Tag-1040	CATGAATTTCAAGCATTTTTAATTAT	2	0	0.927708	0	0.526929	no hit	no hit	no hit	no hit	no hit
Tag-1041	CATGAATTTCCCAGAAGGATGTTCAA	3	0	1.39156	0	0.3378	no hit	no hit	no hit	no hit	no hit
Tag-1042	CATGAATTTCCTCTCATCTTTGACTA	305	114	141.476	94.8096	0.000169158	190139956 or 39860954 or 39863025 or 39864292 or 39864352 or 39870364 or 39873718 or 39876770 or 39877291 or 47509668	CK285912.1 or CK286955.1 or CK287598.1 or CK287631.1 or CK290669.1 or CK292357.1 or CK293898.1 or CK294166.1 or CN744671.1 or FG635152.1	EST TT-09_N12 tobacco leaf library Nicotiana tabacum cDNA, mRNA sequence. or EST SAL_US006xk14f1.ab1 SAL_US N.Bentheme Nicotiana benthamiana cDNA 5&apos;, mRNA sequence. or EST EST756880 Nicotiana benthamiana mixed tissue cDNA library, normalized, full-length Nicotiana benthamiana cDNA clone NBMCL45 5&apos; end, mRNA sequence. or EST EST756612 Nicotiana benthamiana mixed tissue cDNA library, norm…	44.1047	22
Tag-1043	CATGAATTTCGGTTGTGCGTCCTTGT	7	4	3.24698	3.32665	0.885441	no hit	no hit	no hit	no hit	no hit
Tag-1044	CATGAATTTGACTTGTGCTGCTGAAA	13	2	6.0301	1.66333	0.0774328	no hit	no hit	no hit	no hit	no hit
Tag-1045	CATGAATTTGAGGAAATCAATTGCCT	2	2	0.927708	1.66333	0.498382	51461862 or minus190866828	CV020354.1 or minusFG182249.1	EST tbt_003443 Normalized Nicotiana tabacum cDNA library Nicotiana tabacum cDNA clone tbt_003443 5&apos;, mRNA sequence. or EST AGN_PNL205ar1_d3.trimmed.seq AGN_PNL Nicotiana tabacum cDNA 3&apos;, mRNA sequence.	52.0341	26
Tag-1046	CATGAATTTGAGGAGGTTGCCAAACA	3	0	1.39156	0	0.3378	123220642 or 123220678 or 123224763 or 190143821 or 190144396 or 51462788 or 92016487 or 92034284 or 94325326 or minus117300697	CV021280.1 or EB428860.1 or EB445989.1 or EB678928.1 or EH620983.1 or EH621009.1 or EH623752.1 or FG642965.1 or FG644130.1 or minusEG649918.1	EST TT-17_E07 K326 late senescent leaf library Nicotiana tabacum cDNA, mRNA sequence. or EST TT-37_H24 K326 early senescent leaf library Nicotiana tabacum cDNA, mRNA sequence. or EST CHO_SL016xh13f1.ab1 CHO_SL Nicotiana tabacum cDNA, mRNA sequence. or EST CHO_SL008xm14f1.ab1 CHO_SL Nicotiana tabacum cDNA, mRNA sequence. or EST CHO_SL008xg20f1.ab1 CHO_SL Nicotiana tabacum cDNA, mRNA sequence. or E…	44.1047	22
Tag-1047	CATGAATTTGAGTTCTATGTCAGTGA	2	0	0.927708	0	0.526929	no hit	no hit	no hit	no hit	no hit
Tag-1048	CATGAATTTGATGTTGTACATTTGTA	1	1	0.463854	0.831663	0.588012	52829221	CV434099.1	EST RT3157 Chinese cabbage root library Brassica rapa subsp. pekinensis cDNA clone RT3157 5&apos;, mRNA sequence.	40.14	20
Tag-1049	CATGAATTTGCTTCTTTTGGGTGCTC	3	7	1.39156	5.82164	0.0289445	gnl|BL_ORD_ID|2322 or gnl|BL_ORD_ID|2333 or gnl|BL_ORD_ID|2341 or gnl|BL_ORD_ID|2342 or gnl|BL_ORD_ID|3074 or gnl|BL_ORD_ID|3199	no ref or no ref or no ref or no ref or no ref or no ref	gi|30013662|gb|AY220079.1|AY220079 PLN Nicotiana tabacum putative ribulose bisphosphate carboxylase small subunit protein precursor, mRNA, complete cds; nuclear gene for chloroplast product. or gi|20000|gb|X62500.1|X62500 PLN N.tabacum RL2 mRNA for 60S ribosomal protein L2. or gi|6682870|gb|AB023572.1|AB023572 PLN Nicotiana tabacum sigA2 mRNA for sigma factor, complete cds. or gi|19996|gb|X66010.…	52.0341	26
Tag-1050	CATGAATTTGGGATGAACATTTCTTC	1	1	0.463854	0.831663	0.588012	no hit	no hit	no hit	no hit	no hit
Tag-1051	CATGAATTTGGTTCTGGATGATGCTG	1	6	0.463854	4.98998	0.00842266	225455955	XM_002278078.1	PREDICTED: Vitis vinifera similar to small nuclear ribonucleoprotein E (LOC100257667), mRNA	52.0341	26
Tag-1052	CATGAATTTGTAATAAGATGCAAGTG	3	4	1.39156	3.32665	0.233412	190137884 or 92018937 or minus156638695 or minus190750610	EB430793.1 or FG636323.1 or minusAM781907.1 or minusFG190106.1	EST TT-14_A14 Samsun trichome library Nicotiana tabacum cDNA, mRNA sequence. or EST AM781907 COL, cold overnight library Nicotiana tabacum cDNA clone nt006052020, mRNA sequence. or EST KL5B.110K12F.060117T7 KL5B Nicotiana tabacum cDNA clone KL5B.110K12, mRNA sequence. or EST AGN_PNL215dr1_e11.trimmed.seq AGN_PNL Nicotiana tabacum cDNA 3&apos;, mRNA sequence.	40.14	20
Tag-1053	CATGAATTTGTAGTTGTAATTTGGTA	2	0	0.927708	0	0.526929	92023559 or minus156645812	EB435264.1 or minusAM847000.1	EST TL13.110B15F.060320T7 TL13 Nicotiana tabacum cDNA clone TL13.110B15, mRNA sequence. or EST AM847000 seedling library, SL Nicotiana tabacum cDNA clone nt002194040, mRNA sequence.	44.1047	22
Tag-1054	CATGAATTTGTGGTGGTGGATACAGG	7	0	3.24698	0	0.0570544	39858678 or 39866708 or 39879307	CK284776.1 or CK288819.1 or CK295178.1	EST EST757892 Nicotiana benthamiana mixed tissue cDNA library, normalized, full-length Nicotiana benthamiana cDNA clone NBMCS96 5&apos; end, mRNA sequence. or EST EST751541 Nicotiana benthamiana mixed tissue cDNA library, normalized, full-length Nicotiana benthamiana cDNA clone NBMBJ32 5&apos; end, mRNA sequence. or EST EST747498 Nicotiana benthamiana mixed tissue cDNA library, normalized, full-l…	44.1047	22
Tag-1055	CATGAATTTGTTTATTTAAGAAAGCA	1	4	0.463854	3.32665	0.0501031	123218765 or 123220074	EH619310.1 or EH620427.1	EST CHO_SL002xd18f1.ab1 CHO_SL Nicotiana tabacum cDNA, mRNA sequence. or EST CHO_SL018xc18f1.ab1 CHO_SL Nicotiana tabacum cDNA, mRNA sequence.	52.0341	26
Tag-1056	CATGAATTTTAAAATAAATTTGAAAT	1	1	0.463854	0.831663	0.588012	188317230 or 193527629 or 193588687 or 39826217 or 53780866 or 53782569 or minus117233956 or minus39826218	CK269239.1 or CV498509.1 or CV500212.1 or EY857220.1 or FK486379.1 or FK540533.1 or minusCK269240.1 or minusCT847651.1	EST EST715318 potato abiotic stress cDNA library Solanum tuberosum cDNA clone POACL64 3&apos; end, mRNA sequence. or EST EST715317 potato abiotic stress cDNA library Solanum tuberosum cDNA clone POACL64 5&apos; end, mRNA sequence. or EST 64651.1 Mixed Leaf Solanum tuberosum cDNA clone 64651 5&apos;, mRNA sequence. or EST 62788.1 Mixed Leaf Solanum tuberosum cDNA clone 62788 5&apos;, mRNA sequence…	40.14	20
Tag-1057	CATGAATTTTATCAGGCTTAGTTGCT	2	0	0.927708	0	0.526929	no hit	no hit	no hit	no hit	no hit
Tag-1058	CATGAATTTTCCTCTCATCTTTGACT	2	1	0.927708	0.831663	0.905683	no hit	no hit	no hit	no hit	no hit
Tag-1059	CATGAATTTTCTACTGTGTTTATGTA	2	2	0.927708	1.66333	0.498382	190141954 or 190733744 or 52838270 or 92030737 or 92037272 or minus190751895	BP534543.1 or EB442442.1 or EB448977.1 or FG168215.1 or FG640981.1 or minusFG168289.1	EST TT-11_N18 K326 trichome library Nicotiana tabacum cDNA, mRNA sequence. or EST BP534543 MAT005 Nicotiana tabacum cDNA clone BY33123, mRNA sequence. or EST KT7C.101I11F.051216T7 KT7 Nicotiana tabacum cDNA clone KT7C.101I11, mRNA sequence. or EST KN6B.114B19F.060127T7 KN6B Nicotiana tabacum cDNA clone KN6B.114B19, mRNA sequence. or EST AGN_RNC006xf20r1.ab1 AGN_RNC Nicotiana tabacum cDNA 3&apos;,…	40.14	20
Tag-1060	CATGAATTTTGAACATATGGCGTCGT	1	2	0.463854	1.66333	0.27034	no hit	no hit	no hit	no hit	no hit
Tag-1061	CATGAATTTTGCTTTGTACAATGCAA	5	3	2.31927	2.49499	0.827131	83419672 or 92034484	DW001666.1 or EB446189.1	EST KR2B.110L06F.051229T7 KR2B Nicotiana tabacum cDNA clone KR2B.110L06, mRNA sequence. or EST KR3B.001M15F.050815T7 KR3B Nicotiana tabacum cDNA clone KR3B.001M15, mRNA sequence.	52.0341	26
Tag-1062	CATGAATTTTGGAGAAGGAAACGGTG	4	1	1.85542	0.831663	0.605191	190805386 or 190834387 or 190870376 or 39862515	CK286699.1 or FG136842.1 or FG139118.1 or FG145626.1	EST AGN_RPC012xj14f1.ab1 AGN_RPC Nicotiana tabacum cDNA 5&apos;, mRNA sequence. or EST AGN_ELP025xk02f1.ab1 AGN_ELP Nicotiana tabacum cDNA 5&apos;, mRNA sequence. or EST AGN_ELP006xa16f1.ab1 AGN_ELP Nicotiana tabacum cDNA 5&apos;, mRNA sequence. or EST EST749421 Nicotiana benthamiana mixed tissue cDNA library, normalized, full-length Nicotiana benthamiana cDNA clone NBMB392 5&apos; end, mRNA sequ…	52.0341	26
Tag-1063	CATGAATTTTGTAATAAGATGCAAGT	107	75	49.6324	62.3747	0.132427	gnl|BL_ORD_ID|146 or gnl|BL_ORD_ID|361 or gnl|BL_ORD_ID|394 or gnl|BL_ORD_ID|812 or minusgnl|BL_ORD_ID|188	no ref or no ref or no ref or no ref or no ref	gi|12006840|gb|AF290618.1|AF290618 PLN Nicotiana glauca putative delta TIP (MIP2) mRNA, complete cds. or gi|23821291|gb|AB080676.1|AB080676 PLN Nicotiana plumbaginifolia NpGUT1 mRNA for pectin-glucuronyltransferase, complete cds. or gi|5834501|gb|AB032074.1|AB032074 PLN Nicotiana paniculata NpKT1 mRNA for potassium channel, complete cds. or gi|1477461|gb|U35225.1|U35225 PLN Nicotiana plumbaginifo…	52.0341	26
Tag-1064	CATGAATTTTGTCCATTTGCTAGCTT	1	1	0.463854	0.831663	0.588012	no hit	no hit	no hit	no hit	no hit
Tag-1065	CATGAATTTTTGCTTATATCCATCTC	2	5	0.927708	4.15832	0.0576312	120552008 or 16247878 or 18256663 or 21920412 or 46295155 or 52835488 or 58251344 or 58251502 or 58252041 or 58252108 or 58252952 or 7646053 or 94326200	AW737108.1 or BI933406.1 or BM405153.1 or BP531761.1 or BP907873.1 or BP908031.1 or BP908570.1 or BP908637.1 or BP909481.1 or BQ121345.2 or CN215813.1 or EB679802.1 or EH370872.1	EST EST606921 mixed potato tissues Solanum tuberosum cDNA clone STMEX20 5&apos; end, mRNA sequence. or EST 29645 Suspension culture Solanum tuberosum cDNA, mRNA sequence. or EST EST579480 potato roots Solanum tuberosum cDNA clone cPRO23C19 5&apos; end, mRNA sequence. or EST BP909481 Lycopersicon esculentum leaf Solanum lycopersicum cDNA clone LC16AA10 5&apos;, mRNA sequence. or EST BP908637 Lycop…	52.0341	26
Tag-1066	CATGAATTTTTGTAATAAGATGCAAG	2	1	0.927708	0.831663	0.905683	no hit	no hit	no hit	no hit	no hit
Tag-1067	CATGAATTTTTGTGCAAGATTGCTCG	3	3	1.39156	2.49499	0.429636	156639356 or 190138889 or minus156669929 or minus190733928 or minus190775228 or minus190819708 or minus190829759 or minus190859334 or minus190870503 or minus190871648	AM782370.1 or FG637524.1 or minusAM806152.1 or minusFG153812.1 or minusFG158586.1 or minusFG172928.1 or minusFG175069.1 or minusFG187342.1 or minusFG189782.1 or minusFG200906.1	EST TT-31_B12 Samsun trichome library Nicotiana tabacum cDNA, mRNA sequence. or EST AM806152 DL, diurnal library Nicotiana tabacum cDNA clone nt005159012, mRNA sequence. or EST AM782370 seedling library, SL Nicotiana tabacum cDNA clone nt002267079, mRNA sequence. or EST AGN_PNL230cr1_h6.trimmed.seq AGN_PNL Nicotiana tabacum cDNA 3&apos;, mRNA sequence. or EST AGN_PNL215br1_h9.trimmed.seq AGN_PNL …	52.0341	26
Tag-1068	CATGACAAAAAGAAAAGTAAGAGTAT	0	3	0	2.49499	0.0331937	minus88997915	minusCI390408.1	EST CI390408 Oryza sativa (japonica cultivar-group) callus Oryza sativa Japonica Group cDNA clone J03B3142J19M3 3&apos;, mRNA sequence.	40.14	20
Tag-1069	CATGACAAAAGACGGGAGGATATCGT	51	28	23.6566	23.2866	0.969003	gnl|BL_ORD_ID|3457	no ref	gi|38453853|gb|AB126259.1|AB126259 PLN Nicotiana tabacum mRNA for aspartate aminotransferase, partial cds.	52.0341	26
Tag-1070	CATGACAAAATTGATATTGATACAAG	3	0	1.39156	0	0.3378	190138738	FG636067.1	EST TT-10_K19 Samsun trichome library Nicotiana tabacum cDNA, mRNA sequence.	52.0341	26
Tag-1071	CATGACAAACCAAAGCTACAGTCGAG	2	1	0.927708	0.831663	0.905683	94329296	EB682898.1	EST KR3B.111B14F.060119T7 KR3B Nicotiana tabacum cDNA clone KR3B.111B14, mRNA sequence.	44.1047	22
Tag-1072	CATGACAAACCTGAAGCTCCTCCAGA	2	0	0.927708	0	0.526929	minus156655303 or minus190722860	minusAM812954.1 or minusFG154586.1	EST AM812954 DL, diurnal library Nicotiana tabacum cDNA clone nt005007056, mRNA sequence. or EST AGN_RNC103xi16r1.ab1 AGN_RNC Nicotiana tabacum cDNA 3&apos;, mRNA sequence.	44.1047	22
Tag-1073	CATGACAAACGATCAGATTAATTGTG	29	9	13.4518	7.48497	0.126552	minus190802713	minusFG167415.1	EST AGN_RNC007xk08f1.ab1 AGN_RNC Nicotiana tabacum cDNA 5&apos;, mRNA sequence.	44.1047	22
Tag-1074	CATGACAAACTATAGTAAAAGATTGG	1	1	0.463854	0.831663	0.588012	no hit	no hit	no hit	no hit	no hit
Tag-1075	CATGACAAAGAAATGTTAAATATCAC	7	7	3.24698	5.82164	0.25665	92021423 or 94326211	EB433134.1 or EB679813.1	EST TL13.102D02F.060313T7 TL13 Nicotiana tabacum cDNA clone TL13.102D02, mRNA sequence. or EST KL4B.102F04F.051125T7 KL4B Nicotiana tabacum cDNA clone KL4B.102F04, mRNA sequence.	52.0341	26
Tag-1076	CATGACAAAGACGGGAGGATATCGTT	0	2	0	1.66333	0.0924802	minus509449	minusZ34871.1	EST ATTS3600 Grenoble-B Arabidopsis thaliana cDNA clone GBGe232 3&apos;, mRNA sequence.	44.1047	22
Tag-1077	CATGACAAAGCGCAAGCTGCTGAAGA	2	1	0.927708	0.831663	0.905683	156658286	AM829210.1	EST AM829210 COL, cold overnight library Nicotiana tabacum cDNA clone nt006036087, mRNA sequence.	44.1047	22
Tag-1078	CATGACAAAGGTTGAATCTGTTCCAA	18	9	8.34937	7.48497	0.843077	no hit	no hit	no hit	no hit	no hit
Tag-1079	CATGACAAATTGTATTCAATTCCTCG	7	5	3.24698	4.15832	0.616259	gnl|BL_ORD_ID|100 or gnl|BL_ORD_ID|170 or gnl|BL_ORD_ID|209 or gnl|BL_ORD_ID|235 or gnl|BL_ORD_ID|235 or gnl|BL_ORD_ID|50 or gnl|BL_ORD_ID|50 or gnl|BL_ORD_ID|57 or gnl|BL_ORD_ID|62 or gnl|BL_ORD_ID|70 or gnl|BL_ORD_ID|99 or minusgnl|BL_ORD_ID|108 or minusgnl|BL_ORD_ID|166 or minusgnl|BL_ORD_ID|205 or minusgnl|BL_ORD_ID|209 or minusgnl|BL_ORD_ID|229 or minusgnl|BL_ORD_ID|229 or minusgnl|BL_ORD_ID…	no ref or no ref or no ref or no ref or no ref or no ref or no ref or no ref or no ref or no ref or no ref or no ref or no ref or no ref or no ref or no ref or no ref or no ref	gi|38154481|gb|AY368904.1|AY368904 PLN Nicotiana benthamiana molecular chaperone Hsp90-1 mRNA, complete cds. or gi|74267245|gb|AB210224.1|AB210224 PLN Nicotiana benthamiana NbP2C mRNA for protein phosphatase 2C, complete cds. or gi|186926675|gb|EU645483.1|EU645483 PLN Nicotiana benthamiana chloroplast photosystem II 22 kDa component (psbS1) mRNA, complete cds; nuclear gene for chloroplast product…	48.0694	24
Tag-1080	CATGACAACAACTTTACCAGTTACGG	0	2	0	1.66333	0.0924802	156648673 or 157739560 or 190141164 or 190142605 or 190738994 or 190873018 or 32872989 or 52568680 or 52830666 or 52833613 or minus156689816 or minus190773320 or minus32874835 or minus32877834	AM843285.1 or BP130104.1 or BP526939.1 or BP529886.1 or CV286944.1 or EX465056.1 or FG164582.1 or FG182399.1 or FG639227.1 or FG641389.1 or minusAM810144.1 or minusBP131950.1 or minusBP134949.1 or minusFG192098.1	EST BP131950 MAT001 Nicotiana tabacum cDNA clone BY4065, mRNA sequence. or EST TT-29_O20 K326 trichome library Nicotiana tabacum cDNA, mRNA sequence. or EST TT-18_D24 Burley21 trichome library Nicotiana tabacum cDNA, mRNA sequence. or EST FE-11 tobacco suppression subtractive hybridization cDNA library Nicotiana tabacum cDNA clone FE-11 cDNA 5&apos; similar to unknown protein, mRNA sequence. or E…	50.0517	25
Tag-1081	CATGACAACACCGGCACCGCCGCTGC	12	7	5.56625	5.82164	0.864173	190135676 or 190140313	FG633345.1 or FG640429.1	EST TT-21_F04 Burley21 trichome library Nicotiana tabacum cDNA, mRNA sequence. or EST TT-23_C13 tobacco leaf library Nicotiana tabacum cDNA, mRNA sequence.	46.087	23
Tag-1082	CATGACAACATTGAAGAACTACTTGA	4	3	1.85542	2.49499	0.625861	190141051 or 32890325 or 92020337	BP136735.1 or EB432066.1 or FG639834.1	EST BP136735 MAT001 Nicotiana tabacum cDNA clone BY9351, mRNA sequence. or EST TT-34_H01 Burley21 trichome library Nicotiana tabacum cDNA, mRNA sequence. or EST KL5B.116C11F.060217T7 KL5B Nicotiana tabacum cDNA clone KL5B.116C11, mRNA sequence.	52.0341	26
Tag-1083	CATGACAACCGAGGTCCTGTCTTGGA	0	2	0	1.66333	0.0924802	no hit	no hit	no hit	no hit	no hit
Tag-1084	CATGACAACCTTAAACCCTGTCTGTT	2	0	0.927708	0	0.526929	190135234	FG634703.1	EST TT-35_J12 tobacco leaf library Nicotiana tabacum cDNA, mRNA sequence.	52.0341	26
Tag-1085	CATGACAACTTATATTTCTAAATGAA	1	1	0.463854	0.831663	0.588012	156639490 or 156656838	AM785407.1 or AM847624.1	EST AM847624 DL, diurnal library Nicotiana tabacum cDNA clone nt005161022, mRNA sequence. or EST AM785407 DL, diurnal library Nicotiana tabacum cDNA clone nt005246040, mRNA sequence.	44.1047	22
Tag-1086	CATGACAAGAAAAGAAAAGAATTACT	0	2	0	1.66333	0.0924802	169054641 or 169066594 or 169067572	FE461581.1 or FE474154.1 or FE475795.1	EST CAOS5623.rev CAOS Selaginella moellendorffii mixed tissues; whole juvenile plants with roots and reproductive stems with developing strobili Selaginella moellendorffii cDNA clone CAOS5623 3&apos;, mRNA sequence. or EST CAOS4823.rev CAOS Selaginella moellendorffii mixed tissues; whole juvenile plants with roots and reproductive stems with developing strobili Selaginella moellendorffii cDNA clo…	42.1223	21
Tag-1087	CATGACAAGAAATACACGCGAATTGC	1	1	0.463854	0.831663	0.588012	48755362 or 76867239 or 76869426 or 83420437 or 83421578 or 92011797 or 92012104 or 92027224 or 92031710 or 92037463 or 94329061 or minus164024588 or minus164072545 or minus190731647 or minus190786674	BP745758.1 or DV158232.1 or DV160418.1 or DW002431.1 or DW003572.1 or EB425383.1 or EB425613.1 or EB438929.1 or EB443415.1 or EB449168.1 or EB682663.1 or minusES065899.1 or minusES201014.1 or minusFG165560.1 or minusFG200159.1	EST 096469_1854_1482 Arabidopsis ovule high throughput cDNA library Arabidopsis thaliana cDNA, mRNA sequence. or EST 262224_2876_4004 Arabidopsis ovule high throughput cDNA library Arabidopsis thaliana cDNA, mRNA sequence. or EST KP1B.103C22F.050725T7 KP1B Nicotiana tabacum cDNA clone KP1B.103C22, mRNA sequence. or EST KT7C.102B10F.051216T7 KT7 Nicotiana tabacum cDNA clone KT7C.102B10, mRNA seque…	52.0341	26
Tag-1088	CATGACAAGAATATATACCCACTTAG	1	1	0.463854	0.831663	0.588012	15257635 or 21374359 or 32891041 or 83419314 or 92027671 or minus21374360 or minus56775263	BI432945.1 or BP137451.1 or BQ515490.1 or DW001308.1 or EB439376.1 or minusBQ515491.1 or minusCX161190.1	EST KN6B.103F16F.060103T7 KN6B Nicotiana tabacum cDNA clone KN6B.103F16, mRNA sequence. or EST EST622906 Generation of a set of potato cDNA clones for microarray analyses mixed potato tissues Solanum tuberosum cDNA clone STMIS37 3&apos; end, mRNA sequence. or EST EST622905 Generation of a set of potato cDNA clones for microarray analyses mixed potato tissues Solanum tuberosum cDNA clone STMIS37 5…	52.0341	26
Tag-1089	CATGACAAGCAATTTAAAAGCAGAAG	7	11	3.24698	9.14829	0.0284848	no hit	no hit	no hit	no hit	no hit
Tag-1090	CATGACAAGCAGTGACATTTTCGGCT	2	0	0.927708	0	0.526929	no hit	no hit	no hit	no hit	no hit
Tag-1091	CATGACAAGCGAGTACATCCATTACT	0	2	0	1.66333	0.0924802	no hit	no hit	no hit	no hit	no hit
Tag-1092	CATGACAAGGAGAAGCTGCTGAAAGA	3	0	1.39156	0	0.3378	83416766 or 92016917 or 92018689 or 92025672 or 92031452 or 92039969	DV998797.1 or EB429162.1 or EB430545.1 or EB437377.1 or EB443157.1 or EB451672.1	EST KT7C.112D19F.051221T7 KT7 Nicotiana tabacum cDNA clone KT7C.112D19, mRNA sequence. or EST KR2B.001F12F.050815T7 KR2B Nicotiana tabacum cDNA clone KR2B.001F12, mRNA sequence. or EST BL12.104G05F.060309T7 BL12 Nicotiana tabacum cDNA clone BL12.104G05, mRNA sequence. or EST KL5B.109K02F.060215T7 KL5B Nicotiana tabacum cDNA clone KL5B.109K02, mRNA sequence. or EST KL5B.001J13F.050901T7 KL5B Nicot…	44.1047	22
Tag-1093	CATGACAAGGTCAAGCAAAGATCTGT	2	0	0.927708	0	0.526929	190144270 or 48756845 or 94461835 or minus156658451	BP747241.1 or EB697710.1 or FG641159.1 or minusAM816874.1	EST TT-24_M06 K326 trichome library Nicotiana tabacum cDNA, mRNA sequence. or EST AM816874 COL, cold overnight library Nicotiana tabacum cDNA clone nt006069020, mRNA sequence. or EST BP747241 partially normalized diploid tobacco cDNA library Nicotiana sylvestris cDNA clone L-080_C04, mRNA sequence. or EST NecGex_335G10 Ornamental tobacco (LxS8) post-fertilization Floral nectary cDNA library Nicot…	44.1047	22
Tag-1094	CATGACAAGTATGGAGCTTCATTTTT	19	2	8.81323	1.66333	0.00968551	no hit	no hit	no hit	no hit	no hit
Tag-1095	CATGACAAGTTTGACGCAACAAGTAG	25	9	11.5964	7.48497	0.278935	5894304 or 9432755	AW035548.1 or BE434912.1	EST EST405990 tomato breaker fruit, TIGR Solanum lycopersicum cDNA clone cLEG24A14, mRNA sequence. or EST EST281286 tomato callus, TAMU Solanum lycopersicum cDNA clone cLEC39C21 similar to YerM protein, putative, mRNA sequence.	52.0341	26
Tag-1096	CATGACAATAACTAGAATGAAAAAAA	3	0	1.39156	0	0.3378	156655436 or minus5271464	AM814680.1 or minusAI773423.1	EST EST254523 tomato resistant, Cornell Solanum lycopersicum cDNA clone cLER7A13, mRNA sequence. or EST AM814680 DL, diurnal library Nicotiana tabacum cDNA clone nt005147019, mRNA sequence.	52.0341	26
Tag-1097	CATGACAATAATAGATGGGACACCTG	7	7	3.24698	5.82164	0.25665	no hit	no hit	no hit	no hit	no hit
Tag-1098	CATGACAATATCCCAAGGGCGCAATG	0	3	0	2.49499	0.0331937	156688299 or minus156639792 or minus156674844 or minus156683839 or minus190761315	AM843004.1 or minusAM796294.1 or minusAM801402.1 or minusAM842714.1 or minusFG197370.1	EST AM801402 COL, cold overnight library Nicotiana tabacum cDNA clone nt006185037, mRNA sequence. or EST AM796294 DL, diurnal library Nicotiana tabacum cDNA clone nt005220051, mRNA sequence. or EST AM843004 seedling library, SL Nicotiana tabacum cDNA clone nt002053045, mRNA sequence. or EST AM842714 DL, diurnal library Nicotiana tabacum cDNA clone nt005010033, mRNA sequence. or EST AGN_PNL225dr1_…	52.0341	26
Tag-1099	CATGACAATATCGGTTCTGAAGGAAG	4	2	1.85542	1.66333	0.976333	123210360 or 156658033 or 190136028 or 190140417 or 92026495 or 92038281 or 92039963	AM813259.1 or EB438200.1 or EB449986.1 or EB451666.1 or EH615844.1 or FG633267.1 or FG640053.1	EST TT-40_A16 Burley21 trichome library Nicotiana tabacum cDNA, mRNA sequence. or EST TT-21_N22 tobacco leaf library Nicotiana tabacum cDNA, mRNA sequence. or EST EST_FLW004xa20f1.ab1 EST_FLW Nicotiana tabacum cDNA, mRNA sequence. or EST KT7C.112D13F.051221T7 KT7 Nicotiana tabacum cDNA clone KT7C.112D13, mRNA sequence. or EST KT7C.105G15F.051219T7 KT7 Nicotiana tabacum cDNA clone KT7C.105G15, mRN…	52.0341	26
Tag-1100	CATGACAATATGCTTTGTCTTGCCTG	7	8	3.24698	6.6533	0.155519	gnl|BL_ORD_ID|139 or gnl|BL_ORD_ID|148 or gnl|BL_ORD_ID|341 or gnl|BL_ORD_ID|348 or gnl|BL_ORD_ID|362 or gnl|BL_ORD_ID|61 or gnl|BL_ORD_ID|827 or gnl|BL_ORD_ID|931 or gnl|BL_ORD_ID|931 or minusgnl|BL_ORD_ID|383	no ref or no ref or no ref or no ref or no ref or no ref or no ref or no ref or no ref or no ref	gi|84871799|gb|AJ831424.1|AJ831424 PLN Nicotiana plumbaginifolia mRNA for PDR-like ABC transporter (pdr2 gene). or gi|3252791|gb|AB015609.1|AB015609 PLN Nicotiana sylvestris mRNA for S-adenosylmethionine decarboxylase, complete cds. or gi|3252791|gb|AB015609.1|AB015609 PLN Nicotiana sylvestris mRNA for S-adenosylmethionine decarboxylase, complete cds. or gi|76446059|gb|DQ158191.1|DQ158191 PLN Nic…	52.0341	26
Tag-1101	CATGACAATCAAATTCTGTCTAAGCT	4	0	1.85542	0	0.216554	171478681 or 94453771 or minus47953485	EB689646.1 or FE965763.1 or minusCN825416.1	EST LjPEST6d11 Lotus japonicus seed and seed pod library Lotus japonicus cDNA 5&apos;, mRNA sequence. or EST PLATE_T3_020_B06_30NOV2004_046 Opium poppy elicitor-treated cell culture cDNA library Papaver somniferum cDNA, mRNA sequence. or EST NecGex_128B08 Ornamental tobacco (LxS8) Stage 6 Floral nectary cDNA library Nicotiana langsdorffii x Nicotiana sanderae cDNA clone NecGEx_Clone 128B08 simila…	52.0341	26
Tag-1102	CATGACAATCTTGCAATTGTTAGCAC	2	2	0.927708	1.66333	0.498382	minus190721041 or minus48759602	minusBP749998.1 or minusFG191742.1	EST AGN_PNL218ar1_c9.trimmed.seq AGN_PNL Nicotiana tabacum cDNA 3&apos;, mRNA sequence. or EST BP749998 partially normalized diploid tobacco cDNA library Nicotiana sylvestris cDNA clone R-028_C12, mRNA sequence.	52.0341	26
Tag-1103	CATGACAATGAAGCTCTCTTGAAAGA	64	18	29.6867	14.9699	0.00762082	gnl|BL_ORD_ID|2097 or gnl|BL_ORD_ID|2148 or gnl|BL_ORD_ID|2807 or gnl|BL_ORD_ID|3052 or gnl|BL_ORD_ID|3160	no ref or no ref or no ref or no ref or no ref	gi|12003383|gb|AF211531.1|AF211531 PLN Nicotiana tabacum Avr9/Cf-9 rapidly elicited protein 111B (ACRE111B) mRNA, complete cds. or gi|8096276|gb|AB009887.1|AB009887 PLN Nicotiana tabacum mRNA for carbonic anhydrase, partial cds. or gi|170218|gb|M94135.1|M94135 PLN Nicotiana tabacum chloroplast carbonic anhydrase gene, complete cds. or gi|310920|gb|L19255.1|L19255 PLN Nicotiana tabacum chloroplast…	52.0341	26
Tag-1104	CATGACAATGGTGGTTATTTCTTCGC	4	0	1.85542	0	0.216554	no hit	no hit	no hit	no hit	no hit
Tag-1105	CATGACAATGTCCATATAGTAGAATC	1	1	0.463854	0.831663	0.588012	190137495 or 92019427	EB431197.1 or FG635619.1	EST TT-05_C09 Samsun trichome library Nicotiana tabacum cDNA, mRNA sequence. or EST KL5B.112G08F.060215T7 KL5B Nicotiana tabacum cDNA clone KL5B.112G08, mRNA sequence.	52.0341	26
Tag-1106	CATGACAATGTCGGGAGCTATATGAG	1	1	0.463854	0.831663	0.588012	no hit	no hit	no hit	no hit	no hit
Tag-1107	CATGACAATTACTGGGTTGATGTTCC	15	3	6.95781	2.49499	0.100904	minus156649432	minusAM847419.1	EST AM847419 seedling library, SL Nicotiana tabacum cDNA clone nt002299013, mRNA sequence.	44.1047	22
Tag-1108	CATGACAATTACTGGGTTGATGTTCT	2	2	0.927708	1.66333	0.498382	minus156649432 or minus32027123	minusAM847419.1 or minusBP192641.1	EST BP192641 Nicotiana tabacum BY-2 Nicotiana tabacum cDNA clone q1, mRNA sequence. or EST AM847419 seedling library, SL Nicotiana tabacum cDNA clone nt002299013, mRNA sequence.	42.1223	21
Tag-1109	CATGACAATTAGATTGTTGTCCTTTC	2	0	0.927708	0	0.526929	gnl|BL_ORD_ID|1997 or minusgnl|BL_ORD_ID|278	no ref or no ref	gi|110377765|gb|DQ676843.1|DQ676843 PLN Nicotiana tabacum chloroplast pigment-binding protein CP29 (Lhcb4) mRNA, complete cds; nuclear gene for chloroplast product. or gi|19989|gb|Z14980.1|Z14980 PLN N.tabacum Rca gene for ribulose bisphosphate carboxylase activase (pJQ4).	52.0341	26
Tag-1110	CATGACAATTCAAACGAAAAAAGCCC	0	2	0	1.66333	0.0924802	minusgnl|BL_ORD_ID|2123	no ref	gi|170240|gb|M14419.1|M14419 PLN Tobacco (N.tabacum) GapC mRNA encoding cytosolic glyceraldehyde-3-phosphophate dehydrogenase, partial cds.	44.1047	22
Tag-1111	CATGACAATTGTAAACATTGAGTGTG	4	2	1.85542	1.66333	0.976333	92024922	EB436627.1	EST BL12.101O15F.060309T7 BL12 Nicotiana tabacum cDNA clone BL12.101O15, mRNA sequence.	52.0341	26
Tag-1112	CATGACAATTTCGAAGAAACCCAAGT	2	0	0.927708	0	0.526929	123222711 or 123225691 or 123225695 or 32874277 or 92038179 or 92039014 or 92039140 or 92039908 or minus156648997 or minus156680773 or minus156700381 or minus156706721 or minus16348020 or minus52831268 or minus7588527	BP131392.1 or EB449884.1 or EB450719.1 or EB450845.1 or EB451611.1 or EH622518.1 or EH624334.1 or EH624337.1 or minusAM792633.1 or minusAM795394.1 or minusAM841100.1 or minusAM844991.1 or minusAW704251.1 or minusBI973615.1 or minusBP527541.1	EST sai90f09.y1 Gm-c1065 Glycine max cDNA clone GENOME SYSTEMS CLONE ID: Gm-c1065-8322 5&apos; similar to TR:Q9SW01 Q9SW01 HYPOTHETICAL 24.8 KD PROTEIN. ;, mRNA sequence. or EST sk18f02.y1 Gm-c1028 Glycine max cDNA clone GENOME SYSTEMS CLONE ID: Gm-c1028-2548 5&apos; similar to SW:GS1_HUMAN Q08623 GS1 PROTEIN. ;, mRNA sequence. or EST KT7C.108I16F.051219T7 KT7 Nicotiana tabacum cDNA clone KT7C.10…	46.087	23
Tag-1113	CATGACAATTTCTGAGCTATATTTCT	2	0	0.927708	0	0.526929	no hit	no hit	no hit	no hit	no hit
Tag-1114	CATGACAATTTGGATAAATTTGGCTT	4	0	1.85542	0	0.216554	no hit	no hit	no hit	no hit	no hit
Tag-1115	CATGACAATTTGTTAATCCAAAGAAA	21	13	9.74094	10.8116	0.730422	47004196 or 83419258 or 92027047 or minus156705342 or minus190813203	AJ632904.1 or DW001252.1 or EB438752.1 or minusAM790180.1 or minusFG196164.1	EST AM790180 COL, cold overnight library Nicotiana tabacum cDNA clone nt006225075, mRNA sequence. or EST KN6B.101J23F.051230T7 KN6B Nicotiana tabacum cDNA clone KN6B.101J23, mRNA sequence. or EST KL4B.110J12F.051106T7 KL4B Nicotiana tabacum cDNA clone KL4B.110J12, mRNA sequence. or EST AJ632904 Nicotiana tabacum leaf Nicotiana tabacum cDNA clone Nt04-H04, mRNA sequence. or EST AGN_PNL224ar1_f4.tr…	52.0341	26
Tag-1116	CATGACACAACAACTGACTGAGAAGA	6	4	2.78312	3.32665	0.710486	123208661 or 123208741 or 13607125 or 156657490 or 189006861 or 190138802 or 190139221 or 190145518 or 76869723 or 76871475 or 76871484 or 76871549 or 81293516	AM845152.1 or BG588985.1 or DV160715.1 or DV162467.1 or DV162476.1 or DV162541.1 or DV667630.1 or EH614712.1 or EH614790.1 or FG395772.1 or FG636131.1 or FG637931.1 or FG643081.1	EST FSEF036_H11 Bambusa edulis, FSEF Phyllostachys edulis cDNA clone FSEF036_H11 5&apos;, mRNA sequence. or EST TT-39_F10 K326 early senescent leaf library Nicotiana tabacum cDNA, mRNA sequence. or EST TT-36_M18 Samsun trichome library Nicotiana tabacum cDNA, mRNA sequence. or EST TT-11_I14 Samsun trichome library Nicotiana tabacum cDNA, mRNA sequence. or EST KP1B.001H02F.050628T7 KP1B Nicotiana …	44.1047	22
Tag-1117	CATGACACAATGAGGAGATCAATGTT	1	1	0.463854	0.831663	0.588012	156656147 or 157739452 or 16217784 or 18258891 or 189006779 or 190141259 or 39808505 or 39825342 or 39835829 or 42510751 or 42511491 or 47509387 or 52619943 or 52836374 or 53784266 or 66837753 or 76868071 or 83417632 or 83420916 or 92017662 or 92018025 or 92019668 or 92027550 or minus39825343 or minus47512007 or minus48754027	AM840828.1 or BI921756.1 or BM407261.1 or BP532647.1 or CK253502.1 or CK268364.1 or CK278851.1 or CK719037.1 or CK719777.1 or CN744390.1 or CV302610.1 or CV501909.1 or DR035858.1 or DV159064.1 or DV999626.1 or DW002910.1 or EB429711.1 or EB430042.1 or EB431438.1 or EB439255.1 or EX464948.1 or FG395402.1 or FG638857.1 or minusBP744423.1 or minusCK268365.1 or minusCN747010.1	EST EST541659 tomato callus Solanum lycopersicum cDNA clone cLEC74D7 5&apos; end, mRNA sequence. or EST AM840828 seedling library, SL Nicotiana tabacum cDNA clone nt002148047, mRNA sequence. or EST 8B-10 tobacco suppression subtractive hybridization cDNA library Nicotiana tabacum cDNA clone 8B-10 cDNA 5&apos; similar to allene oxide synthase, mRNA sequence. or EST BP744423 partially normalized di…	52.0341	26
Tag-1118	CATGACACACAAACAAAACATACAAG	1	1	0.463854	0.831663	0.588012	47508662 or 47509172 or 47510586 or 47510916 or 47511281 or 47511920	CN743665.1 or CN744175.1 or CN745589.1 or CN745919.1 or CN746284.1 or CN746923.1	EST SAL_US027xc11r1.ab1 SAL_US N.Bentheme Nicotiana benthamiana cDNA 3&apos;, mRNA sequence. or EST SAL_US033xd12r1.ab1 SAL_US N.Bentheme Nicotiana benthamiana cDNA 3&apos;, mRNA sequence. or EST SAL_US032xe03r1.ab1 SAL_US N.Bentheme Nicotiana benthamiana cDNA 3&apos;, mRNA sequence. or EST SAL_US004xl24r1.ab1 SAL_US N.Bentheme Nicotiana benthamiana cDNA 3&apos;, mRNA sequence. or EST SAL_US027xp…	44.1047	22
Tag-1119	CATGACACACATATCTGCTGCTGGGG	1	1	0.463854	0.831663	0.588012	12634588	BG134400.1	EST EST467292 tomato crown gall Solanum lycopersicum cDNA clone cTOE16A2 5&apos; sequence, mRNA sequence.	40.14	20
Tag-1120	CATGACACATAGTGGAGTCCTGCAGC	1	1	0.463854	0.831663	0.588012	92029193	EB440898.1	EST KN6B.107J24F.060106T7 KN6B Nicotiana tabacum cDNA clone KN6B.107J24, mRNA sequence.	52.0341	26
Tag-1121	CATGACACATATGCTTGTATCAGGTC	2	1	0.927708	0.831663	0.905683	no hit	no hit	no hit	no hit	no hit
Tag-1122	CATGACACCAAGTATAATTGTCATTT	4	6	1.85542	4.98998	0.114494	gnl|BL_ORD_ID|2477 or gnl|BL_ORD_ID|3290	no ref or no ref	gi|13603405|gb|AB049815.1|AB049815 PLN Nicotiana tabacum ipi1 mRNA for isopentenyl diphosphate isomerase 1, complete cds. or gi|1695182|gb|Y09634.1|Y09634 PLN N.tabacum mRNA for isopentenyl pyrophosphate isomerase.	52.0341	26
Tag-1123	CATGACACCAATTTTCTGTTTAGCGA	4	4	1.85542	3.32665	0.374272	51300412 or 90823641 or 94323689 or 94455844	CO910109.1 or EB084578.1 or EB677291.1 or EB691719.1	EST KG9B.101F14F.060120T7 KG9B Nicotiana tabacum cDNA clone KG9B.101F14, mRNA sequence. or EST 1832 CM334 Root cDNA Capsicum annuum cDNA clone RR32-22, mRNA sequence. or EST BJ03001H04 BJ03 Capsicum annuum cDNA 5&apos;, mRNA sequence. or EST NecGex_176E04 Ornamental tobacco (LxS8) Stage 6 Floral nectary cDNA library Nicotiana langsdorffii x Nicotiana sanderae cDNA clone NecGEx_Clone 176E04 simila…	46.087	23
Tag-1124	CATGACACCTAAAAACCACGATTTTG	1	3	0.463854	2.49499	0.118312	no hit	no hit	no hit	no hit	no hit
Tag-1125	CATGACACCTGTTCCAGCCGATGGAA	80	17	37.1083	14.1383	8.8584e-05	190140215 or 190380754 or 190836649 or 190839097 or 28879754 or 39820025 or 52837700 or 53778585 or 6527469 or 76867892 or 76868230 or 83417164 or 92012488 or 92027303 or 92038759 or 94324059 or 9502873 or minus190717240 or minus190844942 or minus190879843 or minus32874806 or minus53774295 or minus62907296 or minus74402089 or minus74412541	AW216595.1 or BE458571.1 or BP533973.1 or BY910020.1 or CB330625.1 or CK263047.1 or CV496228.1 or DV158885.1 or DV159223.1 or DV999158.1 or EB425989.1 or EB439008.1 or EB450464.1 or EB677661.1 or FG168073.1 or FG192237.1 or FG639731.1 or minusBP131921.1 or minusCJ756909.1 or minusCJ767361.1 or minusCV491947.1 or minusDN920963.1 or minusFG157841.1 or minusFG168140.1 or minusFG192331.1	EST EST709125 potato abiotic stress cDNA library Solanum tuberosum cDNA clone POABK04 5&apos; end, mRNA sequence. or EST 35869.2 Cold Sweetening B Solanum tuberosum cDNA clone 35869 5&apos;, mRNA sequence. or EST 73976.1 Cold Sweetening B Solanum tuberosum cDNA clone 73976 5&apos;, mRNA sequence. or EST 35869.1 Cold Sweetening B Solanum tuberosum cDNA clone 35869 5&apos;, mRNA sequence. or EST ES…	52.0341	26
Tag-1126	CATGACACCTTGGTGTCCTTCTAGGG	5	9	2.31927	7.48497	0.0301998	52837569 or 83423214 or minus190770476 or minus190794562 or minus190814913 or minus190817630 or minus190834461 or minus190871703 or minus190873682 or minus190882375	BP533842.1 or DW005208.1 or minusFG159007.1 or minusFG164525.1 or minusFG166774.1 or minusFG167064.1 or minusFG167322.1 or minusFG167909.1 or minusFG171141.1 or minusFG179553.1	EST BP533842 MAT005 Nicotiana tabacum cDNA clone BY31162, mRNA sequence. or EST KR3B.110O01F.051111T7 KR3B Nicotiana tabacum cDNA clone KR3B.110O01, mRNA sequence. or EST AGN_PNL201br1_g4.trimmed.seq AGN_PNL Nicotiana tabacum cDNA 3&apos;, mRNA sequence. or EST AGN_RNC101xe07r1.ab1 AGN_RNC Nicotiana tabacum cDNA 3&apos;, mRNA sequence. or EST AGN_RNC006xo07r1.ab1 AGN_RNC Nicotiana tabacum cDNA 3&…	44.1047	22
Tag-1127	CATGACACGATTAACCTACACCCTTG	2	0	0.927708	0	0.526929	gnl|BL_ORD_ID|35	no ref	gi|61697114|gb|AY952375.1|AY952375 PLN Nicotiana benthamiana chloroplast photosynthetic oxygen-evolving protein 33 kDa subunit (psbO) mRNA, complete cds; nuclear gene for chloroplast product.	44.1047	22
Tag-1128	CATGACACGCTTAAACCTACACCCTT	5	1	2.31927	0.831663	0.4378	no hit	no hit	no hit	no hit	no hit
Tag-1129	CATGACACGCTTAACCTAACACCCTT	1	1	0.463854	0.831663	0.588012	no hit	no hit	no hit	no hit	no hit
Tag-1130	CATGACACGCTTAACCTACACCCCTT	1	1	0.463854	0.831663	0.588012	gnl|BL_ORD_ID|136 or gnl|BL_ORD_ID|35 or gnl|BL_ORD_ID|35 or gnl|BL_ORD_ID|35 or gnl|BL_ORD_ID|35	no ref or no ref or no ref or no ref or no ref	gi|76446041|gb|DQ158182.1|DQ158182 PLN Nicotiana benthamiana trypsin proteinase inhibitor precursor (PI) mRNA, complete cds. or gi|61697114|gb|AY952375.1|AY952375 PLN Nicotiana benthamiana chloroplast photosynthetic oxygen-evolving protein 33 kDa subunit (psbO) mRNA, complete cds; nuclear gene for chloroplast product. or gi|61697114|gb|AY952375.1|AY952375 PLN Nicotiana benthamiana chloroplast pho…	46.087	23
Tag-1131	CATGACACGCTTAACCTACACCCTTA	4	2	1.85542	1.66333	0.976333	gnl|BL_ORD_ID|35	no ref	gi|61697114|gb|AY952375.1|AY952375 PLN Nicotiana benthamiana chloroplast photosynthetic oxygen-evolving protein 33 kDa subunit (psbO) mRNA, complete cds; nuclear gene for chloroplast product.	50.0517	25
Tag-1132	CATGACACGCTTAACCTACACCCTTC	5	0	2.31927	0	0.138827	gnl|BL_ORD_ID|35	no ref	gi|61697114|gb|AY952375.1|AY952375 PLN Nicotiana benthamiana chloroplast photosynthetic oxygen-evolving protein 33 kDa subunit (psbO) mRNA, complete cds; nuclear gene for chloroplast product.	50.0517	25
Tag-1133	CATGACACGCTTAACCTACACCCTTG	1359	676	630.378	562.204	0.011741	gnl|BL_ORD_ID|35	no ref	gi|61697114|gb|AY952375.1|AY952375 PLN Nicotiana benthamiana chloroplast photosynthetic oxygen-evolving protein 33 kDa subunit (psbO) mRNA, complete cds; nuclear gene for chloroplast product.	52.0341	26
Tag-1134	CATGACACGCTTAACCTACACCCTTT	2	2	0.927708	1.66333	0.498382	gnl|BL_ORD_ID|35	no ref	gi|61697114|gb|AY952375.1|AY952375 PLN Nicotiana benthamiana chloroplast photosynthetic oxygen-evolving protein 33 kDa subunit (psbO) mRNA, complete cds; nuclear gene for chloroplast product.	50.0517	25
Tag-1135	CATGACACGCTTAACCTACACCTTGA	8	4	3.71083	3.32665	0.94632	gnl|BL_ORD_ID|35	no ref	gi|61697114|gb|AY952375.1|AY952375 PLN Nicotiana benthamiana chloroplast photosynthetic oxygen-evolving protein 33 kDa subunit (psbO) mRNA, complete cds; nuclear gene for chloroplast product.	44.1047	22
Tag-1136	CATGACACGCTTAACCTACACTCTTG	0	2	0	1.66333	0.0924802	108951292 or 19156	DQ539439.1 or Z11999.1	PLN Lycopersicon esculentum 33kDa precursor protein of oxygen-evolving complex (PsbO) mRNA, partial cds. or PLN L.esculentum mRNA for 33kDa precursor protein of oxygen-evolving complex.	52.0341	26
Tag-1137	CATGACACGCTTAACCTACTACCCTT	2	0	0.927708	0	0.526929	no hit	no hit	no hit	no hit	no hit
Tag-1138	CATGACACGCTTAACCTTACACCCTT	0	2	0	1.66333	0.0924802	no hit	no hit	no hit	no hit	no hit
Tag-1139	CATGACACGGGTATAGTCCATAGAGA	3	0	1.39156	0	0.3378	10449654 or 15256654	BE923578.1 or BI431964.1	EST EST427347 potato leaves and petioles Solanum tuberosum cDNA clone cSTB26E5 5&apos; sequence, mRNA sequence. or EST EST534725 P. infestans-challenged potato leaf, compatible reaction Solanum tuberosum cDNA clone PPCAK53 5&apos; sequence, mRNA sequence.	44.1047	22
Tag-1140	CATGACACTCAAATCTGAGATAAACA	2	2	0.927708	1.66333	0.498382	gnl|BL_ORD_ID|2308 or gnl|BL_ORD_ID|2627 or gnl|BL_ORD_ID|291	no ref or no ref or no ref	gi|2318136|gb|AF014052.1|AF014052 PLN Nicotiana tabacum Mg protoporphyrin IX chelatase (Chl H) mRNA, complete cds. or gi|20039|gb|X60363.1|X60363 PLN Tobacco mRNA for truncated TAF-1 protein, binding to G-box motif. or gi|728625|gb|Z48602.1|Z48602 PLN N.tabacum mRNA for TAF-2.	52.0341	26
Tag-1141	CATGACACTCCACAAACAGAGGACAA	1	1	0.463854	0.831663	0.588012	no hit	no hit	no hit	no hit	no hit
Tag-1142	CATGACACTGATAACTTCAACTCTCA	3	4	1.39156	3.32665	0.233412	123218271 or 190141021 or 190862089 or 48754626 or 48757196 or 92015707 or 94327978 or 94459179 or minus48754843 or minus48757839	BP745022.1 or BP747592.1 or EB428275.1 or EB681580.1 or EB695054.1 or EH618892.1 or FG134569.1 or FG639804.1 or minusBP745239.1 or minusBP748235.1	EST TT-33_L10 Burley21 trichome library Nicotiana tabacum cDNA, mRNA sequence. or EST CHO_SL015xb22f2.ab1 CHO_SL Nicotiana tabacum cDNA, mRNA sequence. or EST KF8B.200M16F.060128T7 KF8 Nicotiana tabacum cDNA clone KF8B.200M16, mRNA sequence. or EST AGN_ELP013xc17f1.ab1 AGN_ELP Nicotiana tabacum cDNA 5&apos;, mRNA sequence. or EST KL4B.113O23F.060131T7 KL4B Nicotiana tabacum cDNA clone KL4B.113O23…	52.0341	26
[truncated: 11,633 more rows]
