# Supplementary material for: SuperSAGE analysis of the Nicotiana attenuata transcriptome after fatty acid-amino acid elicitation (FAC): identification of early mediators of insect responses
Source: BMC Plant Biol. 2010 Apr 14;10:66. doi: 10.1186/1471-2229-10-66 (PMC3095340; doi:10.1186/1471-2229-10-66)
Supplement: Additional file 2 — Complete list of differentially expressed UniTags and GO categorization. [file 1471-2229-10-66-S2.XLS]

## Sheet: unitags
FC: fold.change (FAC elicitation vs. Wounding). Green: up-regulated Unitags; Pink: down-regulated Unitags.
Uniprot Acc. Nr.: Uniprot accession number
GO Acc. (Biol. Proc.) : GO accession (biological processes)
GO (Biol.Proc.): GO biological processes
GO Acc. (Mol. Funct.): GO accession (molecular function)
GO (Mol. Func.): GO molecular function
List of differentially expressed Unitags and GO categorization
General Classification	Tag-Id	FINAL FOR PUBLICATIONTag sequence	W(100000)	F(100000)	(P)-value	FC	EST acc	EST	MATCH (EST)	PLUS/MINUS	E-value 1	-	protein annotation: BLASTX	E-value	Uniprot Acc. Nr.	GO Acc. (Biol. Proc.)	GO (Biol.Proc.)	GO Acc. (Mol. Funct.)	GO (Mol. Func.)
cell wall	Tag-10504	CATGTGAAAGAGGGAAGCACTTTGTA	1.39156	13.3066	1.79783e-05	9.56235	EB681888.1	EB681888.1| UniGene info KP1B.105N22F.060116T7 KP1B Nicotiana tabacum cDNA clone KP1B.105N22, mRNA sequence	26/26	-	4e-05	ABB69784.1	ABB69784.1| beta-glucan-binding protein 4 [Medicago truncatula]	2e-119	A0EJF3_MEDTR	GO:0016998	cell wall macromolecule catabolic process	GO:0033903	endo-1,3(4)-beta-glucanase activity
cell wall	Tag-9707	CATGTATTCATCAACTAGTTAATAAT	0.463854	4.15832	0.0207248	8.9647	CN745666.1	CN745666.1| SAL_US030xa13r1.ab1 SAL_US N.Bentheme Nicotiana benthamiana cDNA 3', mRNA sequence	26/26	PM	2e-05	CAH69225.1	CAH69225.1| putative arabinogalactan-protein precursor [Nicotiana glauca]	3e-07	Q5W1I7_NICGL	GO:0016998	cell wall macromolecule catabolic process	-	-
cell wall	Tag-3120	CATGCAACTGCTGGCCGAAATGGTGT	0.927708	5.82164	0.011527	6.27529	DV159432.1	DV159432.1| UniGene info KP1B.037F23F.050628T7 KP1B Nicotiana tabacum cDNA clone KP1B.037F23, mRNA sequence	26/26	-	2e-05	AAK49454.1	AAK49454.1|AF304374_1 cellulose synthase catalytic subunit [Nicotiana alata]	3e-162	Q93XQ1_NICAL	GO:0030244	cellulose biosynthetic process	GO:0016760	cellulose synthase (UDP-forming) activity
cell wall	Tag-10380	CATGTCTGGTATCCAAAATGTGGCTG	3.24698	13.3066	0.00105885	4.09815	AM790954.1	AM790954.1| AM790954 DL, diurnal library Nicotiana tabacum cDNA clone nt005149063, mRNA sequence	26/26	-	2e-05	AAG24282.1	AAG24282.1|AF195895_1 Gene info arabinogalactan protein [Arabidopsis thaliana]	5e-06	AGP14_ARATH	GO:0016998	cell wall macromolecule catabolic process	-	-
cell wall	Tag-12659	CATGTTTTCAGCTAAGGTGTGTGAAT	0	2.49499	0.0331937	2.49499	FG152344.1	FG152344.1| AGN_RNC108xf09f1.ab1 AGN_RNC Nicotiana tabacum cDNA 5', mRNA sequence	26/26	-	2e-05	AAC96080.1	AAC96080.1| alpha-expansin precursor [Nicotiana tabacum]	7e-87	Q9ZP36_TOBAC	GO:0009664	plant-type cell wall organization	-	-
cell wall	Tag-5362	CATGGAAACAATATTCAAGAACAGTT	10.6686	4.15832	0.0485306	0.38977	EB437219.1	EB437219.1| BL12.103N16F.060309T7 BL12 Nicotiana tabacum cDNA clone BL12.103N16, mRNA sequence	24/24	-	0.0003	EEF39298.1	EEF39298.1| Pectinesterase-3 precursor, putative [Ricinus communis]	8e-72	B9SAU4_RICCO	GO:0042545	cell wall modification	GO:0016787/GO:0030599	hydrolase activity / pectine sterase activity
cytoskeleton organization	Tag-730	CATGAAGTTGATGATATTGTACCGCC	0	2.49499	0.0331937	2.49499	FG138643.1	FG138643.1| AGN_ELP026xc11f1.ab1 AGN_ELP Nicotiana tabacum cDNA 5', mRNA sequence	26/26	-	2e-05	BAD30455.1	BAD30455.1| putative calreticulin interacted protein [Oryza sativa Japonica Group]	2e-05	Q69VS2_ORYSJ	GO:0007010	cytoskeleton organization	-	-
cytoskeleton organization	Tag-9309	CATGTAGCGGAGACCAACTAGCTATT	0	2.49499	0.0331937	2.49499	EB691186.1	EB691186.1| NecGex_178B12 Ornamental tobacco (LxS8) Stage 6 Floral nectary cDNA library Nicotiana langsdorffii x Nicotiana sanderae cDNA clone NecGEx_Clone 178B12 similar to homologue to UP|Q9FEV8 (Q9FEV8) Microtubule-associated protein MAP65-1b, complete, mRNA sequence	26/26	-	2e-05	CAC17795.1|	CAC17795.1| microtubule-associated protein MAP65-1b [Nicotiana tabacum]	4e-07	Q9FEV8_TOBAC	GO:0007010	cytoskeleton organization	-	-
cytoskeleton organization	Tag-7288	CATGGGAGAACACCAAGAAAGCAAAT	0	2.49499	0.0331937	2.49499	FG147865.1	FG147865.1| AGN_RPC004xb21f1.ab1 AGN_RPC Nicotiana tabacum cDNA 5', mRNA sequence	26/26	-	2e-05	AAD28507.2	AAD28507.2|AF123266_1 Gene info remorin 2 [Lycopersicon esculentum]	1e-07	Q9XEX9_SOLLC	GO:0007010	cytoskeleton organization	-	-
cytoskeleton organization	Tag-1464	CATGACTGTTTCTCGTCACTATTCCA	0	2.49499	0.0331937	2.49499	FL650353.1	FL650353.1| Embrapa_Mbalbisiana_PKW_Root_018_A06_b Embrapa_Musa balbisiana_PKW_Root Musa balbisiana cDNA, mRNA sequence	21/23	-	64	EEF52714.1	EEF52714.1| clathrin coat assembly protein ap17, putative [Ricinus communis]	9e-75	B9R884_RICCO	GO:0007010	cytoskeleton organization	-	-
cytoskeleton organization	Tag-4848	CATGCTGCAACTGCACAGGGGAGATC	14.8433	4.98998	0.0083765	0.336176	AM823173.1	AM823173.1| AM823173 seedling library, SL Nicotiana tabacum cDNA clone nt002130044, mRNA sequence	26/26	-	2e-05	BAH03479.1	BAH03479.1| syntaxin [Nicotiana tabacum]	5e-37	B7X6S8_TOBAC	GO:0007010	cytoskeleton organization	-	-
cytoskeleton organization	Tag-8523	CATGGTTGAATCAGAACGGTCATACC	15.771	4.98998	0.00464688	0.316401	CK263743.1	CK263743.1| EST709821 potato abiotic stress cDNA library Solanum tuberosum cDNA clone POABO41 5' end, mRNA sequence	26/26	-	2e-05	XP_002512983.1	XP_002512983.1| clathrin binding protein, putative [Ricinus communis]	1e-121	B9RHC4_RICCO	GO:0007010	cytoskeleton organization	-	-
cytoskeleton organization	Tag-7203	CATGGGAACTCATTCCAAAGAAAGCT	17.6265	3.32665	0.000145354	0.188731	FG158077.1	FG158077.1| AGN_RNC024xc10f1.ab1 AGN_RNC Nicotiana tabacum cDNA 5', mRNA sequence	26/26	-	2e-05	NP_194745.1	NP_194745.1| UniGene infoGene info VLN4 (ARABIDOPSIS THALIANA VILLIN 4); actin binding [Arabidopsis thaliana]	1e-110	VILI4_ARATH	GO:0007010	cytoskeleton organization	GO:0005509	calcium ion binding
defense response	Tag-7160	CATGGGAAAATTTTAGGAACCTCACT	0.463854	4.15832	0.0207248	8.9647	FG639909.1	FG639909.1| TT-36_E20 Burley21 trichome library Nicotiana tabacum cDNA, mRNA sequence	26/26	-	2e-05	AAM64661.1	AAM64661.1| cystatin-like protein [Arabidopsis thaliana]	6e-26	CYT5_ARATH	GO:0006952	defense response	GO:0004869	cysteine-type endopeptidase inhibitor activity
defense response	Tag-3453	CATGCAGATGCCAAGGCTTGTCCTCG	0.463854	4.15832	0.0207248	8.9647	EB446184.1	EB446184.1| KR2B.110K24F.051229T7 KR2B Nicotiana tabacum cDNA clone KR2B.110K24, mRNA sequence	24/24	-	0.0003	AAQ56588.1	AAQ56588.1| 6-domain trypsin inhibitor precursor [Nicotiana attenuata]	1e-100	Q5YLI5_9SOLA	-	-	GO:0004867	serine-type endo peptidase inhibitor activity
defense response	Tag-610	CATGAAGCCACGATCTGATAGATATA	0	4.98998	0.00153488	4.98998	CO910264.1	CO910264.1| BJ03004A05 BJ03 Capsicum annuum cDNA 5', mRNA sequence	25/26	PM	0.004	ACB30365.1	ACB30365.1| defensin [Capsicum annuum]	5e-09	Q547G9_CAPAN	GO:0006952	defense response	-	-
defense response	Tag-2815	CATGATTGAGTTGCAAAGCAGTGGAG	3.71083	12.4749	0.00424272	3.36176	EB425632.1	EB425632.1| UniGene info KF8C.103N19F.051214T7 KF8 Nicotiana tabacum cDNA clone KF8C.103N19, mRNA sequence	26/26	-	2e-05	BAB16427.1	BAB16427.1| NtEIG-E80 [Nicotiana tabacum]	2e-76	Q9FXS6_TOBAC	GO:0006952	defense response	-	-
defense response	Tag-1342	CATGACGTAGTACAAGTACCAAAAGC	0	3.32665	0.0119141	3.32665	EH623217.1	EH623217.1| CHO_SL023xh04f1.ab1 CHO_SL Nicotiana tabacum cDNA, mRNA sequence	25/26	-	0.004	BAB16429.1	BAB16429.1| NtEIG-A1 [Nicotiana tabacum]	4e-66	Q9FXS4_TOBAC	-	-	GO:0009055	electron carrier activity
defense response	Tag-8092	CATGGTCCACCTTCTTACCAGTTCTT	2.31927	7.48497	0.0301998	3.22729	FG150534.1	FG150534.1| AGN_RNC112xa14f1.ab1 AGN_RNC Nicotiana tabacum cDNA 5', mRNA sequence	25/26	-	0.004	BAB13711.1	BAB13711.1| elicitor inducible protein [Nicotiana tabacum]	2e-50	Q9FXS9_TOBAC	GO:0006952	defense response	-	-
defense response	Tag-8694	CATGGTTTTTGTTGTCCTTGCTGCTA	0	2.49499	0.0331937	2.49499	EB683252.1	EB683252.1| KR3B.112A23F.060119T7 KR3B Nicotiana tabacum cDNA clone KR3B.112A23, mRNA sequence	25/26	-	0.004	AAP45159.1	AAP45159.1| Plant viral-response family protein [Solanum bulbocastanum]	1e-95	Q7X6G3_SOLBU	GO:0006952	defense response	-	-
defense response	Tag-9613	CATGTATGGTGAAAGTATGTGTGTCC	3.71083	0	0.036576	0.269481	DV162540.1	DV162540.1| KP1B.001H01F.050628T7 KP1B Nicotiana tabacum cDNA clone KP1B.001H01, mRNA sequence	24/24	-	0.0003	BAB13710	BAB13710.1| elicitor resposible protein [Nicotiana tabacum]	5e-34	Q9FXT0_TOBAC	GO:0006952	defense response	-	-
metabolism	Tag-3139	CATGCAAGACAGGATCATTTTCAAGA	0.463854	4.98998	0.00842266	10.7576	EH622543.1	EH622543.1| UniGene info CHO_SL024xe10f1.ab1 CHO_SL Nicotiana tabacum cDNA, mRNA sequence	26/26	-	2e-05	EEF27950.1	EEF27950.1| hydrolase, putative [Ricinus communis]	3e-50	B9T866_RICCO	-	-	GO:0016787	hydrolase activity
metabolism	Tag-4414	CATGCTAATGCACTATATCGATGTAT	0.927708	7.48497	0.0021302	8.06823	EB444746.1	EB444746.1| UniGene info KR2B.104M24F.051227T7 KR2B Nicotiana tabacum cDNA clone KR2B.104M24, mRNA sequence	26/26	-	2e-05	ABI98681.2	ABI98681.2| NADP-malic enzyme [Nicotiana tabacum]	1e-86	Q006Q0_TOBAC	GO:0006108	malate metabolic process	GO:0004470	malic enzyme activity
metabolism	Tag-274	CATGAAATATCGTAAGAAAGTTATTT	0.463854	3.32665	0.0501031	7.17176	AM845435.1	AM845435.1| AM845435 seedling library, SL Nicotiana tabacum cDNA clone nt002323080, mRNA sequence	24/25	-	0.017	ACD13462.1	ACD13462.1| raffionse synthase 3 [Glycine max]	4e-26	B2ZF65_SOYBN	GO:0005975	carbohydrate metabolic process	-	-
metabolism	Tag-5157	CATGCTTCTTATGCTTATAATAGTTT	0.463854	3.32665	0.0501031	7.17176	CK288399.1	CK288399.1| EST751121 Nicotiana benthamiana mixed tissue cDNA library, normalized, full-length Nicotiana benthamiana cDNA clone NBMBG15 5' end, mRNA sequence	24/25	-	0.017	EEF44222.1	EEF44222.1| hydrolase, hydrolyzing O-glycosyl compounds, putative [Ricinus communis]	3e-39	B9RWH0_RICCO	-	-	GO:0016787	hydrolase activity
metabolism	Tag-3091	CATGCAACATAGAATTTAACTTTGAG	0.463854	3.32665	0.0501031	7.17176	FG181374.1	FG181374.1| AGN_PNL203dr1_h11.trimmed.seq AGN_PNL Nicotiana tabacum cDNA 3', mRNA sequence	26/26	PM	2e-05	EEF48919.1	EEF48919.1| poly(p)/ATP NAD kinase, putative [Ricinus communis]	9e-45	B9RIE7_RICCO	GO:0008152	metabolic process	GO:0003951	NAD+ kinase activity
metabolism	Tag-8683	CATGGTTTTGCAAGAAACAGAGTGTG	0.463854	3.32665	0.0501031	7.17176	EB424778.1	EB424778.1| KF8C.101H19F.051214T7 KF8 Nicotiana tabacum cDNA clone KF8C.101H19, mRNA sequence	26/26	-	2e-05	EEF40967	EEF40967.1| aldose 1-epimerase, putative [Ricinus communis]	4e-82	B9S658_RICCO	GO:0005975	carbohydrate metabolic process	-	-
metabolism	Tag-9799	CATGTCAAACCAGAGAAAGTATACAC	0.463854	3.32665	0.0501031	7.17176	EH621805.1	EH621805.1| CHO_SL027xa13f1.ab1 CHO_SL Nicotiana tabacum cDNA, mRNA sequence	26/26	-	2e-05	XP_002521562.1	XP_002521562.1| alpha/beta hydrolase, putative [Ricinus communis]	3e-82	B9S6E3_RICCO	-	-	GO:0016787	hydrolase activity
metabolism	Tag-8693	CATGGTTTTTGGCTTCTTGTTTGTGT	0.463854	3.32665	0.0501031	7.17176	BP532734.1	BP532734.1| BP532734 MAT005 Nicotiana tabacum cDNA clone BY28161, mRNA sequence	25/26	-	0.004	EEF45742.1	EEF45742.1| Phytol kinase 1, chloroplast precursor, putative [Ricinus communis]	6e-86	B9RSC8_RICCO	-	-	GO:0016301	kinase activity
metabolism	Tag-8345	CATGGTGTCGGGGCTATTTCAGTTAG	0.927708	6.6533	0.00499551	7.17176	FG643198.1	FG643198.1| UniGene info TT-41_A15 K326 early senescent leaf library Nicotiana tabacum cDNA, mRNA sequence	26/26	-	2e-05	EEF44925.1	EEF44925.1| transferase, transferring glycosyl groups, putative [Ricinus communis]	2e-86	B9RUD8_RICCO	-	-	GO:0016740	transferase activity
metabolism	Tag-884	CATGAATGAAATTTTACTATTTCCTA	0.463854	3.32665	0.0501031	7.17176	CK297299.1	CK297299.1| EST760013 Nicotiana benthamiana mixed tissue cDNA library, normalized, full-length Nicotiana benthamiana cDNA clone NBMD781 3' end, mRNA sequence	24/24	-	0.0003	ABV02033.1	ABV02033.1| glyceraldehyde 3-phosphate dehydrogenase [Nicotiana langsdorffii x Nicotiana sanderae]	1e-87	B3F8I0_NICLS	GO:0008152	metabolic process	GO:0003824	catalytic activity
metabolism	Tag-6143	CATGGATAGCTCCAGCAGAAATGCTG	0.463854	3.32665	0.0501031	7.17176	DV157942.1	DV157942.1| KG9B.002E12F.050720T7 KG9B Nicotiana tabacum cDNA clone KG9B.002E12, mRNA sequence	26/26	-	2e-05	P26360	P26360.2|ATPG3_IPOBA RecName: Full=ATP synthase subunit gamma, mitochondrial; AltName: Full=F-ATPase gamma subunit	3e-107	ATPG3_IPOBA	GO:0006811	ion transport	GO:0046961	proton-transportingATPaseactivity,rotationalmechanism
metabolism	Tag-2826	CATGATTGATTGTATTATTAACTGGA	0.463854	3.32665	0.0501031	7.17176	DV160779.1	DV160779.1| KP1B.104C22F.050725T7 KP1B Nicotiana tabacum cDNA clone KP1B.104C22, mRNA sequence	26/26	-	2e-05	AAY22200	AAY22200.1| squalene monooxygenase [Datura innoxia]	2e-114	Q506K3_DATIN	GO:0008152	metabolic process	GO:0016491	oxidoreductase activity
metabolism	Tag-3997	CATGCCCTTTGCTTTGTTTTTTATCT	1.85542	10.8116	0.000709876	5.82706	DW004502.1	DW004502.1| KR3B.108P09F.051110T7 KR3B Nicotiana tabacum cDNA clone KR3B.108P09, mRNA sequence	25/26	-	0.004	ABV26545	ABV26545.1| apyrase 3 [Solanum tuberosum]	4e-33	A8CWX0_SOLTU	-	-	GO:0016787	hydrolase activity
metabolism	Tag-10840	CATGTGCTCAAAGTCCCATTTCGTCG	0.927708	4.98998	0.0260849	5.37882	CN747264.1	CN747264.1| SAL_US025xp14f1.ab1 SAL_US N.Bentheme Nicotiana benthamiana cDNA 5', mRNA sequence	26/26	-	2e-05	ACA97594.1	ACA97594.1| thiamine biosynthesis protein ThiC variant L1 [Solanum lycopersicum]	1e-75	B9TU32_SOLLC	GO:0008152	metabolic process	GO:0003824	catalytic activity
metabolism	Tag-6520	CATGGCACATATCAGTGGCTTGGTTG	1.39156	6.6533	0.0135914	4.78118	EB427822.1	EB427822.1| UniGene info KF8B.100D07F.051010T7 KF8 Nicotiana tabacum cDNA clone KF8B.100D07, mRNA sequence	26/26	-	2e-05	XP_002310916.1	XP_002310916.1| UniGene infoGene info precursor of transferase serine hydroxymethyltransferase 2 [Populus trichocarpa]	9e-165	B9HK13_POPTR	GO:0006730	one-carbon compound metabolic process	GO:0008168	methyltransferase activity
metabolism	Tag-1049	CATGAATTTGCTTCTTTTGGGTGCTC	1.39156	5.82164	0.0289445	4.18353	EB438459.1	EB438459.1| UniGene info KN6B.100N13F.051019T7 KN6B Nicotiana tabacum cDNA clone KN6B.100N13, mRNA sequence	26/26	-	2e-05	CAA46808.1	CAA46808.1| Rieske FeS [Nicotiana tabacum]	9e-113	UCRIA_TOBAC	GO:0055114	oxidation reduction	GO:0016491	oxidoreductase activity
metabolism	Tag-11988	CATGTTGATGTATAACCTGTTGTTTA	0	4.15832	0.00427629	4.15832	FG192106.1	FG192106.1| AGN_PNL218cr1_d1.trimmed.seq AGN_PNL Nicotiana tabacum cDNA 3', mRNA sequence	25/26	PM	0.004	AAB61599.1	AAB61599.1| 2-isopropylmalate synthase [Lycopersicon pennellii]	4e-67	LEU1B_SOLPN	GO:0008652	amino acid biosynthetic process	GO:0016740	transferase activity
metabolism	Tag-7969	CATGGTAGTAAATAATCTGAGTAGGA	0	4.15832	0.00427629	4.15832	CN747177.1	CN747177.1| SAL_US025xo16r1.ab1 SAL_US N.Bentheme Nicotiana benthamiana cDNA 3', mRNA sequence	25/26	PM	0.004	EEF29973.1	EEF29973.1| Xylose isomerase, putative [Ricinus communis]	2e-77	B9T2E0_RICCO	GO:0005975	carbohydrate metabolic process	GO:0046872	metal ion binding
metabolism	Tag-378	CATGAACAATTGCAGTGCTGGTGCCT	3.24698	13.3066	0.00105885	4.09815	FG176521.1	FG176521.1| UniGene info AGN_RNC120xf05r1.ab1 AGN_RNC Nicotiana tabacum cDNA 3', mRNA sequence	26/26	PM	2e-05	EEF40839.1	EEF40839.1| phosphoric diester hydrolase, putative [Ricinus communis]	1e-65	B9S6E9_RICCO	-	-	GO:0016787	hydrolase activity
metabolism	Tag-3971	CATGCCCGGCTTCAAGTTGTCTGAGA	1.85542	7.48497	0.0148149	4.03412	CN746028.1	CN746028.1| SAL_US032xm04r1.ab1 SAL_US N.Bentheme Nicotiana benthamiana cDNA 3', mRNA sequence	25/26	PM	0.004	EEF39657.1	EEF39657.1| serine hydroxymethyltransferase, putative [Ricinus communis]	7e-70	B9S9Y7_RICCO	GO:0006730	one-carboncompoundmetabolicprocess	GO:0008168	methyltransferase activity
metabolism	Tag-6640	CATGGCCAAATGCCATTCTGATGAAT	1.85542	7.48497	0.0148149	4.03412	EB697589.1	EB697589.1| NecGex_333H10 Ornamental tobacco (LxS8) post-fertilization Floral nectary cDNA library Nicotiana langsdorffii x Nicotiana sanderae cDNA clone NecGEx_Clone 333H10 similar to homologue to SP|O50046|TRPB_CAMAC Tryptophan synthase beta chain 2, chloroplast precursor. {Camptotheca acuminata}, partial (86%), mRNA sequence	25/25	-	7e-05	AAB97526.1	AAB97526.1| tryptophan synthase beta [Camptotheca acuminata]	3e-93	TRPB_CAMAC	GO:0008652	amino acid biosynthetic process	GO:0004834	tryptophan synthase activity
metabolism	Tag-7059	CATGGCTGTATTTGCCGCTGGAATGA	1.85542	7.48497	0.0148149	4.03412	FG145760.1	FG145760.1| UniGene info AGN_RPC011xe06f1.ab1 AGN_RPC Nicotiana tabacum cDNA 5', mRNA sequence	26/26	-	2e-05	NP_001117303.1	NP_001117303.1| UniGene infoGene info ketose-bisphosphate aldolase class-II family protein [Arabidopsis thaliana]	3e-99	B3H739_ARATH	GO:0006096	glycolysis	GO:0004332	fructose-bisphosphate aldolase activity
metabolism	Tag-12362	CATGTTTATTAAACTTTGAAAGAGGA	2.31927	8.31663	0.0154055	3.58588	FG159339.1	FG159339.1| AGN_RNC022xb17r1.ab1 AGN_RNC Nicotiana tabacum cDNA 3', mRNA sequence	26/26	PM	2e-05	AAM73656.1	AAM73656.1|AF390211_1 AER [Nicotiana tabacum]	8e-107	Q8LLM2_TOBAC	-	-	GO:0016740(fromarabidopsis)	transferase activity
metabolism	Tag-5022	CATGCTGTTAGATGCGGTGTATATGT	2.31927	8.31663	0.0154055	3.58588	EB679074.1	EB679074.1| KG9B.106E06F.051129T7 KG9B Nicotiana tabacum cDNA clone KG9B.106E06, mRNA sequence	25/26	-	0.004	ACH56716.1	ACH56716.1| beta-glucosidase 08 [Solanum lycopersicum]	7e-139	B5M9E5_SOLLC	GO:0005975	carbohydrate metabolic process	GO:0004553	hydrolase activity ,hydrolyzing O-glycosyl compounds
metabolism	Tag-5433	CATGGAACAGCATAATGTACAACTCT	3.24698	10.8116	0.00808442	3.32975	CK297747.1	CK297747.1| EST760461 Nicotiana benthamiana mixed tissue cDNA library, normalized, full-length Nicotiana benthamiana cDNA clone NBMDB07 3' end, mRNA sequence	26/26	PM	2e-05	NP_563963.1	NP_563963.1| UniGene infoGene info oxidoreductase NAD-binding domain-containing protein [Arabidopsis thaliana]	2e-45	Q9XI55_ARATH	-	-	GO:0016491	oxidoreductase activity
metabolism	Tag-3764	CATGCATTTTTCTGCTTTCTTGTATG	0	3.32665	0.0119141	3.32665	EH622363.1	EH622363.1| UniGene info CHO_SL013xb02f1.ab1 CHO_SL Nicotiana tabacum cDNA, mRNA sequence	26/26	-	2e-05	ABB29849.1	ABB29849.1| farnesyl pyrophosphate synthase [Nicotiana langsdorffii x Nicotiana sanderae]	6e-84	Q078Z3_NICLS	GO:0008299	isoprenoid biosynthetic process	GO:0004337	geranyl transtransferase activity
metabolism	Tag-1126	CATGACACCTTGGTGTCCTTCTAGGG	2.31927	7.48497	0.0301998	3.22729	DW005208.1	DW005208.1| KR3B.110O01F.051111T7 KR3B Nicotiana tabacum cDNA clone KR3B.110O01, mRNA sequence	25/26	-	0.004	EEF34956	EEF34956.1| prephenate dehydratase, putative [Ricinus communis]	3e-157	B9SN95_RICCO	GO:0009094	L-phenylalanine biosynthetic process	GO:0004664	prephenate dehydratase activity
metabolism	Tag-4220	CATGCGAATATTAGTTCGGCCCGAAA	3.71083	10.8116	0.0149223	2.91353	FG644382.1	FG644382.1| UniGene info TT-22_M24 K326 late senescent leaf library Nicotiana tabacum cDNA, mRNA sequence	26/26	-	2e-05	NP_194773.1	NP_194773.1| UniGene infoGene info GAE1 (UDP-D-GLUCURONATE 4-EPIMERASE 1); UDP-glucuronate 4-epimerase/catalytic [Arabidopsis thaliana]	1e-52	GAE1_ARATH	GO:0005975	carbohydrate metabolic process	GO:0050378	UDP-glucuronate4-epimerase activity
metabolism	Tag-3483	CATGCAGCTCAAACTAGTACCTGGAA	9.74094	28.2765	9.23998e-05	2.90286	BW688731.1	BW688731.1| BW688731 Lycopersicon esculentum cv. Micro-Tom fruit Solanum lycopersicum cDNA clone FC13AA06 5', mRNA sequence	25/25	-	7e-05	AAR37363.1	AAR37363.1| xyloglucan endo-transglycosylase [Nicotiana attenuata]	4e-107	Q676U4_9SOLA	GO:0005975	carbohydrate metabolic process	GO:0004553	hydrolase activity ,hydrolyzing O-glycosyl compounds
metabolism	Tag-6186	CATGGATCATATGATTTCATATTTGT	18.0903	52.3948	1.1148e-07	2.89629	EH623457.1	EH623457.1| UniGene info CHO_SL014xf15f1.ab1 CHO_SL Nicotiana tabacum cDNA, mRNA sequence	26/26	-	2e-05	AAC49916.1	AAC49916.1| caffeoyl-CoA O-methyltransferase 4 [Nicotiana tabacum]	7e-130	CAMT4_TOBAC	GO:0009809	lignin biosynthetic process	GO:0042409	caffeoyl-CoA O-methyl transferase activity
metabolism	Tag-867	CATGAATCTCTGAGATAGCAGTAGAG	4.17469	10.8116	0.0256377	2.5898	EB429138.1	EB429138.1| KL5B.001H11F.050901T7 KL5B Nicotiana tabacum cDNA clone KL5B.001H11, mRNA sequence	25/26	-	0.004	AAR37364	AAR37364.1| mitochondrial alternative oxidase [Nicotiana attenuata]	9e-135	Q676U3_9SOLA	GO:0055114	oxidation reduction	GO:0016491	oxidoreductase activity
metabolism	Tag-12386	CATGTTTCACTTGAGAGGGAAGGATT	6.95781	17.4649	0.00590364	2.51012	DR035210.1	DR035210.1| UniGene info 18690.2 Swollen Stolon Solanum tuberosum cDNA clone 18690 5', mRNA sequence	26/26	-	2e-05	EEF33451.1	EEF33451.1| glucosyltransferase, putative [Ricinus communis]	3e-93	B9SSF3_RICCO	-	-	GO:0016740	transferase activity
metabolism	Tag-7921	CATGGTACACTGGTCCCTTGTAATAT	0	2.49499	0.0331937	2.49499	AM844465.1	AM844465.1| UniGene info AM844465 seedling library, SL Nicotiana tabacum cDNA clone nt002070089, mRNA sequence	26/26	-	2e-05	AAK27239.1	AAK27239.1|AF361099_1 Gene info putative lipase [Arabidopsis thaliana]	3e-19	Q9SAC8_ARATH	-	-	-	-
metabolism	Tag-351	CATGAACAAACAATTCACTTTCAAGA	0	2.49499	0.0331937	2.49499	EB697142.1	EB697142.1| NecGex_326F04 Ornamental tobacco (LxS8) post-fertilization Floral nectary cDNA library Nicotiana langsdorffii x Nicotiana sanderae cDNA clone NecGEx_Clone 326F04 similar to Ca BM064318, mRNA sequence	26/26	-	2e-05	ABK20067.1	ABK20067.1| Gene info chloroplast threonine deaminase 1 precursor [Solanum lycopersicum]	1e-19	A0FKE6_SOLLC	GO:0009097	isoleucine biosynthetic process	GO:0004794	L-threonine ammonia-lyase activity
metabolism	Tag-5066	CATGCTTACATACCCTTTAACAGAAT	0	2.49499	0.0331937	2.49499	AW041366.1	AW041366.1| EST284230 tomato mixed elicitor, BTI Solanum lycopersicum cDNA clone cLET13J12, mRNA sequence	24/25	-	0.017	EEF45836.1	EEF45836.1| phosphofructokinase, putative [Ricinus communis]	2e-50	B9RRX6_RICCO	GO:0006096	glycolysis	GO:0016301	kinase activity
metabolism	Tag-9657	CATGTATGTGTGTTTAATGAATGAAA	0	2.49499	0.0331937	2.49499	FG395883.1	FG395883.1| FSEF001_F11 Bambusa edulis, FSEF Phyllostachys edulis cDNA clone FSEF001_F11 5', mRNA sequence	26/26	-	2e-05	XP_002532879.1	XP_002532879.1| Cyanate hydratase, putative [Ricinus communis]	2e-58	B9T3R0_RICCO	-	-	GO:0016829	lyase activity
metabolism	Tag-6792	CATGGCGGCTCAAATGAAGGCGTTTT	0	2.49499	0.0331937	2.49499	EB679586.1	EB679586.1| KG9B.107K21F.060120T7 KG9B Nicotiana tabacum cDNA clone KG9B.107K21, mRNA sequence	26/26	-	2e-05	NP_195393.1	NP_195393.1| UniGene infoGene info quinone reductase family protein [Arabidopsis thaliana]	2e-64	O23207_ARATH	GO:0016481	negative regulation of transcription	GO:0016491	oxidoreductase activity
metabolism	Tag-3821	CATGCCACAGGCAAGATCATTGTGGA	0	2.49499	0.0331937	2.49499	BQ515462.1	BQ515462.1| UniGene infoGeo EST622877 Generation of a set of potato cDNA clones for microarray analyses mixed potato tissues Solanum tuberosum cDNA clone STMIS21 3' end, mRNA sequence	25/26	PM	0.004	Q8H0M1.1	Q8H0M1.1|QORH_SPIOL RecName: Full=Quinone-oxidoreductase homolog, chloroplastic; AltName: Full=ceQORH emb|CAD54431.1| quinone-oxidoreductase homologue [Spinacia oleracea]	2e-64	QORH_SPIOL	GO:0055114	oxidation reduction	GO:0016491	oxidoreductase activity
metabolism	Tag-12725	CATGTTTTGTTTGAACTTTTGGGAAA	0	2.49499	0.0331937	2.49499	FG175367.1	FG175367.1| AGN_RNC122xk22r1.ab1 AGN_RNC Nicotiana tabacum cDNA 3', mRNA sequence	26/26	PM	2e-05	CAA63122.1|	CAA63122.1| sucrose synthase [Alnus glutinosa]	9e-66	SUSY_ALNGL	GO:0009058	biosynthetic process	GO:0016740	transferase activity
metabolism	Tag-4715	CATGCTCTATGAGTGGTGGAACGGAG	0	2.49499	0.0331937	2.49499	FG644600.1	FG644600.1| TT-28_E18 K326 late senescent leaf library Nicotiana tabacum cDNA, mRNA sequence	25/26	-	0.004	NP_197714.1	NP_197714.1| NIC2 (NICOTINAMIDASE 2); catalytic/ nicotinamidase [Arabidopsis thaliana]	3e-71	Q9FMX7_ARATH	GO:0008152	metabolic process	GO:0008936	nicotinamidase activity
metabolism	Tag-8025	CATGGTCAAAGAGGAGTCGATGGTGG	0	2.49499	0.0331937	2.49499	CN745667.1	CN745667.1| SAL_US030xa15r1.ab1 SAL_US N.Bentheme Nicotiana benthamiana cDNA 3', mRNA sequence	26/26	-	2e-05	EEF52893.1	EEF52893.1| glyceraldehyde 3-phosphate dehydrogenase, putative [Ricinus communis]	6e-73	B9R8R3_RICCO	-	-	GO:0016491	oxidoreductase activity
metabolism	Tag-7817	CATGGGTTGGTCGGTCATCTATGGAG	0	2.49499	0.0331937	2.49499	GO602817.1	GO602817.1| NBERO1CH_T3_029_F11_07JUL2006_085 NBERO1CH Nicotiana benthamiana cDNA, mRNA sequence	26/26	-	2e-05	EEF29939.1	EEF29939.1| acyl-CoA thioesterase, putative [Ricinus communis]	5e-75	B9T2I4_RICCO	GO:0006633	fatty acid biosynthetic process	-
metabolism	Tag-2897	CATGATTTCAGGTCTCCGATGGGACT	0	2.49499	0.0331937	2.49499	DW003350.1	DW003350.1| UniGene info KR3B.105I14F.051109T7 KR3B Nicotiana tabacum cDNA clone KR3B.105I14, mRNA sequence	26/26	-	2e-05	AAN63619.1|	AAN63619.1|AF435818_1 thioredoxin h-like protein [Nicotiana tabacum]	8e-85	Q8H6X3_TOBAC	GO:0045454	cell redox homeostasis	-	-
metabolism	Tag-9544	CATGTATCTGTGAGTAAGACGGTAAC	0	2.49499	0.0331937	2.49499	EB439658.1	EB439658.1| UniGene info KN6B.104C03F.060103T7 KN6B Nicotiana tabacum cDNA clone KN6B.104C03, mRNA sequence	26/26	-	2e-05	NP_197638.1	NP_197638.1| UniGene infoGene info esterase/lipase/thioesterase family protein [Arabidopsis thaliana]	5e-86	Q9FMQ5_ARATH	GO:0006633	fatty acid biosynthetic process	-
metabolism	Tag-9057	CATGTAATTTTTTGGAATTCATTTTT	0	2.49499	0.0331937	2.49499	FG179889.1	FG179889.1| UniGene info AGN_PNL201dr1_d6.trimmed.seq AGN_PNL Nicotiana tabacum cDNA 3', mRNA sequence.	26/26	PM	2e-05	EEF46716.1	EEF46716.1| chitinase, putative [Ricinus communis]	2e-89	B9RPJ5_RICCO	GO:0005975	carbohydrate metabolic process	GO:0016787	hydrolase activity
metabolism	Tag-3489	CATGCAGCTGCTGGCAATTTCGACAC	0	2.49499	0.0331937	2.49499	EB441450.1	EB441450.1| UniGene info KN6B.109D13F.060106T7 KN6B Nicotiana tabacum cDNA clone KN6B.109D13, mRNA sequence	26/26	-	2e-05	EEF49472.1	EEF49472.1| coatomer alpha subunit, putative [Ricinus communis]	2e-107	B9RHB0_RICCO	-	-	GO:0016740	transferase activity
metabolism	Tag-6011	CATGGAGGCATTCTCCCATACGTCAT	0	2.49499	0.0331937	2.49499	FG162466.1	FG162466.1| UniGene info AGN_RNC016xk08f1.ab1 AGN_RNC Nicotiana tabacum cDNA 5', mRNA sequence.	26/26	-	2e-05	AAG28426.1	AAG28426.1|AF194945_1 cytosolic aconitase [Nicotiana tabacum]	1e-109	Q9FVE9_TOBAC	GO:0008152	metabolic process	GO:0051539	4iron, 4sulfur cluster binding
metabolism	Tag-10772	CATGTGCCAGGGATTTTCACAAAGGA	0	2.49499	0.0331937	2.49499	CK262642.1	CK262642.1| EST708720 potato abiotic stress cDNA library Solanum tuberosum cDNA clone POABH54 5' end, mRNA sequence	26/26	-	2e-05	CAC21424.1	CAC21424.1| Gene info 12-oxophytodienoate reductase 3 [Solanum lycopersicum]	8e-162	OPR3_SOLLC	GO:0006633	fatty acid biosynthetic process	GO:0016491	oxidoreductase activity
metabolism	Tag-1125	CATGACACCTGTTCCAGCCGATGGAA	37.1083	14.1383	8.8584e-05	0.381	EB425989.1	EB425989.1| KF8C.104O03F.051214T7 KF8 Nicotiana tabacum cDNA clone KF8C.104O03, mRNA sequence	26/26	-	2e-05	EEF43059	EEF43059.1| AMP dependent ligase, putative [Ricinus communis]	7e-126	B9RZM6_RICCO	GO:0008152	metabolic process	GO:0016874	ligase activity
metabolism	Tag-5728	CATGGACCAATGATTACATTCGCCAG	25.512	9.14829	0.000749094	0.358588	EB679168.1	EB679168.1| KG9B.106I05F.051129T7 KG9B Nicotiana tabacum cDNA clone KG9B.106I05, mRNA sequence	26/26	-	2e-05	EEF41039.1	EEF41039.1| dihydrolipoamide acetyltransferase component of pyruvate dehydrogenase, putative [Ricinus communis]	1e-08	B9S5V2_RICCO	GO:0008152	metabolic process	GO:0016740	transferase activity
metabolism	Tag-12052	CATGTTGCTGAAGTTTTCACGGGTGC	12.0602	4.15832	0.0207391	0.344796	FG623188.1	FG623188.1| TOBESTR023B05 TOBEST cDNA library 1 Nicotiana tabacum cDNA 5', mRNA sequence	26/26	-	2e-05	AAD03392.1	AAD03392.1| mitochondrial ATPase beta subunit [Nicotiana sylvestris]	4e-69	O82722_NICSY	GO:0006754	ATP biosynthetic process	-	-
metabolism	Tag-9200	CATGTACTCATACAAAGATGCCAATA	36.1806	12.4749	3.2324e-05	0.344796	FG170742.1	FG170742.1| AGN_RNC001xe02r1.ab1 AGN_RNC Nicotiana tabacum cDNA 3', mRNA sequence	26/26	PM	2e-05	XP_002525623.1	XP_002525623.1| anthranilate synthase component I, putative [Ricinus communis]	9e-82	B9SI04_RICCO	GO:0000162	tryptophan biosynthetic process	GO:0004049	anthranilate synthase activity
metabolism	Tag-3549	CATGCAGTCAAGAGAGAAATTCCCAA	3.71083	0	0.036576	0.269481	AI780934.1|	AI780934.1| EST261813 tomato susceptible, Cornell Solanum lycopersicum cDNA clone cLES13H18, mRNA sequence	24/25	-	0.017	ABR15769.1	ABR15769.1| phenylacetaldehyde reductase [Solanum lycopersicum]	3e-08	A6N6K8_SOLLC	GO:0008152	metabolic process	GO:0003824	catalytic activity
metabolism	Tag-8501	CATGGTTCTGCTCCTGATATTGCTGG	3.71083	0	0.036576	0.269481	EB436624.1	EB436624.1| UniGene info BL12.101O12F.060309T7 BL12 Nicotiana tabacum cDNA clone BL12.101O12, mRNA sequence	26/26	-	2e-05	NP_178171.1	NP_178171.1| UniGene infoGene info 3-isopropylmalate dehydrogenase, chloroplast, putative [Arabidopsis thaliana]	2e-101	LEU32_ARATH	GO:0008652	amino acid biosynthetic process	GO:0016491	oxidoreductase activity
metabolism	Tag-8663	CATGGTTTGTTCCGATGCTCTTAGCA	3.71083	0	0.036576	0.269481	EB424928.1	EB424928.1| KF8C.101O11F.051214T7 KF8 Nicotiana tabacum cDNA clone KF8C.101O11, mRNA sequence	25/25	-	7e-05	EEF34230	EEF34230.1| molybdopterin cofactor sulfurase, putative [Ricinus communis]	3e-116	B9SQ70_RICCO	-	?	-	-
metabolism	Tag-10753	CATGTGCATAGGTTCTGGGATGGGGC	4.17469	0	0.0234479	0.239539	DW001820.1	DW001820.1| KR3B.101D07F.051107T7 KR3B Nicotiana tabacum cDNA clone KR3B.101D07, mRNA sequence	25/25	-	7e-05	EEF44269	EEF44269.1| 3-ketoacyl-CoA thiolase B, putative [Ricinus communis]	1e-83	B9RWL7_RICCO	GO:0008152	metabolic process	GO:0003824	catalytic activity
metabolism	Tag-12219	CATGTTGTGCATTACCGCTTCAAAGA	19.4819	4.15832	0.000125839	0.213445	EB437215.1	EB437215.1| BL12.103N09F.060309T7 BL12 Nicotiana tabacum cDNA clone BL12.103N09, mRNA sequence	26/26	-	2e-05	ACF17672.1	ACF17672.1| putative pyruvate dehydrogenase E3 subunit [Capsicum annuum]	3e-78	B5LAW5_CAPAN		carbohydrate metabolic process
metabolism	Tag-9720	CATGTATTCTGTCTTTACAGTATATA	5.1024	0	0.00963649	0.195986	EB689632.1	EB689632.1| NecGex_127F11 Ornamental tobacco (LxS8) Stage 6 Floral nectary cDNA library Nicotiana langsdorffii x Nicotiana sanderae cDNA clone NecGEx_Clone 127F11 similar to GP|11994487|db cytosolic monodehydroascorbate reductase {Arabidopsis thaliana, mRNA sequence	26/26	-	2e-05	XP_002521454.1	XP_002521454.1| monodehydroascorbate reductase, putative [Ricinus communis]	1e-22	B9S635_RICCO	-	-	GO:0016491	oxidoreductase activity
metabolism	Tag-3316	CATGCACAGTGTCGTTGCAGCACTTC	6.0301	0.831663	0.023861	0.137919	FG192247.1	FG192247.1| UniGene info AGN_PNL218df1_g8.trimmed.seq AGN_PNL Nicotiana tabacum cDNA 5', mRNA sequence	24/25	-	0.017	ACR54435.1	ACR54435.1| dihydropterin pyrophosphokinase-dihydropteroate synthase [Solanum lycopersicum]	2e-122	C5IXL4_SOLLC	-	-	GO:0016301	kinase activity
metabolism	Tag-3301	CATGCACAAGGATGCTGCACAGAAAA	6.0301	0.831663	0.023861	0.137919	EB681819.1	EB681819.1| KP1B.105K14F.060116T7 KP1B Nicotiana tabacum cDNA clone KP1B.105K14, mRNA sequence	26/26	-	2e-05	EEF44845.1	EEF44845.1| glycerol kinase, putative [Ricinus communis]	4e-127	B9RVB2_RICCO	GO:0005975	carbohydrate metabolic process	GO:0004370	glycerol kinase activity
nucleic acid binding	Tag-1051	CATGAATTTGGTTCTGGATGATGCTG	0.463854	4.98998	0.00842266	10.7576	EX534247.1	EX534247.1| NBT105_2007-07-13/NBT105_A07_032_1 Nicotiana benthamiana trichomes Nicotiana benthamiana cDNA, mRNA sequence.	26/26	-	2e-05	EEF39659.1	EEF39659.1| Small nuclear ribonucleoprotein E, putative [Ricinus communis]	1e-39	B9S9Y9_RICCO	-	-	GO:0003676	nucleic acid binding
nucleic acid binding	Tag-9584	CATGTATGCTGCTGGAGCAACTTATG	0.927708	7.48497	0.0021302	8.06823	EH364000.1	EH364000.1| G02_j001_plate_6 j001 Nicotiana benthamiana cDNA 5' similar to Putative RNA binding protein (Fragment), mRNA sequence	26/26	-	2e-05	AAB92518.1	AAB92518.1| putative RNA binding protein [Nicotiana tabacum]	8e-22	O48955_TOBAC	-	-	GO:0003676	nucleic acid binding
nucleic acid binding	Tag-12062	CATGTTGCTTGAAGTGCTTCATTAAC	0.463854	3.32665	0.0501031	7.17176	FG147834.1	FG147834.1| AGN_RPC004xk04f1.ab1 AGN_RPC Nicotiana tabacum cDNA 5', mRNA sequence	26/26	-	2e-05	CAJ44458.1	CAJ44458.1| ALY protein [Nicotiana benthamiana]	7e-06	Q1MSG9_NICBE	-	-	GO:0003676	nucleic acid binding
nucleic acid binding	Tag-5162	CATGCTTCTTGAGATGGATCAAACTG	25.512	8.31663	0.000328414	0.325989	DV159206.1	DV159206.1| KG9B.005L18F.050721T7 KG9B Nicotiana tabacum cDNA clone KG9B.005L18, mRNA sequence	26/26	-	2e-05	AAF66825	AAF66825.1| poly(A)-binding protein [Nicotiana tabacum]	6e-49	Q9M6E4_TOBAC	-	-	GO:0003723	RNA binding
nucleic acid binding	Tag-6102	CATGGATAAGATTCTGAACAAGCTTA	12.9879	3.32665	0.00438451	0.256134	AM842270.1	AM842270.1| AM842270 seedling library, SL Nicotiana tabacum cDNA clone nt002304063, mRNA sequence	26/26	-	2e-05	EEF52391.1	EEF52391.1| DNA binding protein, putative [Ricinus communis]	8e-36	B9R7B1_RICCO	-		GO:0003677	DNA binding
nucleic acid binding	Tag-6411	CATGGATTTGCCATCCGCTCTGACCA	7.42167	1.66333	0.0279765	0.224118	AM839889.1	AM839889.1| AM839889 seedling library, SL Nicotiana tabacum cDNA clone nt002084023, mRNA sequence	25/26	PM	0.004	EEF47770.1	EEF47770.1| activating signal cointegrator 1 complex subunit 3, helc1, putative [Ricinus communis]	6e-49	B9RLP5_RICCO	-	-	GO:0003676	nucleic acid binding
other	Tag-256	CATGAAATAATAGTGGAAGAGTTATT	0.463854	3.32665	0.0501031	7.17176	FG645255.1	FG645255.1| TT-47_D14 K326 late senescent leaf library Nicotiana tabacum cDNA, mRNA sequence	26/26	-	2e-05	EEF40689.1	EEF40689.1| GTP binding protein, putative [Ricinus communis]	5e-28	B9S6T3_RICCO	-		GO:0005525	GTP binding
other	Tag-7795	CATGGGTTATTCAGTGCTGTTCAGTG	2.78312	16.6333	2.17902e-05	5.97647	FG155921.1	FG155921.1| UniGene info AGN_RNC029xk09f1.ab1 AGN_RNC Nicotiana tabacum cDNA 5', mRNA sequence	26/26	-	2e-05	AAY17949.1	AAY17949.1| ring zinc finger protein [Artemisia desertorum]	1e-81	Q2TE73_9ASTR	-	-	GO:0005515	protein binding
other	Tag-7036	CATGGCTGCTGACAACTTACCTGGAT	10.2048	59.0481	1.9984e-15	5.78631	GD026580.1	GD026580.1| CCHZ13071.b1 CCHZ Panicum virgatum abiotic and biotic stress treatments (N) Panicum virgatum cDNA clone CCHZ13071 5', mRNA sequence	24/25	-	0.017	ACG41445.1	ACG41445.1| plastid-lipid associated protein 3 [Zea mays]	2e-72	B6TWG2_MAIZE	-	-	GO:0005198	structural molecule activity
other	Tag-1688	CATGAGATGCCCACTGATGATCCTGA	1.85542	8.31663	0.00712245	4.48235	FG152861.1	FG152861.1| AGN_RNC107xf13r1.ab1 AGN_RNC Nicotiana tabacum cDNA 3', mRNA sequence	25/26	PM	0.004	EEF47697.1	EEF47697.1| zinc finger protein, putative [Ricinus communis]	1e-56	B9RLH2_RICCO	-	-	GO:0005515	protein binding
other	Tag-7145	CATGGCTTTCGATGAAAATGGAGATG	1.39156	5.82164	0.0289445	4.18353	EH617111.1	EH617111.1| UniGene info CHO_SL005xj21f1.ab1 CHO_SL Nicotiana tabacum cDNA, mRNA sequence	26/26	-	2e-05	NP_568568.1	NP_568568.1| UniGene infoGene info calcium-binding EF hand family protein [Arabidopsis thaliana]	3e-25	CML45_ARATH	-	-	GO:0005509	calcium ion binding
other	Tag-7	CATGAAAAAAGTGTCTGGTCTTGAAG	2.31927	8.31663	0.0154055	3.58588	EB424603.1	EB424603.1| UniGene info KF8C.101A04F.051214T7 KF8 Nicotiana tabacum cDNA clone KF8C.101A04, mRNA sequence	26/26	-	2e-05	EEF27151.1	EEF27151.1| metal ion binding protein, putative [Ricinus communis]	8e-23	B9TAG3_RICCO			GO:0046872	metal ion binding
other	Tag-9349	CATGTAGGTCGACGAATTAGAAATTA	0	2.49499	0.0331937	2.49499	AM782749.1	AM782749.1| UniGene info AM782749 seedling library, SL Nicotiana tabacum cDNA clone nt002050015, mRNA sequence	26/26	PM	2e-05	NP_568749.1	NP_568749.1| UniGene infoGene info rubredoxin family protein [Arabidopsis thaliana]	8e-20	Q9FI47_ARATH	-	-	GO:0046872	metal ion binding
other	Tag-1098	CATGACAATATCCCAAGGGCGCAATG	0	2.49499	0.0331937	2.49499	AM843004.1	AM843004.1| AM843004 seedling library, SL Nicotiana tabacum cDNA clone nt002053045, mRNA sequence	26/26	-	2e-05	NP_001154592.1	NP_001154592.1| Gene info calcium ion binding [Arabidopsis thaliana]	1e-44	NM	-		GO:0005509	calcium ion binding
other	Tag-6829	CATGGCTAACTGCGCCTTAATGCTAT	0	2.49499	0.0331937	2.49499	EH621749.1	EH621749.1| CHO_SL025xf24f1.ab1 CHO_SL Nicotiana tabacum cDNA, mRNA sequence.	26/26	-	2e-05	BAA21922.1	BAA21922.1| ZPT2-13 [Petunia x hybrida]	4e-59	O22085_PETHY	GO:0008270	zinc ion binding	-	-
other	Tag-7236	CATGGGAAGTGTGTTAAAATCACTCC	0	2.49499	0.0331937	2.49499	CK289495.1	CK289495.1| EST752217 Nicotiana benthamiana mixed tissue cDNA library, normalized, full-length Nicotiana benthamiana cDNA clone NBMBO28 5' end, mRNA sequenc	26/26	-	2e-05	EEF48030.1	EEF48030.1| DNA binding protein, putative [Ricinus communis] ]	7e-82	B9RK32_RICCO	-	-	GO:0046872	metal ion binding
other	Tag-3920	CATGCCCAAGGAGCAAGGAGAATTGG	26.9035	9.97996	0.000718949	0.370953	DW001037.1	DW001037.1| KL4B.109O08F.051106T7 KL4B Nicotiana tabacum cDNA clone KL4B.109O08, mRNA sequence	26/26	-	2e-05	EEF46352	EEF46352.1| zinc finger protein, putative [Ricinus communis]	2e-84	B9RQB3_RICCO	-		GO:0008270	zinc ion binding
other	Tag-3102	CATGCAACCTCCGGTGATGCCTGAGG	3.71083	0	0.036576	0.269481	EC993549.1	EC993549.1| WIN1148.C21_L11 Muscat Hamburg pre-veraison berry normalized (WIN11) Vitis vinifera cDNA clone WIN1148_L11 3', mRNA sequence	24/25	-	0.017	ABP01543.1	ABP01543.1| UPF2 [Nicotiana attenuata]	3e-78	A7TUH4_9SOLA	GO:0006397	mRNA processing	-	-
other	Tag-3464	CATGCAGCAAATAAACTGGCAAGTAA	5.56625	0.831663	0.0350031	0.149412	FG142387.1	FG142387.1| AGN_RPC022xh07f1.ab1 AGN_RPC Nicotiana tabacum cDNA 5', mRNA sequence	26/26	-	2e-05	ABC25454.1	ABC25454.1| zinc finger B-box protein [Solanum sogarandinum]	4e-79	Q2PWA7_SOLSG	-	-	GO:0046872	metal ion binding
photorespiration	Tag-6970	CATGGCTCTTGAAGAGGTTGCGAAAG	0.463854	3.32665	0.0501031	7.17176	EB431820.1	EB431820.1| KL5B.115B21F.060217T7 KL5B Nicotiana tabacum cDNA clone KL5B.115B21, mRNA sequence	25/26	-	0.004	1803516A	1803516A glycolate oxidase	9e-146	-	GO:0009853	photorespiration	-	-
photorespiration	Tag-12655	CATGTTTTCAATAGCTTACTTATCTT	12.5241	3.32665	0.00606443	0.265621	DW000171.1	DW000171.1| KL4B.105A23F.051104T7 KL4B Nicotiana tabacum cDNA clone KL4B.105A23, mRNA sequence	26/26	-	2e-05	P05414	P05414.1|GOX_SPIOL RecName: Full=Peroxisomal (S)-2-hydroxy-acid oxidase; AltName: Full=Glycolate oxidase	2e-126	GOX_SPIOL	GO:0009853	photorespiration	GO:0016491	oxidoreductase activity
photosynthesis	Tag-10406	CATGTCTTAGTATTAGAGCTCAGCAG	0.463854	3.32665	0.0501031	7.17176	AM788804.1	AM788804.1| AM788804 DL, diurnal library Nicotiana tabacum cDNA clone nt005238055, mRNA sequence	25/26	-	0.004	ABH07507.1	ABH07507.1| chloroplast oxygen-evolving protein [Nicotiana attenuata]	3e-09	A1BQW3_9SOLA	GO:0015979	photosynthesis	GO:0005509	calcium ion binding
photosynthesis	Tag-5228	CATGCTTGTTCAAGAGCAAGAAAAAT	0.463854	3.32665	0.0501031	7.17176	EB436955.1	EB436955.1| BL12.103A04F.060309T7 BL12 Nicotiana tabacum cDNA clone BL12.103A04, mRNA sequence	24/24	-	0.0003	CAA78703.1	CAA78703.1| ribulose bisphosphate carboxylase activase [Nicotiana tabacum]	8e-133	RCA2_TOBAC	-	-	GO:0005524	ATP binding
photosynthesis	Tag-635	CATGAAGGACGTGATCTTGCTCAGGA	0.463854	3.32665	0.0501031	7.17176	EB432816.1	EB432816.1| TL13.101C08F.060313T7 TL13 Nicotiana tabacum cDNA clone TL13.101C08, mRNA sequence	25/25	-	7e-05	ACR19798	ACR19798.1| ribulose-1,5-bisphosphate carboxylase/oxygenase large subunit	8e-170	C4PBD4_9SOLA	GO:0015977	carbon utilization by fixation of carbon dioxide	GO:0016984	ribulose-bisphosphate carboxylase activity
photosynthesis	Tag-7731	CATGGGTGCAGCCTAGTGATAGTATA	0.927708	4.98998	0.0260849	5.37882	CN742371.1	CN742371.1| SAL_US009xh23r1.ab1 SAL_US N.Bentheme Nicotiana benthamiana cDNA 3', mRNA sequence	26/26	-	2e-05	CAA32197.1	CAA32197.1| chlorophyll a/b-binding protein [Solanum lycopersicum]	1e-84	CB12_SOLLC	GO:0015979	photosynthesis	GO:0016168	chlorophyll binding
photosynthesis	Tag-7152	CATGGCTTTTCTTGGGTGTTCCCACC	2.31927	8.31663	0.0154055	3.58588	DV999651.1	DV999651.1| UniGene info KL4B.103K01F.051103T7 KL4B Nicotiana tabacum cDNA clone KL4B.103K01, mRNA sequence	26/26	-	2e-05	CAA74359.1	CAA74359.1| ferredoxin--NADP(+) reductase [Nicotiana tabacum]	9e-133	FENR1_TOBAC	GO:0015979	photosynthesis	GO:0016491	oxidoreductase activity
photosynthesis	Tag-7920	CATGGTACACTGCTGGTGAACAAGAA	0	3.32665	0.0119141	3.32665	FG135394.1	FG135394.1| UniGene info AGN_ELP011xd06f1.ab1 AGN_ELP Nicotiana tabacum cDNA 5', mRNA sequence	26/26	-	2e-05	CAA32197.1	CAA32197.1| chlorophyll a/b-binding protein [Solanum lycopersicum]	5e-114	CB12_SOLLC	GO:0015979	photosynthesis	GO:0016168	chlorophyll binding
photosynthesis	Tag-11356	CATGTTAAATCATCTCGCCTTAATTT	3.71083	9.97996	0.0271352	2.68941	FG637553.1	FG637553.1| UniGene info TT-31_F23 Samsun trichome library Nicotiana tabacum cDNA, mRNA sequence	26/26	-	2e-05	BAA04634.1	BAA04634.1| PSI-H precursor [Nicotiana sylvestris]	4e-56	Q40431_NICSY	GO:0015979	photosynthesis	-	-
photosynthesis	Tag-1320	CATGACGCGCTTAACCTACACTCTTT	4.17469	0	0.0234479	0.239539	DV998947.1	DV998947.1| KL4B.100J12F.050922T7 KL4B Nicotiana tabacum cDNA clone KL4B.100J12, mRNA sequence	25/25	-	7e-05	AAP03871	AAP03871.1| oxygen evolving complex 33 kDa photosystem II protein [Nicotiana tabacum]	2e-147	Q84QE8_TOBAC	GO:0015979	photosynthesis	GO:0005509	calcium ion binding
photosynthesis	Tag-8306	CATGGTGGGGAGCCCTCTTCAGTTGC	5.1024	0	0.00963649	0.195986	FG193259.1	FG193259.1| AGN_PNL220bf1_a1.trimmed.seq AGN_PNL Nicotiana tabacum cDNA 5', mRNA sequence	26/26	-	2e-05	CAA55143.1	CAA55143.1| pyruvate,orthophosphate dikinase [Mesembryanthemum crystallinum]	5e-80	PPDK_MESCR	GO:0015979	photosynthesis	GO:0005524	ATP binding
protein folding	Tag-8272	CATGGTGGAGGTGGTAACAAGGCACA	0.463854	3.32665	0.0501031	7.17176	DN922659.1	DN922659.1| 43452.2 Common Scab-Challenged Tubers Solanum tuberosum cDNA clone 43452 5', mRNA sequence	25/26	-	0.004	EEF37103	EEF37103.1| cyclophilin-10, putative [Ricinus communis]	1e-116	B9SH06_RICCO	GO:0006457	protein folding	GO:0016853	isomerase activity
protein folding	Tag-1613	CATGAGACTGATTTTCAAACTCAAGC	0	4.15832	0.00427629	4.15832	FG636184.1	FG636184.1| TT-12_E21 Samsun trichome library Nicotiana tabacum cDNA, mRNA sequence	25/26	-	0.004	AAS07232.1	AAS07232.1| putative TCP-1/cpn60 chaperonin family protein [Oryza sativa (japonica cultivar-group)]	2e-51	Q75HJ3_ORYSJ	GO:0006457	protein folding	GO:0051082	unfolded protein binding
protein folding	Tag-5344	CATGGAAAAGGAAGAAAATTAAGAAT	0	2.49499	0.0331937	2.49499	FG187314.1	FG187314.1| UniGene info AGN_PNL212af1_f5.trimmed.seq AGN_PNL Nicotiana tabacum cDNA 5', mRNA sequence	26/26	-	2e-05	EEF47371.1	EEF47371.1| calreticulin, putative [Ricinus communis]	1e-86	B9RM48_RICCO	GO:0006457	protein folding	GO:0005509	calcium ion binding
protein folding	Tag-2812	CATGATTGAGACTACCGGGAAATTGA	5.1024	0	0.00963649	0.195986	EB438430.1	EB438430.1| KN6B.100M07F.051019T7 KN6B Nicotiana tabacum cDNA clone KN6B.100M07, mRNA sequence	26/26	-	2e-05	NP_850990.1	NP_850990.1| UniGene infoGene info prefoldin-related KE2 family protein [Arabidopsis thaliana]	1e-18	Q94AF7_ARATH	GO:0006457	protein folding	GO:0051082	unfolded protein binding
protein folding	Tag-10722	CATGTGCAAAATGTGACCTGAATTTG	5.56625	0	0.00617769	0.179654	AM787959.1	AM787959.1| AM787959 COL, cold overnight library Nicotiana tabacum cDNA clone nt006103065, mRNA sequence	25/26	-	0.004	EEF31426.1	EEF31426.1| Protein grpE, putative [Ricinus communis]	0.0009	B9SY85_RICCO	GO:0006457	protein folding	GO:0051087	chaperone binding
protein kinase	Tag-5266	CATGCTTTGACACGTGTATATTGTAA	0.463854	6.6533	0.00133861	14.3435	FG183906.1	FG183906.1| AGN_PNL207br1_e2.trimmed.seq AGN_PNL Nicotiana tabacum cDNA 3', mRNA sequence	25/26	PM	0.004	AAG25966.1	AAG25966.1|AF302082_1 cytokinin-regulated kinase 1 [Nicotiana tabacum]	3e-125	Q9FUK3_TOBAC	GO:0006468	protein amino acid phosphorylation	GO:0004672	protein kinase activity
protein kinase	Tag-3199	CATGCAAGTCCAAGAAAAATTCCAAG	0.463854	4.98998	0.00842266	10.7576	FG196795.1	FG196795.1| AGN_PNL225af1_f3.trimmed.seq AGN_PNL Nicotiana tabacum cDNA 5', mRNA sequence	26/26	-	2e-05	AAN71903.1	AAN71903.1| calcium/calmodulin protein kinase 1 [Nicotiana tabacum]	1e-13	Q84ZT8_TOBAC	GO:0006468	protein amino acid phosphorylation	GO:0004674	protein serine / threonine kinase activity
protein kinase	Tag-10995	CATGTGGCTGGAAAGGAGTACTTTGT	0.463854	4.15832	0.0207248	8.9647	FG143326.1	FG143326.1| AGN_RPC019xb11f1.ab1 AGN_RPC Nicotiana tabacum cDNA 5', mRNA sequence	26/26	-	2e-05	EEF42499.1	EEF42499.1| BRASSINOSTEROID INSENSITIVE 1-associated receptor kinase 1 precursor, putative [Ricinus communis]	1e-44	B9S1N0_RICCO	GO:0006468	protein amino acid phosphorylation	GO:0004672	protein kinase activity
protein kinase	Tag-6525	CATGGCACCAGAGCTATACGACGAGG	0.927708	7.48497	0.0021302	8.06823	FG147302.1	FG147302.1| UniGene info AGN_RPC006xl09f1.ab1 AGN_RPC Nicotiana tabacum cDNA 5', mRNA sequence	26/26	-	2e-05	NP_200367.2	NP_200367.2| UniGene infoGene info protein kinase family protein [Arabidopsis thaliana]	9e-99	WNK11_ARATH	GO:0006468	protein amino acid phosphorylation	GO:0004674	protein serine / threonine kinase activity
protein kinase	Tag-11044	CATGTGGTCAACAAAGCTGATAAACA	0.463854	3.32665	0.0501031	7.17176	FG196504.1	FG196504.1| AGN_PNL224cr1_d3.trimmed.seq AGN_PNL Nicotiana tabacum cDNA 3', mRNA sequence	26/26	PM	2e-05	EEF42926.1	EEF42926.1| Protein kinase APK1A, chloroplast precursor, putative [Ricinus communis]	1e-97	B9S0J3_RICCO	GO:0006468	protein amino acid phosphorylation	GO:0004672	protein kinase activity
protein kinase	Tag-11559	CATGTTATCAGTTAACTAATAAAAGC	25.512	145.541	0	5.70481	CK293979.1	CK293979.1| EST756693 Nicotiana benthamiana mixed tissue cDNA library, normalized, full-length Nicotiana benthamiana cDNA clone NBMCK07 3' end, mRNA sequence	25/26	PM	0.004	EEF35389.1	EEF35389.1| wall-associated kinase, putative [Ricinus communis]	2e-77	B9SLZ8_RICCO	GO:0006468	protein amino acid phosphorylation	GO:0004672	protein kinase activity
protein kinase	Tag-5935	CATGGAGCTAGTAACTTGCTAGTTGG	1.39156	6.6533	0.0135914	4.78118	DW000138.1	DW000138.1| UniGene info KL4B.104P13F.051104T7 KL4B Nicotiana tabacum cDNA clone KL4B.104P13, mRNA sequence	26/26	-	2e-05	CAA11860.1	CAA11860.1| shaggy-like kinase 91 [Nicotiana tabacum]	2e-92	O82029_TOBAC	GO:0006468	protein amino acid phosphorylation	GO:0004674	protein serine / threonine kinase activity
protein kinase	Tag-5869	CATGGAGACTTTGCAAGTTAAGTTTT	22.265	94.8096	0	4.25823	EB430774.1	EB430774.1| KL5B.110J12F.060117T7 KL5B Nicotiana tabacum cDNA clone KL5B.110J12, mRNA sequence	25/25	-	7e-05	BAC07504	BAC07504.2| receptor-like protein kinase [Nicotiana tabacum]	3e-28	Q8LP72_TOBAC	GO:0006468	protein amino acid phosphorylation	GO:0004674	protein serine/threonine kinase activity
protein kinase	Tag-8411	CATGGTTATGATAAAGCTCGAGTCTT	0	4.15832	0.00427629	4.15832	EB437237.1	EB437237.1| BL12.103O12F.060309T7 BL12 Nicotiana tabacum cDNA clone BL12.103O12, mRNA sequence	24/24	-	0.0003	BAE97401.1	BAE97401.1| mitogen-activated protein kinase 2 [Nicotiana tabacum]	2e-67	Q14TB0_TOBAC	GO:0006468	protein amino acid phosphorylation	GO:0004672	protein kinase activity
protein kinase	Tag-2067	CATGAGTTGGTGGATTCAAATCTTGG	10.6686	44.0781	2.13731e-09	4.13156	FG645501.1	FG645501.1| TT-02_P06 K326 late senescent leaf library Nicotiana tabacum cDNA, mRNA sequence	26/26	-	2e-05	EEF37528.1	EEF37528.1| wall-associated kinase, putative [Ricinus communis]	3e-49	B9SFY5_RICCO	-	-	GO:0004674	protein serine / threonine kinase activity
protein kinase	Tag-3690	CATGCATGTTATCAGTTAACTAATAA	18.5542	64.8697	2.79299e-11	3.49623	CK293979.1	CK293979.1| EST756693 Nicotiana benthamiana mixed tissue cDNA library, normalized, full-length Nicotiana benthamiana cDNA clone NBMCK07 3' end, mRNA sequence	25/26	PM	0.004	EEF35389.1	EEF35389.1| wall-associated kinase, putative [Ricinus communis]	2e-77	B9SLZ8_RICCO	GO:0006468	protein amino acid phosphorylation	GO:0004672	protein kinase activity
protein kinase	Tag-566	CATGAAGAGTGTTTGGAATGGGTATT	0	3.32665	0.0119141	3.32665	FG134995.1	FG134995.1| UniGene info AGN_ELP012xj17f1.ab1 AGN_ELP Nicotiana tabacum cDNA 5', mRNA sequence	26/26	-	2e-05	NP_001147593.1|	NP_001147593.1| Gene info receptor-like protein kinase [Zea mays]	7e-78	B6ST43_MAIZE	GO:0006468	protein amino acid phosphorylation	GO:0004674	protein serine / threonine kinase activity
protein kinase	Tag-4508	CATGCTATCAACGCTGAGAACAAAGA	5.56625	18.2966	0.000640096	3.28706	AM838992.1	AM838992.1| AM838992 seedling library, SL Nicotiana tabacum cDNA clone nt002223048, mRNA sequence	25/26	PM	0.004	EEF29110.1	EEF29110.1| BRASSINOSTEROID INSENSITIVE 1-associated receptor kinase 1 precursor, putative [Ricinus communis]	2e-31	B9T4V9_RICCO	GO:0006468	protein amino acid phosphorylation	GO:0004672	protein kinase activity
protein kinase	Tag-11651	CATGTTCAACGAGGATCGATTTAGGG	0	2.49499	0.0331937	2.49499	FG194827.1	FG194827.1| AGN_PNL222br1_a9.trimmed.seq AGN_PNL Nicotiana tabacum cDNA 3', mRNA sequence	26/26	-	2e-05	EEF52073.1	EEF52073.1| two-component sensor protein histidine protein kinase, putative [Ricinus communis] ]	7e-08	B9R8Z6_RICCO	GO:0006355	regulation of transcription,DNA-dependent	GO:0016301	kinase activity
protein kinase	Tag-8549	CATGGTTGCCAAGTCGACGTCTAGTA	0	2.49499	0.0331937	2.49499	EH370781.1	EH370781.1| C09_j001_plate_197 j001 Nicotiana benthamiana cDNA 5' similar to Mitogen-activated protein kinase (Fragment), mRNA sequence	25/26	-	0.004	AAN75467.1	AAN75467.1| mitogen-activated protein kinase [Lycopersicon esculentum]	1e-12	Q8GUX5_SOLLC	GO:0006468	protein amino acid phosphorylation	GO:0004672	protein kinase activity
protein kinase	Tag-9119	CATGTACATCATTTAACTCAGTAGTG	0	2.49499	0.0331937	2.49499	FG144511.1	FG144511.1| UniGene info AGN_RPC015xk20f1.ab1 AGN_RPC Nicotiana tabacum cDNA 5', mRNA sequence	26/26	PM	2e-05	XP_002528537.1	XP_002528537.1| serine-threonine protein kinase, plant-type, putative [Ricinus communis]	9e-37	B9SRB8_RICCO	GO:0006468	protein amino acid phosphorylation	GO:0004672	protein kinase activity
protein kinase	Tag-12170	CATGTTGTAATTTATGTACAGTGATA	0	2.49499	0.0331937	2.49499	FG180626.1	FG180626.1| AGN_PNL202dr1_d3.trimmed.seq AGN_PNL Nicotiana tabacum cDNA 3', mRNA sequence	26/26	PM	2e-05	EEF51189.1	EEF51189.1| receptor protein kinase, putative [Ricinus communis]	8e-39	B9RCB8_RICCO	-	-	GO:0004872	receptor activity
protein kinase	Tag-5475	CATGGAACTTTATTATCTTGGATAGA	11.5964	3.32665	0.0114725	0.286871	DV160713.1	DV160713.1| KP1B.104A02F.050725T7 KP1B Nicotiana tabacum cDNA clone KP1B.104A02, mRNA sequence	26/26	-	2e-05	XP_002280317	XP_002280317.1| UniGene infoGene info PREDICTED: similar to protein kinase family protein / WD-40 repeat family protein [Vitis vinifera]	6e-53	NM	-		GO:0004672	protein kinase activity
protein kinase	Tag-4734	CATGCTCTGCTTAAAGGGCTGCTGCA	7.42167	1.66333	0.0279765	0.224118	FG145356.1	FG145356.1| AGN_RPC012xc17f1.ab1 AGN_RPC Nicotiana tabacum cDNA 5', mRNA sequence	26/26	-	2e-05	ABF95793.1	ABF95793.1| Gene info Serine/threonine-protein kinase AtPK19, putative, expressed [Oryza sativa (japonica cultivar-group)]	7e-124	Q10LV1_ORYSJ	GO:0006468	protein amino acid phosphorylation	GO:0004672	protein kinase activity
protein kinase	Tag-5899	CATGGAGATGGGATCTCTGTATTATT	8.81323	1.66333	0.00968551	0.188731	DV157868.1	DV157868.1| KG9B.002B09F.050720T7 KG9B Nicotiana tabacum cDNA clone KG9B.002B09, mRNA sequence	26/26	-	2e-05	EEF33862	EEF33862.1| protein kinase, putative [Ricinus communis]	4e-125	B9SRD1_RICCO	GO:0006468	protein amino acid phosphorylation	GO:0004674	protein serine / threonine kinase activity
protein kinase	Tag-3245	CATGCAATCACATTTGTCAAAAGTGA	5.56625	0	0.00617769	0.179654	FG171025.1	FG171025.1| AGN_RNC001xh24r1.ab1 AGN_RNC Nicotiana tabacum cDNA 3', mRNA sequence	24/24	-	0.0003	EEF29798.1	EEF29798.1| CBL-interacting serine/threonine-protein kinase, putative [Ricinus communis]	8e-72	B9T2W2_RICCO	GO:0006468	protein amino acid phosphorylation	GO:0004672	protein kinase activity
protein kinase	Tag-5435	CATGGAACAGCCTTGGAATGGACTGG	12.0602	0.831663	0.000130783	0.0689593	EB679366.1	EB679366.1| KG9B.107A19F.060120T7 KG9B Nicotiana tabacum cDNA clone KG9B.107A19, mRNA sequence	26/26	-	2e-05	EEF48642.1	EEF48642.1| map3k delta-1 protein kinase, putative [Ricinus communis]	4e-84	B9RJZ0_RICCO	GO:0006468	protein amino acid phosphorylation	GO:0004672	protein kinase activity
protein phosphatase	Tag-7938	CATGGTACTCTTTCTACCACTATGTT	0	3.32665	0.0119141	3.32665	EH365819.1	EH365819.1| f04_j001_plate_57 j001 Nicotiana benthamiana cDNA 5' similar to Serine/threonine-protein phosphatase PP2A catalytic subunit, mRNA sequence	26/26	-	2e-05	CAB46506.1	CAB46506.1| protein phosphatase 2A catalytic subunit [Nicotiana tabacum]	2e-08	PP2A_TOBAC	-	-	GO:0004721	phospho protein phosphatase activity
protein phosphatase	Tag-9434	CATGTATAGCAGATTGGTGAAATGAT	4.17469	13.3066	0.00423664	3.18745	CK284238.1	CK284238.1| EST746960 Nicotiana benthamiana mixed tissue cDNA library, normalized, full-length Nicotiana benthamiana cDNA clone NBMAM61 3' end, mRNA sequence	26/26	PM	2e-05	BAE44121.1	BAE44121.1| protein phosphatase 2C [Nicotiana benthamiana]	1e-89	Q3V5Z0_NICBE	GO:0006470	protein amino acid dephosphorylation	GO:0004722	protein serine / threonine phosphatase activity
protein phosphatase	Tag-10992	CATGTGGCTATGAAATGCAAAGATAG	10.6686	1.66333	0.00224089	0.155908	EX533578.1	EX533578.1| NBT093_2007-07-03/NBT093_F12_043_1 Nicotiana benthamiana trichomes Nicotiana benthamiana cDNA, mRNA sequence	26/26	-	2e-05	BAF43700.1	BAF43700.1| protein phosphatase 2C [Nicotiana tabacum]	2e-163	A1IGC7_TOBAC	GO:0006470	protein amino acid dephosphorylation	GO:0004722	protein serine / threonine phosphatase activity
proteolysis	Tag-3053	CATGCAAATCTTCGTCAAGACTTTGA	3.24698	26.6132	3.86489e-09	8.1963	FG144525.1	FG144525.1| UniGene info AGN_RPC015xo08f1.ab1 AGN_RPC Nicotiana tabacum cDNA 5', mRNA sequence	26/26	-	2e-05	CAA31331.1	CAA31331.1| Gene info unnamed protein product [Arabidopsis thaliana]	2e-118	UBIQ_ARATH	GO:0016567	protein ubiquitination	GO:0005515	protein binding
proteolysis	Tag-6000	CATGGAGGAGTTCTCCTTGTGTACCC	1.39156	9.97996	0.000546777	7.17176	FG202873.1	FG202873.1| AGN_PNL233br1_h11.trimmed.seq AGN_PNL Nicotiana tabacum cDNA 3', mRNA sequence	26/26	PM	2e-05	ABA59556.1	ABA59556.1| U-box protein [Capsicum annuum]	3e-78	Q3HLY8_CAPAN	GO:0016567	protein ubiquitination	GO:0004842	ubiquitin-protein ligase activity
proteolysis	Tag-9134	CATGTACCCAACTGAACCAAAAGGGA	0	4.98998	0.00153488	4.98998	FG142199.1	FG142199.1| AGN_RPC023xp22f1.ab1 AGN_RPC Nicotiana tabacum cDNA 5', mRNA sequence	25/26	-	0.004	BAC22609.1	BAC22609.1| 41 kD chloroplast nucleoid DNA binding protein (CND41) [Nicotiana sylvestris]	1e-90	Q8H9F4_NICSY	GO:0006508	proteolysis	GO:0004190	aspartic-type endo peptidase activity
proteolysis	Tag-5751	CATGGACCTTCTCAACCCCATTTTTC	2.31927	8.31663	0.0154055	3.58588	CN746548.1	CN746548.1| SAL_US033xg11f1.ab1 SAL_US N.Bentheme Nicotiana benthamiana cDNA 5', mRNA sequence	26/26	-	2e-05	NP_182139.1	NP_182139.1| UniGene infoGene info zinc finger (C3HC4-type RING finger) family protein [Arabidopsis thaliana]	1e-37	ATL2M_ARATH	GO:0006511	ubiquitin-dependent protein catabolic process	GO:0005515	protein binding
proteolysis	Tag-10165	CATGTCCTTCCCGCATTAGATGTTTC	0	3.32665	0.0119141	3.32665	AM847952.1	AM847952.1| AM847952 COL, cold overnight library Nicotiana tabacum cDNA clone nt006189020, mRNA sequence.	26/26	-	2e-05	ABG37022.1	ABG37022.1| serine protease [Nicotiana tabacum]	8e-30	C3PTS6_TOBAC	-	-	GO:0008233	hydrolase activity
proteolysis	Tag-2957	CATGATTTTGATGATCAAGATCTCAA	0	2.49499	0.0331937	2.49499	DV161338.1	DV161338.1| UniGene info KP1B.107M21F.050726T7 KP1B Nicotiana tabacum cDNA clone KP1B.107M21, mRNA sequence	26/26	-	2e-05	NP_191906.1	NP_191906.1| UniGene infoGene info scpl40 (serine carboxypeptidase-like 40); serine-type carboxypeptidase [Arabidopsis thaliana]	3e-86	SCP40_ARATH	GO:0006508	proteolysis	GO:0004185	serine-type carboxy peptidase activity
proteolysis	Tag-11027	CATGTGGGTTGTGGAAGACCCGAAAC	0	2.49499	0.0331937	2.49499	FG177451.1	FG177451.1| AGN_RNC118xm06f1.ab1 AGN_RNC Nicotiana tabacum cDNA 5', mRNA sequence	26/26	-	2e-05	NP_564894.1	NP_564894.1| UniGene infoGene info zinc finger (MYND type) family protein / F-box family protein [Arabidopsis thaliana]	4e-92	FB76_ARATH	GO:0019941	modification-dependent protein catabolic process	GO:0008270	zinc ion binding
proteolysis	Tag-7624	CATGGGGTTCAAGATTACAGTCCCAT	0	2.49499	0.0331937	2.49499	EB677431.1	EB677431.1| UniGene info KG9B.101M02F.060120T7 KG9B Nicotiana tabacum cDNA clone KG9B.101M02, mRNA sequence	26/26	-	2e-05	EEF36235.1|	EEF36235.1| serine carboxypeptidase, putative [Ricinus communis]	9e-148	B9SJJ0_RICCO	-	-	GO:0008233	hydrolase activity
proteolysis	Tag-723	CATGAAGTTCAGCCAGTTGTTGATAT	10.6686	4.15832	0.0485306	0.38977	EB433061.1	EB433061.1| TL13.101P14F.060313T7 TL13 Nicotiana tabacum cDNA clone TL13.101P14, mRNA sequence	26/26	-	2e-05	A2Q1V6	2Q1V6.1|ATG4_MEDTR RecName: Full=Cysteine protease ATG4; AltName: Full=Autophagy-related protein 4	6e-88	ATG4_MEDTR	GO:0019941	modification-dependent protein catabolic process	GO:0008234	cysteine-type peptidase activity
proteolysis	Tag-2308	CATGATCAAAGGGAAGACCCGGAGGA	4.17469	0	0.0234479	0.239539	CV296078.1	CV296078.1| EST884455 petunia floral develoPMent cDNA library Petunia x hybrida cDNA clone Petunia-DevA-7-H09 5' end, mRNA sequence	25/26	-	0.004	AAO85510	AAO85510.1| SKP1 [Nicotiana benthamiana]	4e-22	Q84UV6_NICBE	GO:0006511	ubiquitin-dependent protein catabolic process	GO:0005515	protein binding
proteolysis	Tag-8260	CATGGTGGAAGATTGTTAGTGGTTGA	7.88552	1.66333	0.0197262	0.210934	EB680951.1	EB680951.1| KL4B.111N22F.060128T7 KL4B Nicotiana tabacum cDNA clone KL4B.111N22, mRNA sequence	26/26	-	2e-05	EEF47565.1	EEF47565.1| oligopeptidase, putative [Ricinus communis]	1e-87	B9RMP2_RICCO	GO:0006508	proteolysis	-
regulation of transcription	Tag-995	CATGAATTCAAGAAACAAGCCAACAA	0.463854	10.8116	1.17498e-05	23.3082	FG175796.1	FG175796.1| AGN_RNC121xe23r1.ab1 AGN_RNC Nicotiana tabacum cDNA 3', mRNA sequence	26/26	PM	2e-05	ACJ04728.1	ACJ04728.1| WRKY transcription factor [Capsicum annuum]	5e-54	B6VB04_CAPAN	GO:0006355	regulation of transcription,DNA-dependent	GO:0003700	transcription factor activity
regulation of transcription	Tag-9034	CATGTAATTGAAGGGACGATCGCCGG	0.463854	4.15832	0.0207248	8.9647	EG649614.1	EG649614.1| UniGene info D55-AA8 Ethylene Induced Tobacco Leaf cDNA Library Nicotiana tabacum cDNA, mRNA sequence.	26/26	-	2e-05	BAA77358.1	BAA77358.1| DNA-binding protein NtWRKY3 [Nicotiana tabacum]	9e-09	Q9SXP4_TOBAC	GO:0006355	regulation of transcription,DNA-dependent	GO:0003700	transcription factor activity
regulation of transcription	Tag-7496	CATGGGGAAAATGGGCTGCGGAAATT	0.927708	8.31663	0.00089608	8.9647	DN979385.1	DN979385.1| SV5_60G07_SV5_60_053 SV5 Solanum chacoense cDNA, mRNA sequence	26/26	-	2e-05	BAF48804.1	BAF48804.1| wound-responsive AP2 like factor 2 [Nicotiana tabacum]	2e-47	A4F249_TOBAC	GO:0006355	regulation of transcription,DNA-dependent	GO:0003700	transcription factor activity
regulation of transcription	Tag-1978	CATGAGTAGTACCGTAGAATCCTTCA	0.463854	4.15832	0.0207248	8.9647	FG164665.1	FG164665.1| UniGene info AGN_RNC012xe02f1.ab1 AGN_RNC Nicotiana tabacum cDNA 5', mRNA sequence	26/26	-	2e-05	AAV54034.1	AAV54034.1| ethylene-responsive element binding protein 6 [Nicotiana tabacum]	6e-50	Q5IWL6_TOBAC	GO:0006355	regulation of transcription,DNA-dependent	GO:0003700	transcription factor activity
regulation of transcription	Tag-9575	CATGTATGCACAGAAAACCCTTCCTC	0.463854	3.32665	0.0501031	7.17176	AM907110.1	AM907110.1| AM907110 Solanum tuberosum cv. Yungay leaf adult Solanum tuberosum cDNA clone 9F11, mRNA sequence	26/26	-	2e-05	XP_002525167.1	XP_002525167.1| DNA-binding protein S1FA, putative [Ricinus communis]	3e-06	B9SGP8_RICCO	GO:0045449	regulation of transcription	GO:0003677	DNA binding
regulation of transcription	Tag-8126	CATGGTCGAGGCAACTTATAGAGTTA	0.463854	3.32665	0.0501031	7.17176	CK295235.1	CK295235.1| EST757949 Nicotiana benthamiana mixed tissue cDNA library, normalized, full-length Nicotiana benthamiana cDNA clone NBMCT45 3' end, mRNA sequence	26/26	PM	2e-05	NP_172330.1	NP_172330.1| UniGene infoGene info SIG2 (RNA POLYMERASE SIGMA SUBUNIT 2)[Arabidopsis thaliana]	8e-81	O22056_ARATH	GO:0006355	regulation of transcription,DNA-dependent	GO:0003700	transcription factor activity
regulation of transcription	Tag-4640	CATGCTCGGTTCCGCCGTGGTCCGGT	0.927708	6.6533	0.00499551	7.17176	FG164968.1	FG164968.1| AGN_RNC012xn12f1.ab1 AGN_RNC Nicotiana tabacum cDNA 5', mRNA sequence	26/26	-	2e-05	BAA77358.1	BAA77358.1| DNA-binding protein NtWRKY [Nicotiana tabacum]	3e-89	Q9SXP4_TOBAC	GO:0006355	regulation of transcription,DNA-dependent	GO:0003700	transcription factor activity
regulation of transcription	Tag-6874	CATGGCTATAAAAATTCGGGAAGTAT	0.463854	3.32665	0.0501031	7.17176	FG172988.1	FG172988.1| AGN_RNC127xj18f1.ab1 AGN_RNC Nicotiana tabacum cDNA 5', mRNA sequence	25/26	-	0.004	ABG66307.1	ABG66307.1| CCR4 associated factor 1-related protein [Capsicum annuum]	2e-116	Q0PY49_CAPAN	-	-	GO:0003676	nucleic acid binding
regulation of transcription	Tag-9956	CATGTCATACTCTCAACAGCACAGAA	0.463854	3.32665	0.0501031	7.17176							BAA87058.1| WIZZ [Nicotiana tabacum]	1e-23	Q9SSX8_TOBAC	GO:0045449	regulation of transcription	GO:0003700	transcription factor activity
regulation of transcription	Tag-5799	CATGGACTGAACAAGTCAGAGTTAGT	4.63854	28.2765	2.3487e-08	6.096	FG142450.1	FG142450.1| AGN_RPC022xd22f1.ab1 AGN_RPC Nicotiana tabacum cDNA 5', mRNA sequence	25/26	-	0.004	ACJ04728.1	ACJ04728.1| WRKY transcription factor [Capsicum annuum]	3e-19	B6VB04_CAPAN	GO:0045449	regulation of transcription	GO:0003700	transcription factor activity
regulation of transcription	Tag-6261	CATGGATGATAAAGGAGGGAATGAAT	0.927708	4.98998	0.0260849	5.37882	BM412502.1	BM412502.1| UniGene info EST586829 tomato breaker fruit Solanum lycopersicum cDNA clone cLEG60C20 5' end, mRNA sequence	26/26	-	2e-05	ACG34563.1	ACG34563.1| Gene info RNA polymerase II transcription factor/ transcription initiation factor [Zea mays]	8e-70	B4FWI2_MAIZE	GO:0006367	Loading transcription initiation from RNA polymerase II promoter	GO:0003702	RNA polymerase II transcription factor activity
regulation of transcription	Tag-6938	CATGGCTCGGATTTGCATCTCTAAAG	3.24698	12.4749	0.00212014	3.84202	CK288903.1	CK288903.1| EST751625 Nicotiana benthamiana mixed tissue cDNA library, normalized, full-length Nicotiana benthamiana cDNA clone NBMBJ95 3' end, mRNA sequence	26/26	-	2e-05	NP_563839.1	NP_563839.1| UniGene infoGene info transcription factor [Arabidopsis thaliana]	2e-27	BH149_ARATH	GO:0006355	regulation of transcription,DNA-dependent	GO:0030528	transcription regulator activity
regulation of transcription	Tag-153	CATGAAACGAAGCAGTATATTAGTCG	1.85542	6.6533	0.0301233	3.58588	CK293617.1	CK293617.1| EST756331 Nicotiana benthamiana mixed tissue cDNA library, normalized, full-length Nicotiana benthamiana cDNA clone NBMCH65 3' end, mRNA sequence	26/26	PM	2e-05	ABC87928.1	ABC87928.1| WRKY1 [Coffea humilis]	2e-05	A9RAC3_9GENT	GO:0045449	regulation of transcription	GO:0003700	transcription factor activity
regulation of transcription	Tag-3754	CATGCATTTCAGAAAATGAGGGATAT	0	3.32665	0.0119141	3.32665	GR222155.1	GR222155.1| IICB_NGFSSH_SSHcDNA_199 Transgenic tobacco leaf SSH cDNA library Nicotiana tabacum cDNA clone NGF199 similar to CCR4 associated factor 1-related protein mRNA, mRNA sequence.	26/26	-	2e-05	NP_190012.1	NP_190012.1| UniGene infoGene info CCR4-NOT transcription complex protein, putative [Arabidopsis thaliana]	3e-21	CAF1I_ARATH	GO:0006355	regulation of transcription,DNA-dependent	GO:0003723	RNA binding
regulation of transcription	Tag-8962	CATGTAATAGTAACTTTTACCTTTTG	0	3.32665	0.0119141	3.32665	EB683721.1	EB683721.1| KR3B.113F08F.060119T7 KR3B Nicotiana tabacum cDNA clone KR3B.113F08, mRNA sequence	24/25	-	0.017	ACF74549.1	ACF74549.1| RAV [Nicotiana tabacum]	4e-42	B5AR72_TOBAC	GO:0006355	regulation of transcription,DNA-dependent	GO:0003700	transcription factor activity
regulation of transcription	Tag-10110	CATGTCCGATTTTGGAATTTTTCCGG	71.8974	231.202	0	3.21573	EB700051.1	EB700051.1| NecGex_205F10 Ornamental tobacco (LxS8) Stage 6 Floral Nectary subtracted cDNA library Nicotiana langsdorffii x Nicotiana sanderae cDNA clone NecGEx_Clone 205F10 similar to PIR|F86325|F86325 hypothetical proteinAAF82238.1 [imported] - Arabidopsis thaliana, partial (47%), mRNA sequence	26/26	PM	2e-05	NP_173355.3	NP_173355.3| AP2 domain-containing transcription factor, putative [Arabidopsis thaliana]	2e-41	ERF17_ARATH	GO:0006355	regulation of transcription,DNA-dependent	GO:0003700	transcription factor activity
regulation of transcription	Tag-2967	CATGATTTTTAACTTTTGTTTAATTA	2.78312	8.31663	0.0295657	2.98823	CK288500.1	CK288500.1| EST751222 Nicotiana benthamiana mixed tissue cDNA library, normalized, full-length Nicotiana benthamiana cDNA clone NBMBG88 3' end, mRNA sequence	26/26	-	2e-05	BAD99476.1	BAD99476.1| class II ethylene responsive element binding factor-like protein [Nicotiana benthamiana]	9e-12	Q4W6U0_NICBE	GO:0006355	regulation of transcription,DNA-dependent	GO:0003700	transcription factor activity
regulation of transcription	Tag-8963	CATGTAATAGTAACTTTTACCTTTTT	2.78312	8.31663	0.0295657	2.98823	EB683721.1	EB683721.1| KR3B.113F08F.060119T7 KR3B Nicotiana tabacum cDNA clone KR3B.113F08, mRNA sequence	25/26	-	0.004	ACF74549.1	ACF74549.1| RAV [Nicotiana tabacum]	4e-42	B5AR72_TOBAC	GO:0006355	regulation of transcription,DNA-dependent	GO:0003700	transcription factor activity
regulation of transcription	Tag-10257	CATGTCTACAATTGAACAAGGAAATG	3.71083	10.8116	0.0149223	2.91353	FG643669.1	FG643669.1| UniGene info TT-08_J06 K326 late senescent leaf library Nicotiana tabacum cDNA, mRNA sequence	26/26	-	2e-05	BAF48803.1	BAF48803.1| wound-responsive AP2 like factor 1 [Nicotiana tabacum]	1e-87	A4F248_TOBAC	GO:0006355	regulation of transcription,DNA-dependent	GO:0003700	transcription factor activity
regulation of transcription	Tag-8621	CATGGTTTACTGGTGAGGCTGCTGAA	4.17469	11.6433	0.0143523	2.78902	DW001557.1	DW001557.1| KR3B.001H18F.050815T7 KR3B Nicotiana tabacum cDNA clone KR3B.001H18, mRNA sequence	26/26	-	2e-05	CAD27463.1	CAD27463.1| nucleosome assembly protein 1-like protein 4 [Nicotiana tabacum]	6e-26	Q70Z16_TOBAC	GO:0006334	nucleosome assembly	-	-
regulation of transcription	Tag-916	CATGAATGATTTCAAAAATTGATTTG	0	2.49499	0.0331937	2.49499	AM821505.1	AM821505.1| AM821505 seedling library, SL Nicotiana tabacum cDNA clone nt002037024,	26/27	-	0.26	ABI34692.1	ABI34692.1| Gene info bZIP transcription factor bZIP107 [Glycine max]	1e-22	Q0GPD2_SOYBN	GO:0006355	regulation of transcription	-	-
regulation of transcription	Tag-12599	CATGTTTGTGTTTTCTGTTTGTGTTA	0	2.49499	0.0331937	2.49499	EB690740.1	EB690740.1| NecGex_157B03 Ornamental tobacco (LxS8) Stage 6 Floral nectary cDNA library Nicotiana langsdorffii x Nicotiana sanderae cDNA clone NecGEx_Clone 157B03 similar to PIR|E84688|E84688 histone H4 - Arabidopsis thaliana {Arabidopsis thaliana;}, complete, mRNA sequence	25/26	-	0.004	NP_180441.1	NP_180441.1| HIS4; DNA binding [Arabidopsis thaliana]	3e-36	H4_ARATH	GO:0006334	nucleosome assembly	GO:0003677	DNA binding
regulation of transcription	Tag-12524	CATGTTTGCAGGAGTTACTACAGATG	0	2.49499	0.0331937	2.49499	FG175796.1	FG175796.1| AGN_RNC121xe23r1.ab1 AGN_RNC Nicotiana tabacum cDNA 3', mRNA sequence	26/26	-	2e-05	ACJ04728.1	ACJ04728.1| WRKY transcription factor [Capsicum annuum]	5e-54	B6VB04_CAPAN	GO:0006355	regulation of transcription,DNA-dependent	GO:0003700	transcription factor activity
regulation of transcription	Tag-1957	CATGAGGTTCCCATTGAAAAGATGTT	0	2.49499	0.0331937	2.49499	CV967302.1	CV967302.1| PC020D03 infected tomato, center of lesion 3 dpi Phytophthora infestans cDNA, mRNA sequence	26/26	-	2e-05	AAD08711	AAD08711.1| topoisomerase I [Nicotiana tabacum]	3e-67	Q9ZSC8_TOBAC	GO:0006268	DNA unwinding replication	GO:0003677	DNA binding
regulation of transcription	Tag-7057	CATGGCTGTAGAGTTAATGACTAGTG	0	2.49499	0.0331937	2.49499	FG628430.1	FG628430.1| TOBESTR084E03 TOBEST cDNA library 1 Nicotiana tabacum cDNA 5', mRNA sequence.	26/26	-	2e-05	BAB16432.1	BAB16432.1| WRKY transcription factor NtEIG-D48 [Nicotiana tabacum]	3e-71	Q9FXS1_TOBAC	GO:0006355	regulation of transcription,DNA-dependent	GO:0003700	transcription factor activity
regulation of transcription	Tag-7764	CATGGGTGGTTCTGCTGGTATGGTGG	3.71083	0	0.036576	0.269481	FG177678.1	FG177678.1| AGN_RNC118xn05r1.ab1 AGN_RNC Nicotiana tabacum cDNA 3', mRNA sequence	26/26	PM	2e-05	CAC28528.1	CAC28528.1| GATA-1 zinc finger protein [Nicotiana tabacum]	4e-85	Q9AVU3_TOBAC	GO:0006355	regulation of transcription,DNA-dependent	GO:0003700	transcription factor activity
regulation of transcription	Tag-452	CATGAACGTTACACTTGGAGTTCCTC	6.95781	1.66333	0.0394914	0.239059	DN922476.1	DN922476.1| 42872.3 Common Scab-Challenged Tubers Solanum tuberosum cDNA clone 42872 3', mRNA sequence	25/26	-	0.004	EEF30548	EEF30548.1| DNA-directed RNA polymerase III largest subunit, putative [Ricinus communis]	4e-63	B9T0Q9_RICCO	GO:0006350	transcription	GO:0003899	DNA-directed RNA polymerase activity
regulation of transcription	Tag-6127	CATGGATACTAACACAAGAAACAAGT	5.1024	0	0.00963649	0.195986	FG167894.1	FG167894.1| AGN_RNC006xk01r1.ab1 AGN_RNC Nicotiana tabacum cDNA 3', mRNA sequence	26/26	PM	2e-05	EEF47552.1	EEF47552.1| alpha DNA polymerase, putative [Ricinus communis]	1e-06	B9RMM9_RICCO	GO:0006350	transcription	-	-
regulation of transcription	Tag-589	CATGAAGATTTGAGGCAATCTTTAGT	12.5241	1.66333	0.000496837	0.13281	CK288297.1	CK288297.1| EST751019 Nicotiana benthamiana mixed tissue cDNA library, normalized, full-length Nicotiana benthamiana cDNA clone NBMBF41 3' end, mRNA sequence	26/26	PM	2e-05	AA47870.1	AA47870.1| heat stress transcription factor HSF30 [Solanum peruvianum]	5e-15	-	GO:0006457	protein folding	-	-
regulation of transcription	Tag-6711	CATGGCCGTTCTTAGTTGGTGGAGCG	7.42167	0.831663	0.00741006	0.112059	GO944074.1	GO944074.1| UFRST101 tobacco root and stem SSH cDNA Library Nicotiana tabacum cDNA, mRNA sequence.	26/26	PM	2e-05	ABK60177.1	ABK60177.1| putative reverse transcriptase [Zingiber officinale]	8e-22	A0ST23_ZINOF	-	-	GO:0003964	RNA-directed DNA polymerase activity
signal transduction	Tag-6205	CATGGATCTACGCGTCAAAAATGCTT	2.31927	41.5832	0	17.9294	FG147384.1	FG147384.1| UniGene info AGN_RPC006xn02f1.ab1 AGN_RPC Nicotiana tabacum cDNA 5', mRNA	26/26	-	2e-05	AAG44839.	AAG44839.1|AF280812_1 Gene info putative Hs1pro-1-like receptor [Glycine max]	8e-72	Q9FQ21_SOYBN	-	-	GO:0004872	receptor activity
signal transduction	Tag-9719	CATGTATTCTGCTGTAAATTCAGGAA	7.42167	94.8096	0	12.7747	EB692442.1	EB692442.1| NecGex_013D04 Ornamental tobacco (LxS8) Stage 12 Floral nectary cDNA library Nicotiana langsdorffii x Nicotiana sanderae cDNA clone NecGEx_Clone 013D04 similar to GP|12003400|gb|A Avr9/Cf-9 rapidly elicitedprotein 65 {Nicotiana tabacum}, partial (96%), mRNA sequence	24/25	-	0.017	AAG43557.1	AAG43557.1|AF211539_1 Avr9/Cf-9 rapidly elicited protein 65 [Nicotiana tabacum]	6e-22	Q9FQZ0_TOBAC	GO:0007165	signal transduction	GO:0016301	kinase activity
signal transduction	Tag-6675	CATGGCCATTAACTCCGTCAAGTTGG	0.463854	4.98998	0.00842266	10.7576	FG166174.1	FG166174.1| AGN_RNC009xg11f1.ab1 AGN_RNC Nicotiana tabacum cDNA 5', mRNA sequence	26/26	-	2e-05	AAG43545.1	AAG43545.1|AF211527_1 Avr9/Cf-9 rapidly elicited protein 1 [Nicotiana tabacum]	1e-32	Q9FR02_TOBAC	GO:0007165	signal transduction	GO:0004672	protein kinase activity
signal transduction	Tag-1958	CATGAGGTTGCACTCCAGCCCACGTT	0.463854	3.32665	0.0501031	7.17176	DW001745.1	DW001745.1| KR3B.001P24F.050815T7 KR3B Nicotiana tabacum cDNA clone KR3B.001P24, mRNA sequence	26/26	-	2e-05	BAF34209	BAF34209.1| ADP ribosylation factor [Nicotiana tabacum]	9e-58	Q08IJ1_TOBAC	GO:0007264	small GTPase mediated signal transduction	GO:0005525	GTP binding
signal transduction	Tag-10039	CATGTCCACCATACTAACGGAGGATT	0.927708	4.98998	0.0260849	5.37882	DW003198.1	DW003198.1| KR3B.105B17F.051109T7 KR3B Nicotiana tabacum cDNA clone KR3B.105B17, mRNA sequence	25/26	-	0.004	NP_001078095	NP_001078095.1| UniGene infoGene info LPP3 (LIPID PHOSPHATE PHOSPHATASE 3) [Arabidopsis thaliana]	3e-99	A8MR10_ARATH	-	-	GO:0003824	catalytic activity
signal transduction	Tag-9208	CATGTACTCTGCTGTAAATTCAGGAG	15.771	76.513	0	4.85149	EB692442.1	EB692442.1| NecGex_013D04 Ornamental tobacco (LxS8) Stage 12 Floral nectary cDNA library Nicotiana langsdorffii x Nicotiana sanderae cDNA clone NecGEx_Clone 013D04 similar to GP|12003400|gb|A Avr9/Cf-9 rapidly elicitedprotein 65 {Nicotiana tabacum}, partial (96%), mRNA sequence	26/26	-	2e-05	AAG43557.1	AAG43557.1|AF211539_1 Avr9/Cf-9 rapidly elicited protein 65 [Nicotiana tabacum]	6e-22	Q9FQZ0_TOBAC	GO:0007165	signal transduction	GO:0016302	kinase activity
signal transduction	Tag-10962	CATGTGGATTGGGATAAATTAGAGGC	1.85542	6.6533	0.0301233	3.58588	CK288945.1	CK288945.1| EST751667 Nicotiana benthamiana mixed tissue cDNA library, normalized, full-length Nicotiana benthamiana cDNA clone NBMBK30 5' end, mRNA sequence	26/26	-	2e-05	AAW82048.1	AAW82048.1| SGT1 [Nicotiana benthamiana]	2e-162	Q5EEY5_NICBE	-	-	GO:0005488	binding
signal transduction	Tag-2878	CATGATTTAGAAGATATTCAAAAAGA	0	3.32665	0.0119141	3.32665	EH363626.1	EH363626.1| D06_j001_plate_1 j001 Nicotiana benthamiana cDNA 5' similar to Avr9/Cf-9 rapidly elicited protein 216, mRNA sequence.	26/26	-	2e-05	AAP03879.1	AAP03879.1| Avr9/Cf-9 rapidly elicited protein 216 [Nicotiana tabacum]	2e-26	Q84QE0_TOBAC	GO:0007165	signal transduction	-	-
signal transduction	Tag-5279	CATGCTTTGGCTGTTGCTCTAGCAAC	0	3.32665	0.0119141	3.32665	FG191644.1	FG191644.1| AGN_PNL218af1_c12.trimmed.seq AGN_PNL Nicotiana tabacum cDNA 5', mRNA sequence	25/26	-	0.004	ACA81532.1	ACA81532.1| putative calmodulin binding protein SUN [Solanum lycopersicum]	1e-62	B1N669_SOLLC	-		GO:0005509	calcium ion binding
signal transduction	Tag-10071	CATGTCCATTTCAGTACCAGTGTTAT	0	3.32665	0.0119141	3.32665	FG185735.1	FG185735.1| AGN_PNL209dr1_d8.trimmed.seq AGN_PNL Nicotiana tabacum cDNA 3', mRNA sequence	26/26	PM	2e-05	AAP03882.1	AAP03882.1| Avr9/Cf-9 rapidly elicited protein 276 [Nicotiana tabacum]	6e-82	Q84QD7_TOBAC	GO:0007165	signal transduction	GO:0004672	protein kinase activity
signal transduction	Tag-146	CATGAAACCATTACAGAGGCCAATGA	12.0602	36.5932	4.59593e-06	3.03421	AM818648.1	AM818648.1| AM818648 seedling library, SL Nicotiana tabacum cDNA clone nt002248025, mRNA sequence	25/26	-	0.004	AAP03877.1	AAP03877.1| Avr9/Cf-9 rapidly elicited protein 141 [Nicotiana tabacum]	2e-30	Q84QE2_TOBAC	GO:0007165	signal transduction	GO:0004872	receptor activity
signal transduction	Tag-722	CATGAAGTTCAAACGACTATATAGTT	0	2.49499	0.0331937	2.49499	BP752804.1	BP752804.1| BP752804 partially normalized diploid tobacco cDNA library Nicotiana sylvestris cDNA clone R-124_D09, mRNA sequence.	26/26	-	2e-05	CAB36716.1	CAB36716.1| extra-large G-protein-like [Arabidopsis thaliana]	1e-26	Q9SZ04_ARATH	GO:0007165	signal transduction	GO:0004871	signal transducer activity
signal transduction	Tag-9852	CATGTCAAGATTACTCTGTTTATACA	0	2.49499	0.0331937	2.49499	FG139046.1	FG139046.1| AGN_ELP025xm21f1.ab1 AGN_ELP Nicotiana tabacum cDNA 5', mRNA sequence	25/26	-	0.004	AAG43555.1	AAG43555.1|AF211537_1 Avr9/Cf-9 rapidly elicited protein 137 [Nicotiana tabacum]	3e-52	Q9FQZ2_TOBAC	GO:0007165	signal transduction	GO:0016303	kinase activity
signal transduction	Tag-4243	CATGCGAGGGTCTATGGTGCGCCTGC	9.27708	2.49499	0.021181	0.268941	EB425717.1	EB425717.1| KF8C.104B17F.051214T7 KF8 Nicotiana tabacum cDNA clone KF8C.104B17, mRNA sequence	26/26	-	2e-05	NP_195300	NP_195300.1| UniGene infoGene info Rho-GTPase-activating protein-related [Arabidopsis thaliana]	3e-91	O81806_ARATH	GO:0007264	small GTPase mediated signal transduction	-
stress response	Tag-12065	CATGTTGCTTTTCGTGTATTGAAAGT	0.463854	4.15832	0.0207248	8.9647	EB425160.1	EB425160.1| UniGene info KF8C.102I24F.051214T7 KF8 Nicotiana tabacum cDNA clone KF8C.102I24, mRNA sequence	26/26	-	2e-05	EEF50859.1	EEF50859.1| Dehydration-responsive protein RD22 precursor, putative [Ricinus communis]	1e-77	B9RBD8_RICCO	GO:0006950	response to stress	-	-
stress response	Tag-9785	CATGTATTTTGTATTCATTTGATTCT	0.463854	3.32665	0.0501031	7.17176	AM843588.1	AM843588.1| AM843588 DL, diurnal library Nicotiana tabacum cDNA clone nt005179071, mRNA sequence	25/26	PM	0.004	ABF48527.1	ABF48527.1| cell wall peroxidase [Capsicum annuum]	3e-65	A4ZCI6_CAPAN	GO:0006979	response to oxidative stress	GO:0016491	oxidoreductase activity
stress response	Tag-4402	CATGCTAATAAGGAAATTGATGCTGC	67.7227	207.084	0	3.05782	FG635096.1	FG635096.1| TT-03_G05 tobacco leaf library Nicotiana tabacum cDNA, mRNA sequence	25/26	-	0.004	AAC06242.1	AAC06242.1| late embryogenis abundant protein 5 [Nicotiana tabacum]	2e-24	O65149_TOBAC	GO:0006950	response to stress	-	-
stress response	Tag-7111	CATGGCTTCTTGGGTTGAAAGATATT	0	2.49499	0.0331937	2.49499	FG644966.1	FG644966.1| UniGene info TT-36_F05 K326 late senescent leaf library Nicotiana tabacum cDNA, mRNA sequence	26/26	-	2e-05	NP_001150088.1	NP_001150088.1| Gene info heat shock factor-binding protein 1 [Zea mays]	1e-21	Q6ST18_MAIZE	GO:0006950	response to stress	-	-
stress response	Tag-1557	CATGAGAAGGCACGAGCGAAGCTTGC	0	2.49499	0.0331937	2.49499	FG642780.1	FG642780.1| TT-23_L18 K326 early senescent leaf library Nicotiana tabacum cDNA, mRNA sequence	26/26	-	2e-05	AAW65813.1	AAW65813.1| Gene info stress regulated protein [Lycopersicon esculentum]	5e-91	Q2KP21_SOLLC	-	-	-	-
stress response	Tag-728	CATGAAGTTGACCATTGTCGAAAGAG	0	2.49499	0.0331937	2.49499	EB677793.1	EB677793.1| UniGene info KG9B.102L23F.051126T7 KG9B Nicotiana tabacum cDNA clone KG9B.102L23, mRNA sequence	26/26	-	2e-05	BAC42193.1|	BAC42193.1| putative FUSCA protein FUS6 [Arabidopsis thaliana]	1e-106	CSN1_ARATH	GO:0009651	response to salt stress	GO:0005515	protein binding
stress response	Tag-3150	CATGCAAGATGCTAAAGGAGCTGCAG	0	2.49499	0.0331937	2.49499	EB449098.1	EB449098.1| UniGene info KT7C.101O07F.051216T7 KT7 Nicotiana tabacum cDNA clone KT7C.101O07, mRNA sequence	26/26	-	2e-05	EEF34206.1	EEF34206.1| Heat shock 70 kDa protein, putative [Ricinus communis]	2e-111	B9SQC9_RICCO	GO:0006950	response to stress	GO:0055114	oxidation reduction
stress response	Tag-2761	CATGATTCAGGATCTCTCTGAAAGTG	0	2.49499	0.0331937	2.49499	BI480584.1	BI480584.1| EST0037 Habanero leaf cDNA Capsicum chinense cDNA clone Jn 21 similar to Heat Shock Protein 83, mRNA sequence	26/26	-	2e-05	NP_178487.1	NP_178487.1| UniGene infoGene info CR88; ATP binding [Arabidopsis thaliana]	4e-153	Q9SIF2_ARATH	GO:0006950	response to stress	GO:0005524	ATP binding
stress response	Tag-3581	CATGCATAACGTACTCAGATGCTCAA	5.56625	0.831663	0.0350031	0.149412	EB438699.1	EB438699.1| KN6B.101H16F.051230T7 KN6B Nicotiana tabacum cDNA clone KN6B.101H16, mRNA sequence	26/26	-	2e-05	NP_198682.3	NP_198682.3| UniGene infoGene info APE1 (ACCLIMATION OF PHOTOSYNTHESIS TO ENVIRONMENT) [Arabidopsis thaliana]	2e-59	Q2HIR7_ARATH	GO:0006950	response to stress	-
stress response	Tag-5550	CATGGAAGGTGACGATCTGCTGTTAG	6.49396	0.831663	0.0162079	0.128067	EB677299.1	EB677299.1| KG9B.101F22F.060120T7 KG9B Nicotiana tabacum cDNA clone KG9B.101F22, mRNA sequence	26/26	-	2e-05	NP_176707.3	NP_176707.3| UniGene infoGene info heat shock protein binding [Arabidopsis thaliana]	7e-97	Q0WVU7_ARATH	-	-	GO:0031072	heat shock protein binding
stress response	Tag-6252	CATGGATGACTTCACAGAATCAGCCC	7.42167	0.831663	0.00741006	0.112059	EB697549.1	EB697549.1| NecGex_333C06 Ornamental tobacco (LxS8) post-fertilization Floral nectary cDNA library Nicotiana langsdorffii x Nicotiana sanderae cDNA clone NecGEx_Clone 333C06 similar to GP|11990130|emb|CAB55634. 17.9 kDa heat-shock protein {Helianthus annuus}, partial (56%), mRNA sequence	26/26	PM	2e-05	CAA41547.1	CAA41547.1| heat shock protein [Medicago sativa]	1e-24	HSP12_MEDSA	GO:0006950	response to stress	-	-
translation	Tag-7999	CATGGTATTAAATGTTTTATAGAATA	0.463854	4.98998	0.00842266	10.7576	FG165287.1	FG165287.1| AGN_RNC011xk12r1.ab1 AGN_RNC Nicotiana tabacum cDNA 3', mRNA sequence	25/26	PM	0.004	AAM65510.1	AAM65510.1| 60S ribosomal protein L4-B (L1) [Arabidopsis thaliana]	9e-60	Q8LA93_ARATH	GO:0006412	translation	GO:0003735	structural constituent of ribosome
translation	Tag-4910	CATGCTGCTGTGAGGAATGACCCAAG	0.463854	3.32665	0.0501031	7.17176	DV157680.1	DV157680.1| KG9B.001J02F.050628T7 KG9B Nicotiana tabacum cDNA clone KG9B.001J02, mRNA sequence	26/26	-	2e-05	EEF51579	EEF51579.1| ribosomal protein L15, putative [Ricinus communis]	2e-95	B9R9V2_RICCO	GO:0006412	translation	GO:0003735	structural constituent of ribosome
translation	Tag-2808	CATGATTGACACTGTACTATTTGAAG	0.463854	3.32665	0.0501031	7.17176	CK291149.1	CK291149.1| EST753863 Nicotiana benthamiana mixed tissue cDNA library, normalized, full-length Nicotiana benthamiana cDNA clone NBMBZ91 3' end, mRNA sequence	25/26	PM	0.004	EEF38909.1	EEF38909.1| aspartyl-tRNA synthetase, putative [Ricinus communis]	1e-96	B9SBT1_RICCO	GO:0006412	translation	GO:0004812	aminoacyl-tRNA ligase activity
translation	Tag-11805	CATGTTCTATGCGTGCGTTTGACTGC	0.927708	5.82164	0.011527	6.27529	EB696681.1	EB696681.1| NecGex_317C03 Ornamental tobacco (LxS8) post-fertilization Floral nectary cDNA library Nicotiana langsdorffii x Nicotiana sanderae cDNA clone NecGEx_Clone 317C03 similar to homologue to UP|Q6RW44 (Q6RW44) Ly200 protein, complete, mRNA sequence	25/26	-	0.004	NP_193544.1	NP_193544.1| 60S ribosomal protein L32 (RPL32A) [Arabidopsis thaliana]	1e-59	RL321_ARATH	GO:0006412	translation	GO:0003735	structural constituent of ribosome
translation	Tag-9185	CATGTACTACACTTATAAGAGGTTTG	0.927708	4.98998	0.0260849	5.37882	EH624231.1	EH624231.1| CHO_SL003xk24f1.ab1 CHO_SL Nicotiana tabacum cDNA, mRNA sequence	25/25	-	7e-05	EEF35885.1	EEF35885.1| 40S ribosomal protein S11, putative [Ricinus communis]	2e-74	B9SKG4_RICCO	GO:0006412	translation	GO:0003735	structural constituent of ribosome
translation	Tag-1160	CATGACAGCTCTCGAGGCAACACTTA	3.24698	11.6433	0.00417708	3.58588	CN743509.1	CN743509.1| SAL_US029xn16f1.ab1 SAL_US N.Bentheme Nicotiana benthamiana cDNA 5', mRNA sequence	26/26	-	2e-05	NP_176632.1	NP_176632.1| UniGene infoGene info ribosomal protein S6 family protein [Arabidopsis thaliana]	4e-61	RR6_ARATH	GO:0006412	translation	GO:0019843	rRNA binding
translation	Tag-1642	CATGAGAGGTGGTGGTGCTGAGAGGG	0	3.32665	0.0119141	3.32665	EB694613.1	EB694613.1| NecGex_054H08 Ornamental tobacco (LxS8) Stage 12 Floral nectary cDNA library Nicotiana langsdorffii x Nicotiana sanderae cDNA clone NecGEx_Clone 054H08 similar to GB|AAM91455.1|22137220|AY133625 AT3g11400/F24K9_7 {Arabidopsis thaliana;}, mRNA sequence	26/26	-	2e-05	AAM65439.1	AAM65439.1| putative eukaryotic translation initiation factor 3 subunit [Arabidopsis thaliana]	3e-73	Q9C5Y9_ARATH	GO:0006412	translation	GO:0003743	translation initiation factor activity
translation	Tag-2467	CATGATGACTCTAAAGGGAAAGGTCA	0	3.32665	0.0119141	3.32665	FG152813.1	gb|FG152813.1| UniGene info AGN_RNC107xj15f1.ab1 AGN_RNC Nicotiana tabacum cDNA 5', mRNA sequence	26/27	-	0.26	AAU06579.1	AAU06579.1| eukaryotic initiation factor iso4E [Nicotiana tabacum]	1e-108	Q66WU1_TOBAC	GO:0006413	translational initiation	GO:0003743	translation initiation factor activity
translation	Tag-4498	CATGCTATAATTCGCAAAAGGTGAAG	3.24698	9.97996	0.0153419	3.07361	EB431662.1	EB431662.1| UniGene info KL5B.114H17F.060302T7 KL5B Nicotiana tabacum cDNA clone KL5B.114H17, mRNA sequence	26/26	-	2e-05	CAA62364.1	CAA62364.1| L1 protein [Arabidopsis thaliana]	0.0007	RK1_ARATH	GO:0006412	translation	GO:0019843	rRNA binding
translation	Tag-7590	CATGGGGGTGGTGAAGGGAGAGCCCC	3.71083	10.8116	0.0149223	2.91353	EB437027.1	EB437027.1| BL12.103D18F.060309T7 BL12 Nicotiana tabacum cDNA clone BL12.103D18, mRNA sequence	26/26	-	2e-05	NP_054540.1	NP_054540.1| UniGene infoGene info ribosomal protein L2 [Nicotiana tabacum]	4e-108	RK2_TOBAC	GO:0006412	translation	GO:0019843	rRNA binding
translation	Tag-5680	CATGGACAACAACTCCTTGGACCCTT	0	2.49499	0.0331937	2.49499	AM810732.1	AM810732.1| AM810732 seedling library, SL Nicotiana tabacum cDNA clone nt002042066, mRNA sequence.	26/26	-	2e-05	EEF32620.1	EEF32620.1 isoleucyl tRNA synthetase, putative [Ricinus communis]	8e-43	B9SUT5_RICCO	GO:0006412	translation	GO:0004812	aminoacyl-tRNA ligase activity
translation	Tag-5884	CATGGAGAGTTGCCAGAGAACACTAG	0	2.49499	0.0331937	2.49499	DN169945.1	DN169945.1| LH__Ea06A01.r LH__Ea Solanum habrochaites cDNA clone LH__Ea06A01 3', mRNA sequence	25/25	PM	7e-05	ABB55392	ABB55392.1| putative translation initiation factor eIF-1A-like [Solanum tuberosum]	1e-54	Q2XTB8_SOLTU	GO:0006413	translational initiation	GO:0003743	translation initiation factor activity
translation	Tag-2747	CATGATTATTGTTCCTGAGATGATTG	0	2.49499	0.0331937	2.49499	EB428586.1|	EB428586.1| UniGene info KF8B.201L21F.060124T7 KF8 Nicotiana tabacum cDNA clone KF8B.201L21, mRNA sequence	26/26	-	2e-05	NP_001078554.1	NP_001078554.1| UniGene infoGene info 40S ribosomal protein S15 (RPS15D) [Arabidopsis thaliana]	2e-55	A8MQ96_ARATH	GO:0006412	translation	GO:0003735	structural constituent of ribosome
translation	Tag-6643	CATGGCCAAGGCTGTATCAAATCAGG	0	2.49499	0.0331937	2.49499	EB689324.1	EB689324.1| NecGex_120A09 Ornamental tobacco (LxS8) Stage 6 Floral nectary cDNA library Nicotiana langsdorffii x Nicotiana sanderae cDNA clone NecGEx_Clone 120A09 similar to Ribosomal protein L28-like protein, mRNA sequence	25/26	-	0.004	EEF48123.1	EEF48123.1| 60S ribosomal protein L28, putative [Ricinus communis]	7e-62	B9RKC5_RICCO	GO:0006412	translation	GO:0003735	structural constituent of ribosome
translation	Tag-7864	CATGGNTCCCCCTAAGCCTGGTGGTG	0	2.49499	0.0331937	2.49499	EB450360.1	EB450360.1| KT7C.106I01F.051219T7 KT7 Nicotiana tabacum cDNA clone KT7C.106I01, mRNA sequence	25/26	-	0.001	NP_174575.1	NP_174575.1| PRPL11 (PLASTID RIBOSOMAL PROTEIN L11); structural constituent of ribosome [Arabidopsis thaliana]	2e-75	RK11_ARATH	GO:0006412	translation	GO:0019843	rRNA binding
translation	Tag-8108	CATGGTCCTATTCACTTTCGTGCTCC	0	2.49499	0.0331937	2.49499	FG629352.1	FG629352.1| TOBESTR095A05 TOBEST cDNA library 1 Nicotiana tabacum cDNA 5', mRNA sequence	26/26	-	2e-05	ABA46790.1	ABA46790.1| 60S ribosomal protein L13a-like protein [Solanum tuberosum]	3e-111	Q3HRW1_SOLTU	GO:0006412	translation	GO:0003735	structural constituent of ribosome
translation	Tag-9802	CATGTCAAAGATGCCAAATTGCCAGA	13.9156	4.98998	0.014869	0.358588	DV160947.1	DV160947.1| KP1B.104K14F.050725T7 KP1B Nicotiana tabacum cDNA clone KP1B.104K14, mRNA sequence	26/26	-	2e-05	EEF47393	EEF47393.1| translation initiation factor, putative [Ricinus communis]	3e-110	B9RM70_RICCO	-	-	GO:0003743	translation initiation factor activity
translation	Tag-4517	CATGCTATCTTTTATTGATTATATCT	4.17469	0	0.0234479	0.239539	FG137063.1	FG137063.1| AGN_ELP006xn06f1.ab1 AGN_ELP Nicotiana tabacum cDNA 5', mRNA sequence	25/25	-	7e-05	NP_001150550.1	NP_001150550.1| 40S ribosomal protein S30 [Zea mays]	6e-22	B6SRJ3_MAIZE	GO:0006412	translation	GO:0003735	structural constituent of ribosome
transport	Tag-1439	CATGACTGCTGTCAGACGAACTGCAC	0.927708	14.9699	6.40407e-07	16.1365	BP910590.1	BP910590.1| BP910590 Lycopersicon esculentum leaf Solanum lycopersicum cDNA clone LC20BE12 5', mRNA sequence.	26/26	-	2e-05	BAD33355.1	BAD33355.1| putative ABC transporter [Oryza sativa Japonica Group]	4e-72	Q69S72_ORYSJ	GO:0006810	transport	-	-
transport	Tag-7747	CATGGGTGGAGTTTCTGCTGCTGTGT	0.927708	9.14829	0.000372581	9.86117	FG159588.1	FG159588.1| UniGene info AGN_RNC021xk15f1.ab1 AGN_RNC Nicotiana tabacum cDNA 5', mRNA sequence	26/26	-	4e-05	ABB29945.1	ABB29945.1| ADP/ATP translocator-like [Solanum tuberosum]	4e-119	Q307Y6_SOLTU	GO:0006810	transport	GO:0005215	transporter activity
transport	Tag-2781	CATGATTCTATCTTTGATTGGAGTGC	0.463854	4.15832	0.0207248	8.9647	EH618829.1	EH618829.1| UniGene info CHO_SL015xh03f2.ab1 CHO_SL Nicotiana tabacum cDNA, mRNA sequence	26/26	-	4e-05	NP_567281.2	NP_567281.2| UniGene infoGene info VPS28-2; transporter [Arabidopsis thaliana]	6e-73	VP282_ARATH	GO:0015031	protein transport	-	-
transport	Tag-5257	CATGCTTTCCGTTGGTCAACAACCAA	0.463854	3.32665	0.0501031	7.17176	AM847674.1	AM847674.1| AM847674 DL, diurnal library Nicotiana tabacum cDNA clone nt005051066, mRNA sequence	26/26	-	2e-05	YP_173362.1	YP_173362.1| Gene info ATP synthase F0 subunit 6 [Nicotiana tabacum]	2e-11	ATP6_TOBAC	GO:0006810	transport	GO:0015078	hydrogen ion transmembrane transporter activity
transport	Tag-4895	CATGCTGCTGATTTTGCTGATGGGAA	0.463854	3.32665	0.0501031	7.17176	EB679512.1	EB679512.1| KG9B.107H12F.060120T7 KG9B Nicotiana tabacum cDNA clone KG9B.107H12, mRNA sequence	24/24	-	0.0003	AAK53813.1|	AAK53813.1|AF370443_1 Ran binding protein-1 [Lycopersicon esculentum]	5e-57	Q94K24_SOLLC	GO:0046907	intracellula rtransport	-	-
transport	Tag-10076	CATGTCCCAATATGGAATCCCTAAAG	0.463854	3.32665	0.0501031	7.17176	CK298835.1	CK298835.1| EST761549 Nicotiana benthamiana mixed tissue cDNA library, normalized, full-length Nicotiana benthamiana cDNA clone NBMDI50 5' end, mRNA sequence	25/26	-	0.004	NP_181291.1	NP_181291.1| AGD7; ARF GTPase activator/ DNA binding / zinc ion binding [Arabidopsis thaliana	2e-86	AGD7_ARATH	GO:0016192	vesicle-mediated transport	GO:0046872	metal ion binding
transport	Tag-8458	CATGGTTCATTTTGGCTACTATTCCT	0.463854	3.32665	0.0501031	7.17176	ES840811.1	ES840811.1| UFL_069_24 Cotton fiber 0-10 day post anthesis Gossypium hirsutum cDNA, mRNA sequence	24/25	-	0.017	ABN14351.1	ABN14351.1| aquaporin PIP2;2 [Vitis vinifera]	4e-123	Q0MX13_VITVI	GO:0006810	transport	GO:0005215	transporter activity
transport	Tag-7037	CATGGCTGCTGCAACAATTTCCACAA	6.0301	25.7816	3.30583e-06	4.27547	EB450411.1	EB450411.1| UniGene info KT7C.106K13F.051219T7 KT7 Nicotiana tabacum cDNA clone KT7C.106K13, mRNA sequence	26/26	-	7e-05	NP_177304.1	NP_177304.1| UniGene infoGene info nuclear transport factor 2 (NTF2) family protein [Arabidopsis thaliana]	2e-54	Q9C9I5_ARATH	GO:0006810	transport	-	-
transport	Tag-2737	CATGATTATGTTTGGAGTAATGGAAA	3.24698	13.3066	0.00105885	4.09815	CK293619.1	CK293619.1| EST756333 Nicotiana benthamiana mixed tissue cDNA library, normalized, full-length Nicotiana benthamiana cDNA clone NBMCH67 5' end, mRNA sequence	26/26	-	2e-05	AAO13689.1	AAO13689.1|AF013280_1 Gene info amino acid transporter [Lycopersicon esculentum]	3e-104	Q8GZV3_SOLLC	GO:0006810	transport	-	-
transport	Tag-6543	CATGGCACTTTACAAGGGTTTCATCC	5.1024	16.6333	0.00119695	3.25989	EB684186.1	EB684186.1| UniGene info KR3B.114L15F.060119T7 KR3B Nicotiana tabacum cDNA clone KR3B.114L15, mRNA sequence	26/26	-	2e-05	EEF31690.1	EEF31690.1| mitochondrial dicarboxylate carrier protein, putative [Ricinus communis]	6e-80	B9SXH6_RICCO	GO:0006810	transport	-	-
transport	Tag-7682	CATGGGTATGGCTGAAATTTTGAGCT	0	2.49499	0.0331937	2.49499	AM846160.1	AM846160.1| UniGene info AM846160 DL, diurnal library Nicotiana tabacum cDNA clone nt005233009,	26/27	-	0.26	CAA70968.2	CAA70968.2| amino acid transporter [Solanum tuberosum]	2e-55	P93561_SOLTU	GO:0006810	transport
transport	Tag-3958	CATGCCCCTCTATCCACCGATTTCTA	0	2.49499	0.0331937	2.49499	DW004730.1	DW004730.1| UniGene info KR3B.109J04F.051111T7 KR3B Nicotiana tabacum cDNA clone KR3B.109J04, mRNA sequence	26/26	-	2e-05	AAG44945.1	AAG44945.1|AF290618_1 putative delta TIP [Nicotiana glauca]	1e-114	Q9FPZ9_NICGL	GO:0006810	transport	GO:0005215	transporter activity
transport	Tag-4124	CATGCCTGATTATGTTTGGACAATGA	4.63854	0	0.0150318	0.215585	FN032511.1	FN032511.1| FN032511 Petunia axillaris subsp. axillaris pool of root and petal tissue Petunia axillaris subsp. axillaris cDNA clone drs13P0003E18_F.ab1 2007-08-10, mRNA sequence	25/26	-	4e-10	EEF41643.1	EEF41643.1| TRANSPORT INHIBITOR RESPONSE 1 protein, putative [Ricinus communis]	1e-61	B9S3W2_RICCO	GO:0006810	transport
transport	Tag-4799	CATGCTGATCTGATCCAGACAGGAGC	12.5241	2.49499	0.00196909	0.199216	DV162599.1	DV162599.1| KP1B.001J17F.050628T7 KP1B Nicotiana tabacum cDNA clone KP1B.001J17, mRNA sequence	26/26	-	2e-05	NP_974285	NP_974285.1| UniGene infoGene info vacuolar protein sorting 55 family protein / VPS55 family protein	5e-61	Q93Z28_ARATH	GO:0016192	vesicle-mediated transport	-	-
transport	Tag-12282	CATGTTTAATGCTTTGTTCCGACTTG	6.0301	0	0.00396035	0.165835	CK258683.1	CK258683.1| EST742320 potato callus cDNA library, normalized and full-length Solanum tuberosum cDNA clone POCDF30 5' end, mRNA sequence	26/26	-	2e-05	BAG16520.1	BAG16520.1| putative multidrug resistance-associated protein [Capsicum chinense]	7e-168	B1Q479_CAPCH	GO:0006810	transport	GO:0005524	ATP binding
transport	Tag-4932	CATGCTGCTTTCTGCAGTCGTGTGGA	12.0602	1.66333	0.000726492	0.137919	FG640999.1	FG640999.1| TT-12_C17 K326 trichome library Nicotiana tabacum cDNA, mRNA sequence	24/24	-	0.0003	BAD15099.1	BAD15099.1| two-pore calcium channel [Nicotiana tabacum]	7e-31	TCP1A_TOBAC	GO:0006811	ion transport	GO:0005216	ion channel activity
transport	Tag-9168	CATGTACGATAAATTCGACACCACCT	6.0301	0.831663	0.023861	0.137919	EH665866.1	EH665866.1| 27B11 Transformed tobacco Lambda Zap II library Nicotiana tabacum cDNA 5', mRNA sequence	26/26	-	2e-05	NP_196588.3	NP_196588.3| UniGene infoGene info AtRABH1e (Arabidopsis Rab GTPase homolog H1e); GTP binding [Arabidopsis thaliana]	2e-49	Q9LFT9_ARATH	GO:0015031	protein transport	GO:0005525	GTP binding
unknown	Tag-6642	CATGGCCAAGAGTACGTTCTCAAAGG	0.463854	9.14829	7.9482e-05	19.7223	DW163623.1	DW163623.1| CLVY2139.b1_E08.ab1 CLV(XYZ) lettuce virosa Lactuca virosa cDNA clone CLVY2139, mRNA sequence	25/26	-	0.004	AAL08561	AAL08561.1| Gene info auxin-regulated protein [Lycopersicon esculentum]	1e-60	Q945F5_SOLLC	-	-	-	-
unknown	Tag-837	CATGAATCATCCAATATGGTATGGGC	2.31927	34.0982	7.26086e-14	14.7021	FG633447.1	FG633447.1| TT-24_H21 tobacco leaf library Nicotiana tabacum cDNA, mRNA sequence	26/26	-	2e-05	|XP_002298932.1	|XP_002298932.1| Gene info predicted protein [Populus trichocarpa]	2e-10	B9GHW9_POPTR	-	-	-	-
unknown	Tag-11106	CATGTGTACAAAGTAATTGTACTTGT	0.463854	6.6533	0.00133861	14.3435	GD056787.1	GD056787.1| KS13065B02 KS13 Capsicum annuum cDNA, mRNA sequence.	24/24	-	0.0003	XP_002272022.1	XP_002272022.1| UniGene infoGene info PREDICTED: hypothetical protein [Vitis vinifera]	1e-36	NM	-	-	-	-
unknown	Tag-8886	CATGTAACTGTAAGCAAATATTCAAT	0.463854	5.82164	0.00337629	12.5506	AM798186.1|	AM798186.1| AM798186 seedling library, SL Nicotiana tabacum cDNA clone nt002335024, mRNA sequence.	24/26	-	1	CAN82410.1	CAN82410.1| hypothetical protein [Vitis vinifera]	8e-05	A5AP78_VITVI	-	-	-	-
unknown	Tag-12314	CATGTTTAGAGCAATGAGTACACGAA	0	10.8116	1.17793e-06	10.8116	EH617064.1	EH617064.1| CHO_SL005xb11f1.ab1 CHO_SL Nicotiana tabacum cDNA, mRNA sequence	26/26	-	2e-05	EEF40825.1	EEF40825.1| conserved hypothetical protein [Ricinus communis]	1e-18	B9S6D5_RICCO	-	-	-	-
unknown	Tag-3675	CATGCATGCTGTTGTACAGCCATCTG	0.463854	4.15832	0.0207248	8.9647	EB679250.1	EB679250.1| UniGene info KG9B.106L18F.051129T7 KG9B Nicotiana tabacum cDNA clone KG9B.106L18, mRNA sequence	26/26	-	2e-05	NP_194229.1	NP_194229.1| UniGene infoGene info ATGP4 [Arabidopsis thaliana]	2e-43	MUB3_ARATH	-	-	-	-
unknown	Tag-792	CATGAATAGGGAAGATTAAAACAATA	0.927708	8.31663	0.00089608	8.9647	FG193594.1	FG193594.1| AGN_PNL220cr1_f3.trimmed.seq AGN_PNL Nicotiana tabacum cDNA 3', mRNA sequence	26/26	PM	2e-05	EEF29101.1	EEF29101.1| conserved hypothetical protein [Ricinus communis]	1e-49	B9T4V0_RICCO	-	-	-	-
unknown	Tag-802	CATGAATATATGCATCCACACCCTGT	0.463854	4.15832	0.0207248	8.9647	EH622095.1	EH622095.1| CHO_SL027xn08f1.ab1 CHO_SL Nicotiana tabacum cDNA, mRNA sequence	25/26	PM	0.004	EEF34587.1	EEF34587.1| conserved hypothetical protein [Ricinus communis]	9e-62	B9SP58_RICCO	-	-	-	-
unknown	Tag-609	CATGAAGCCACAGAAAGGCAAACCAA	0.463854	3.32665	0.0501031	7.17176	EB444810.1	EB444810.1| KR2B.105A16F.051227T7 KR2B Nicotiana tabacum cDNA clone KR2B.105A16, mRNA sequence	26/26	-	2e-05	XP_002316889.1	XP_002316889.1| Gene info predicted protein [Populus trichocarpa]	2e-05	B9HZS8_POPTR	-	-	-	-
unknown	Tag-11090	CATGTGTAACTGGTGGTGTATGAAGA	0.463854	3.32665	0.0501031	7.17176	AM824685.1	AM824685.1| AM824685 DL, diurnal library Nicotiana tabacum cDNA clone nt005156013, mRNA sequence	26/26	-	2e-05	EEF29037.1	EEF29037.1| conserved hypothetical protein [Ricinus communis]	3e-14	B9T533_RICCO	-	-	-	-
unknown	Tag-11927	CATGTTGACATAACTGGAATTAAGTT	0.463854	3.32665	0.0501031	7.17176	EB434422.1	EB434422.1| TL13.107B01F.060315T7 TL13 Nicotiana tabacum cDNA clone TL13.107B01, mRNA sequence	25/26	-	0.004	NP_001053466.1	NP_001053466.1| UniGene infoGene info Os04g0545200 [Oryza sativa (japonica cultivar-group)]	3e-16	Q0JBA7_ORYSJ	-	-	-	-
unknown	Tag-1055	CATGAATTTGTTTATTTAAGAAAGCA	0.463854	3.32665	0.0501031	7.17176	EH620427.1	EH620427.1| CHO_SL002xd18f1.ab1 CHO_SL Nicotiana tabacum cDNA, mRNA sequence	26/26	-	2e-05	EEF41334.1	EEF41334.1| Uro-adherence factor A precursor, putative [Ricinus communis]	5e-30	B9S4Y1_RICCO	-	-	-	-
unknown	Tag-2551	CATGATGCTATGTCTCAGCCATCTCT	0.463854	3.32665	0.0501031	7.17176	CK296034.1	CK296034.1| EST758748 Nicotiana benthamiana mixed tissue cDNA library, normalized, full-length Nicotiana benthamiana cDNA clone NBMCZ01 5' end, mRNA sequence	26/26	-	2e-05	EEF37653.1	EEF37653.1| conserved hypothetical protein [Ricinus communis]	8e-31	B9SFP1_RICCO	-	-	-	-
unknown	Tag-9258	CATGTAGACAGCAAGGGTATAAATCA	0.463854	3.32665	0.0501031	7.17176	DV160601.1	DV160601.1| KP1B.103K23F.050725T7 KP1B Nicotiana tabacum cDNA clone KP1B.103K23, mRNA sequence	26/26	-	2e-05	CAO66275	CAO66275.1| unnamed protein product [Vitis vinifera]	1e-70	A7QPF7_VITVI	-	-	-	-
unknown	Tag-6345	CATGGATTACTCTAAAGAAGAATGCA	0.463854	3.32665	0.0501031	7.17176	DV160932.1	DV160932.1| KP1B.104J23F.050725T7 KP1B Nicotiana tabacum cDNA clone KP1B.104J23, mRNA sequence	25/26	-	0.004	XP_002264939	XP_002264939.1| UniGene infoGene info PREDICTED: hypothetical protein [Vitis vinifera]	1e-118	A7QFG7_VITVI	-	-	-	-
unknown	Tag-6023	CATGGAGGGGCATTACTTGGTGTGGC	0.927708	5.82164	0.011527	6.27529	EH371528.1	EH371528.1| e02_j001_plate_185 j001 Nicotiana benthamiana cDNA 5' similar to WD-40 repeat family protein (Fragment), mRNA sequence	26/26	-	2e-05	XP_002263744.1	EEF41206.1| conserved hypothetical protein [Ricinus communis]	2e-42	B9S5A6_RICCO	-		-	-
unknown	Tag-4948	CATGCTGGCTGAATAAAAAGATTTCG	1.39156	8.31663	0.00281558	5.97647	AM785362.1	AM785362.1| UniGene info AM785362 DL, diurnal library Nicotiana tabacum cDNA clone nt005191018, mRNA sequence	26/26	PM	2e-05	XP_002278070.1	XP_002278070.1| UniGene infoGene info PREDICTED: hypothetical protein [Vitis vinifera]	1e-44	A7R1R0_VITVI	-	-	-	-
unknown	Tag-3422	CATGCAGAAGTCATAATTATAAATAA	0	5.82164	0.000550909	5.82164	FG642917.1	FG642917.1| TT-36_L16 K326 early senescent leaf library Nicotiana tabacum cDNA, mRNA sequence	25/26	-	0.004	EEF44769.1	EEF44769.1| conserved hypothetical protein [Ricinus communis]	6e-13	B9RV36_RICCO	-	-	-	-
unknown	Tag-6847	CATGGCTACACCTTATCTACTTTCTT	0.927708	4.98998	0.0260849	5.37882	FG643787.1	FG643787.1| UniGene info TT-10_M09 K326 late senescent leaf library Nicotiana tabacum cDNA, mRNA sequence	26/26	-	2e-05	XP_002273537.1	XP_002273537.1| UniGene infoGene info PREDICTED: hypothetical protein [Vitis vinifera]	6e-12	NM	-	-	-	-
unknown	Tag-8575	CATGGTTGGGATGGAAGGCAAGAAGT	0.927708	4.98998	0.0260849	5.37882	FG195176.1	FG195176.1| AGN_PNL222df1_h12.trimmed.seq AGN_PNL Nicotiana tabacum cDNA 5', mRNA sequence	26/26	-	2e-05	XP_002326747.1	XP_002326747.1| UniGene infoGene info predicted protein [Populus trichocarpa]	4e-36	B9MU76_POPTR	-	-	-	-
unknown	Tag-3100	CATGCAACCAATGTAGAAATACGGCC	0.927708	4.98998	0.0260849	5.37882	EB451694.1	EB451694.1| UniGene info KT7C.112E17F.051221T7 KT7 Nicotiana tabacum cDNA clone KT7C.112E17, mRNA sequence	26/26	-	2e-05	XP_002273293.1	XP_002273293.1| UniGene infoGene info PREDICTED: hypothetical protein [Vitis vinifera]	3e-57	A7QPQ1_VITVI	-	-	-	-
unknown	Tag-6032	CATGGAGGTCTTTCTCGTTATCTGAT	10.6686	55.7214	1.03029e-13	5.22291	CK297497.1	CK297497.1| EST760211 Nicotiana benthamiana mixed tissue cDNA library, normalized, full-length Nicotiana benthamiana cDNA clone NBMD926 5' end, mRNA sequence	26/26	-	2e-05	XP_002278077.1	XP_002278077.1| UniGene infoGene info PREDICTED: hypothetical protein [Vitis vinifera]	8e-31	A7PDX2_VITVI	-	-	-	-
unknown	Tag-5791	CATGGACTCTACCCAATAAACTCTTC	0	4.98998	0.00153488	4.98998	DW004369.1	|DW004369.1| UniGene info KR3B.108J14F.051110T7 KR3B Nicotiana tabacum cDNA clone KR3B.108J14, mRNA sequence	26/26	-	2e-05	XP_002265693.1	XP_002265693.1| Gene info PREDICTED: hypothetical protein [Vitis vinifera]	3e-06	NM	-	-	-	-
unknown	Tag-69	CATGAAAAGCTTTGAAGATGAAATCA	0	4.98998	0.00153488	4.98998	EB695166.1	EB695166.1| NecGex_064A05 Ornamental tobacco (LxS8) Stage 12 Floral nectary cDNA library Nicotiana langsdorffii x Nicotiana sanderae cDNA clone NecGEx_Clone 064A05 similar to GP|9958057|gb|AAG09546.1| Unknown Protein (Arabidopsis thaliana), mRNA sequence	26/26	-	2e-05	XP_002282387.1	XP_002282387.1| UniGene infoGene info PREDICTED: hypothetical protein [Vitis vinifera]	1e-28	A5C7N0_VITVI	-	-	-	-
unknown	Tag-5106	CATGCTTCACAAGAGCTGGAAGCGTC	1.39156	6.6533	0.0135914	4.78118	CK294264.1	CK294264.1| EST756978 Nicotiana benthamiana mixed tissue cDNA library, normalized, full-length Nicotiana benthamiana cDNA clone NBMCM16 3' end, mRNA sequence	26/26	PM	2e-05	EEF45017.1	EEF45017.1| conserved hypothetical protein [Ricinus communis]	1e-104	B9RUN0_RICCO	-	-	-	-
unknown	Tag-10284	CATGTCTATTGGTTGGCAGGCAAATA	0	4.15832	0.00427629	4.15832	EH616744.1	EH616744.1| UniGene info CHO_SL004xm24f1.ab1 CHO_SL Nicotiana tabacum cDNA, mRNA sequence	26/26	-	2e-05	CAO42335.1	CAO42335.1| unnamed protein product [Vitis vinifera]	1e-62	A7P3S7_VITVI	-	-	-	-
unknown	Tag-129	CATGAAACACAGTTAGCAATTTATGA	1.85542	7.48497	0.0148149	4.03412	EB428013.1	EB428013.1| UniGene info KF8B.100O01F.051010T7 KF8 Nicotiana tabacum cDNA clone KF8B.100O01, mRNA sequence	26/26	-	2e-05	ABD28351.1	ABD28351.1| Lissencephaly type-1-like homology motif; CTLH, C-terminal to LisH motif; Nitrous oxide reductase, N-terminal; WD40-like; Quinonprotein alcohol dehydrogenase-like [Medicago truncatula]	7e-124	Q2HW32_MEDTR	-	-	-	-
unknown	Tag-12123	CATGTTGGGTCTTTGAAACAGTTCAG	2.31927	8.31663	0.0154055	3.58588	EB433595.1	EB433595.1| UniGene info TL13.103J18F.060313T7 TL13 Nicotiana tabacum cDNA clone TL13.103J18, mRNA sequence	26/26	-	2e-05	YP_358581.1	YP_358581.1| Gene info hypothetical protein PhapfoPp032 [Phalaenopsis aphrodite subsp.	5e-06	Q3BAN7_PHAAO	-	-	-	-
unknown	Tag-155	CATGAAACGGCTCTGCTGCAATGGAT	1.85542	6.6533	0.0301233	3.58588	AM789858.1	AM789858.1| AM789858 COL, cold overnight library Nicotiana tabacum cDNA clone nt006053014, mRNA sequence	26/26	-	4e-05	NP_085585.1	NP_085585.1| UniGene infoGene info hypothetical protein ArthMp026 [Arabidopsis thaliana]	3e-20	M1330_ARATH	-	-	-	-
unknown	Tag-7404	CATGGGCAGATCAATGGGATCCACAA	1.85542	6.6533	0.0301233	3.58588	CO908004.1	CO908004.1| BJ02025H01 BJ02 Capsicum annuum cDNA 5', mRNA sequence	26/26	-	2e-05	BAF02556.1	BAF02556.1| hypothetical protein [Nicotiana benthamiana]	3e-31	Q0WYB6_NICBE	-	-	-	-
unknown	Tag-5185	CATGCTTGATGAAAAAGAGTCTAATT	3.71083	12.4749	0.00424272	3.36176	FG644322.1	FG644322.1| UniGene info TT-21_E22 K326 late senescent leaf library Nicotiana tabacum cDNA, mRNA sequence	26/26	-	2e-05	XP_002267096.1	XP_002267096.1| UniGene infoGene info PREDICTED: hypothetical protein [Vitis vinifera]	2e-92	A7Q7B0_VITVI	-	-	-	-
unknown	Tag-7388	CATGGGCAAAGAAATGAAAATCCCAA	0	3.32665	0.0119141	3.32665	ES885160.1	ES885160.1| NBT015_2005-09-08_1/NBT015_F06_1 Nicotiana benthamiana trichomes Nicotiana benthamiana cDNA, mRNA sequence	26/26	-	2e-05	XP_002277097.1	XP_002277097.1| UniGene infoGene info PREDICTED: similar to ABIL3 (ABL INTERACTOR-LIKE PROTEIN 3) [Vitis vinifera]	5e-05	NM	-	-	-	-
unknown	Tag-6460	CATGGCAACTAATGCATCTTCCTTTT	0	3.32665	0.0119141	3.32665	EB689059.1	EB689059.1| NecGex_113F05 Ornamental tobacco (LxS8) Stage 6 Floral nectary cDNA library Nicotiana langsdorffii x Nicotiana sanderae cDNA clone NecGEx_Clone 113F05 similar to GP|15983356|gb|AAL11546.1 unknown protein {Arabidopsis thaliana}, partial (95%), mRNA sequence	24/25	-	0.017	EEF33321.1	EEF33321.1| conserved hypothetical protein [Ricinus communis]	4e-21	B9SSV8_RICCO	-	-	-	-
unknown	Tag-7896	CATGGTAAGTATAAAGTTGACAATAT	0	3.32665	0.0119141	3.32665	AM781471.1	AM781471.1| UniGene info AM781471 seedling library, SL Nicotiana tabacum cDNA clone nt002017055, mRNA sequence	24/24	PM	0.0003	EEF51534.1	EEF51534.1| 21 kDa protein precursor, putative [Ricinus communis]	1e-45	B9R9Q7_RICCO	-	-	-	-
unknown	Tag-5787	CATGGACTCAACAGCTGTTACCAAGA	0	3.32665	0.0119141	3.32665	FG170052.1	FG170052.1| UniGene info AGN_RNC002xg01f1.ab1 AGN_RNC Nicotiana tabacum cDNA 5', mRNA sequence	26/26	-	2e-05	EEF31681.1	EEF31681.1| ATP binding protein, putative [Ricinus communis]	6e-64	B9SXG7_RICCO	-	-	-	-
unknown	Tag-4781	CATGCTGACAAGCAGAAATCAGAGGC	0	3.32665	0.0119141	3.32665	EB439191.1	EB439191.1| KN6B.102N09F.051230T7 KN6B Nicotiana tabacum cDNA clone KN6B.102N09, mRNA sequence	26/26	-	2e-05	XP_002329456.1	XP_002329456.1| Gene info predicted protein [Populus trichocarpa]	2e-69	B9N2I6_POPTR	-	-	-	-
unknown	Tag-6594	CATGGCATAGAGTGGATTGCCGAACA	0	3.32665	0.0119141	3.32665	DW000152.1	DW000152.1| KL4B.105A03F.051104T7 KL4B Nicotiana tabacum cDNA clone KL4B.105A03, mRNA sequence	25/26	-	0.004	CAO22507	CAO22507.1| unnamed protein product [Vitis vinifera]	9e-92	A7PU84_VITVI	-	-	-	-
unknown	Tag-7703	CATGGGTCGGAAACATATACCAAAAG	0	3.32665	0.0119141	3.32665	EB441706.1	EB441706.1| KN6B.109P03F.060106T7 KN6B Nicotiana tabacum cDNA clone KN6B.109P03, mRNA sequence	25/26	-	0.004	AK247665.1	AK247665.1| Solanum lycopersicum cDNA, clone: LEFL1086DH04, HTC in leaf	2e-111	-	-	-	-	-
unknown	Tag-11391	CATGTTAAGGCTGCTGAATTGCGTAG	15.771	46.5731	3.91455e-07	2.95308	EH623989.1	EH623989.1| UniGene info CHO_SL019xm10f1.ab1 CHO_SL Nicotiana tabacum cDNA, mRNA sequence	26/26	-	2e-05	EEF34853.1|	EEF34853.1| protein binding protein, putative [Ricinus communis]	4e-71	B9SNH5_RICCO	-	-	-	-
unknown	Tag-2508	CATGATGATGCCATAAACGCTGTTGT	6.0301	17.4649	0.00211972	2.89629	AM788868.1	AM788868.1| UniGene info AM788868 seedling library, SL Nicotiana tabacum cDNA clone nt002066052, mRNA sequence	26/26	-	2e-05	NP_564219.1	NP_564219.1| UniGene infoGene info transducin family protein / WD-40 repeat family protein [Arabidopsis thaliana]	1e-68	Q9FYL1_ARATH	-	-	-	-
unknown	Tag-8744	CATGTAAACCAATCCTAACACCAAAA	10.6686	30.7715	4.92405e-05	2.8843	EG650405.1	EG650405.1| D289-AE6 Ethylene Induced Tobacco Leaf cDNA Library Nicotiana tabacum cDNA, mRNA sequence	26/26	-	2e-05	NP_564656.1	NP_564656.1| UniGene infoGene info LEM3 (ligand-effect modulator 3) family protein / CDC50 family protein [Arabidopsis thaliana]	4e-33	ALIS3_ARATH	-	-	-	-
unknown	Tag-1089	CATGACAAGCAATTTAAAAGCAGAAG	3.24698	9.14829	0.0284848	2.81748	FN010150.1	FN010150.1| FN010150 Petunia axillaris subsp. axillaris pool of root and petal tissue Petunia axillaris subsp. axillaris cDNA clone dr004P0010D13_F.ab1 2007-08-10, mRNA sequence.	26/26	-	2e-05	EEF28475.1	EEF28475.1| conserved hypothetical protein [Ricinus communis]	8e-75	B9T6P1_RICCO	-	-	-	-
unknown	Tag-11648	CATGTTCAAATTCGAAAAATCAAGTT	3.24698	9.14829	0.0284848	2.81748	CK298095.1	CK298095.1| EST760809 Nicotiana benthamiana mixed tissue cDNA library, normalized, full-length Nicotiana benthamiana cDNA clone NBMDD53 5' end, mRNA sequence	26/26	-	2e-05	CAO44287.1	CAO44287.1| unnamed protein product [Vitis vinifera]	1e-77	A7P5Y8_VITVI	-	-	-	-
unknown	Tag-8656	CATGGTTTGCCTTGGCCGTGATCCAT	7.42167	19.9599	0.00187691	2.68941	DV160260.1	DV160260.1| KP1B.102L18F.050722T7 KP1B Nicotiana tabacum cDNA clone KP1B.102L18, mRNA sequence.	26/26	-	2e-05	XP_002318925.1	XP_002318925.1| UniGene infoGene info predicted protein [Populus trichocarpa]	1e-67	B9I6C8_POPTR	-	-	-	-
unknown	Tag-4518	CATGCTATGAATTTGATGAGTCAAAT	5.1024	13.3066	0.0129659	2.60791	EB438252.1	EB438252.1| KN6B.100E09F.051019T7 KN6B Nicotiana tabacum cDNA clone KN6B.100E09, mRNA sequence	25/26	-	0.004	XP_002284606.1	XP_002284606.1| PREDICTED: hypothetical protein [Vitis vinifera]	3e-74	A5B606_VITVI	-	-	-	-
unknown	Tag-6670	CATGGCCATCACCGTCATCACCGTTC	0	2.49499	0.0331937	2.49499	DW004904.1	DW004904.1| UniGene info KR3B.110A14F.051111T7 KR3B Nicotiana tabacum cDNA clone KR3B.110A14, mRNA sequence	26/26	-	2e-05	ABA81888.1	ABA81888.1| unknown [Solanum tuberosum]	1e-05	Q38M44_SOLTU	-	-	-	-
unknown	Tag-8830	CATGTAAATTTTGTCATTTTTATTCA	0	2.49499	0.0331937	2.49499	AM797487.1	AM797487.1| AM797487 DL, diurnal library Nicotiana tabacum cDNA clone nt005055060, mRNA sequence	26/26	PM	2e-05	XP_002304544.1	XP_002304544.1| Gene info predicted protein [Populus trichocarpa]	4e-06	A9PA79_POPTR	-	-	-	-
unknown	Tag-7945	CATGGTACTTTTATCAATCTGATTTA	0	2.49499	0.0331937	2.49499	AM815369.1	AM815369.1| AM815369 DL, diurnal library Nicotiana tabacum cDNA clone nt005054096, mRNA sequence,	26/26	PM	2e-05	CAO15548.1	CAO15548.1| unnamed protein product [Vitis vinifera]	2e-06	A7QXM0_VITVI	-	-	-	-
unknown	Tag-5080	CATGCTTAGTGGACAGGGAAGAGCTT	0	2.49499	0.0331937	2.49499	EB432923.1	EB432923.1| TL13.101H24F.060313T7 TL13 Nicotiana tabacum cDNA clone TL13.101H24, mRNA sequence	25/25	-	7e-05	CAO71065.1	CAO71065.1| unnamed protein product [Vitis vinifera]	3e-13	A7NWC6_VITVI	-	-	-	-
unknown	Tag-7918	CATGGTACAATGGAGTTTGTATTTGG	0	2.49499	0.0331937	2.49499	FG202643.1	FG202643.1| AGN_PNL233ar1_d6.trimmed.seq AGN_PNL Nicotiana tabacum cDNA 3', mRNA sequence	25/26	PM	0.004	CAO14875.1	CAO14875.1| unnamed protein product [Vitis vinifera]	3e-15	A7PMK4_VITVI	-	-	-	-
unknown	Tag-7972	CATGGTAGTATATTTAGCAACTCAAC	0	2.49499	0.0331937	2.49499	AM801316.1	AM801316.1| AM801316 DL, diurnal library Nicotiana tabacum cDNA clone nt005150005, mRNA sequence	25/26	-	0.004	EEF47178.1	EEF47178.1| LRX2, putative [Ricinus communis]	2e-19	B9RN55_RICCO	-	-	-	-
unknown	Tag-5805	CATGGACTGTAGCTTTATGGTAACTA	0	2.49499	0.0331937	2.49499	FG194057.1	FG194057.1| AGN_PNL221bf1_f9.trimmed.seq AGN_PNL Nicotiana tabacum cDNA 5', mRNA sequence	26/26	-	2e-05	XP_002268370.1	XP_002268370.1| UniGene infoGene info PREDICTED: hypothetical protein [Vitis vinifera]	5e-20	A5AK70_VITVI	-	-	-	-
unknown	Tag-9286	CATGTAGATCAAGGAAACCTTCGTTG	0	2.49499	0.0331937	2.49499	EB438978.1	EB438978.1| KN6B.102E02F.051230T7 KN6B Nicotiana tabacum cDNA clone KN6B.102E02, mRNA sequence	25/25	-	7e-05	CAO42235.1	CAO42235.1| unnamed protein product [Vitis vinifera]	2e-51	A7P3H7_VITVI	-	-	-	-
unknown	Tag-4205	CATGCCTTTTGATGAGCTTTTGTTGG	0	2.49499	0.0331937	2.49499	EH367707.1	EH367707.1| C05_j001_plate_39 j001 Nicotiana benthamiana cDNA 5' similar to Protein At1g63610, mRNA sequence	25/26	-	0.004	XP_002285932.1	XP_002285932.1| PREDICTED: hypothetical protein [Vitis vinifera]	3e-54	A7NVT9_VITVI	-	-	-	-
unknown	Tag-9149	CATGTACCTAACGGCACTGCAACACC	0	2.49499	0.0331937	2.49499	EB679714.1	EB679714.1| KL4B.102A16F.051125T7 KL4B Nicotiana tabacum cDNA clone KL4B.102A16, mRNA sequence	25/26	-	0.004	EEF32484.1	EEF32484.1| Charged multivesicular body protein 2b-B, putative [Ricinus communis]	4e-59	B9SV62_RICCO	-	-	-	-
unknown	Tag-9600	CATGTATGGTCTAACTGAAGGTTGAC	0	2.49499	0.0331937	2.49499	FG161652.1	FG161652.1| AGN_RNC018xj24f1.ab1 AGN_RNC Nicotiana tabacum cDNA 5', mRNA sequence	26/26	-	2e-05	XP_002266566.1	XP_002266566.1| UniGene infoGene info PREDICTED: hypothetical protein isoform 1 [Vitis vinifera]	1e-93	A5CB46_VITVI	-	-	-	-
unknown	Tag-154	CATGAAACGCAAATAGCTATATATGA	0	2.49499	0.0331937	2.49499	FG167234.1	FG167234.1| AGN_RNC007xc15f1.ab1 AGN_RNC Nicotiana tabacum cDNA 5', mRNA sequence	26/26	-	2e-05	BAF01694.1	BAF01694.1| putative WD-repeat protein [Arabidopsis thaliana]	7e-109	Q0WMG2_ARATH	-	-	-	-
unknown	Tag-487	CATGAACTTCAATTTGATGAAGAATG	12.5241	4.98998	0.0340434	0.398431	DV158516.1	DV158516.1| KG9B.003N13F.050720T7 KG9B Nicotiana tabacum cDNA clone KG9B.003N13, mRNA sequence	26/26	-	2e-05	XP_002283617	XP_002283617.1| UniGene infoGene info PREDICTED: hypothetical protein [Vitis vinifera]	5e-99	NM	-	-	-	-
unknown	Tag-6343	CATGGATTACCAGAGGGTTTACTACC	25.512	9.97996	0.00159214	0.391187	FG639604.1	FG639604.1| TT-28_J21 Burley21 trichome library Nicotiana tabacum cDNA, mRNA sequence	25/26	-	0.004	AJ966361.1	AJ966361.1| Nicotiana tabacum mRNA for hypothetical protein	4e-58	-	-	-	-	-
unknown	Tag-12432	CATGTTTCTAGTGTTGTTGAGTGGGT	12.9879	4.98998	0.0259492	0.384202	FG201123.1	FG201123.1| AGN_PNL231af1_c6.trimmed.seq AGN_PNL Nicotiana tabacum cDNA 5', mRNA sequence	26/26	-	2e-05	EEE82891.1	EEE82891.1| Gene info predicted protein [Populus trichocarpa]	3e-21	B9GKT0_POPTR	-	-	-	-
unknown	Tag-3193	CATGCAAGGTGTTGCTATGCTGCTTC	25.9758	9.97996	0.00122471	0.384202	EB442981.1	EB442981.1| KN6B.115L21F.060127T7 KN6B Nicotiana tabacum cDNA clone KN6B.115L21, mRNA sequence	26/26	-	2e-05	CAO62852.1	CAO62852.1| Gene info unnamed protein product [Vitis vinifera]	6e-110	A7QIZ7_VITVI	-	-	-	-
unknown	Tag-2136	CATGATAAGGAAAAGATGCAGTAAGT	11.1325	4.15832	0.0367411	0.373529	FG639437.1	FG639437.1| UniGene info TT-22_P20 Burley21 trichome library Nicotiana tabacum cDNA, mRNA sequence	25/26	PM	0.004	XP_002278585.1	XP_002278585.1| UniGene infoGene info PREDICTED: hypothetical protein [Vitis vinifera]	2e-18	NM	-	-	-	-
unknown	Tag-5675	CATGGACAAACTAGTCCTCAGTTCCA	19.4819	6.6533	0.00251555	0.341513	FG162611.1	FG162611.1| AGN_RNC016xl15f1.ab1 AGN_RNC Nicotiana tabacum cDNA 5', mRNA sequence	26/26	-	2e-05	AAK97210.1	AAK97210.1|AF299256_1 14-3-3 protein isoform g [Nicotiana tabacum]	1e-116	Q947K7_TOBAC	-	-	-	-
unknown	Tag-3392	CATGCACTCTTGCCCCTTCAGATCCA	8.81323	2.49499	0.0292612	0.283096	CK282214.1	CK282214.1| EST744936 Nicotiana benthamiana mixed tissue cDNA library, normalized, full-length Nicotiana benthamiana cDNA clone NBMA790 5' end, mRNA sequence	26/26	-	2e-05	NP_566181.1	P_566181.1| UniGene infoGene info NC domain-containing protein [Arabidopsis thaliana]	5e-87	Q9M872_ARATH	-	-	-	-
unknown	Tag-854	CATGAATCCAGATATACTGTTACCAA	3.71083	0	0.036576	0.269481	EB438591.1	EB438591.1| KN6B.101D04F.051230T7 KN6B Nicotiana tabacum cDNA clone KN6B.101D04, mRNA sequence	26/26	-	2e-05	XP_002525957.1	XP_002525957.1| ecotropic viral integration site, putative [Ricinus communis]	2e-124	B9SIY8_RICCO	-	-	-	-
unknown	Tag-3864	CATGCCAGCTAATCAGAATCATTCAC	10.2048	2.49499	0.0109484	0.244492	EB441392.1	EB441392.1| KN6B.109A23F.060106T7 KN6B Nicotiana tabacum cDNA clone KN6B.109A23, mRNA sequence	26/26	-	2e-05	CAO61372.1	CAO61372.1| unnamed protein product [Vitis vinifera]	1e-45	A7NTY9_VITVI	-	-	-	-
unknown	Tag-5026	CATGCTGTTGGGAACTTGCTAAAGCA	10.2048	2.49499	0.0109484	0.244492	EB430615.1	EB430615.1| KL5B.109P01F.060215T7 KL5B Nicotiana tabacum cDNA clone KL5B.109P01, mRNA sequence	26/26	-	2e-05	XP_002263922	XP_002263922.1| UniGene infoGene info PREDICTED: hypothetical protein [Vitis vinifera]	5e-91	A5BWD1_VITVI	-	-	-	-
unknown	Tag-9329	CATGTAGGAAGGAGGGTTCGTGCAGT	4.17469	0	0.0234479	0.239539	EB691603.1	EB691603.1| NecGex_172F08 Ornamental tobacco (LxS8) Stage 6 Floral nectary cDNA library Nicotiana langsdorffii x Nicotiana sanderae cDNA clone NecGEx_Clone 172F08 similar to unidentified cDNA clone, mRNA sequence	25/26	-	0.004	ABN06078.1	ABN06078.1| Nucleic acid-binding, OB-fold [Medicago truncatula]	9e-33	A2Q2E2_MEDTR	-		-	-
unknown	Tag-1223	CATGACCACCGTCCTGCTGTCTTAAT	4.17469	0	0.0234479	0.239539	BB995423.1	BB995423.1| BB995423 2-4 cm panicle of CC genome(CCP) Oryza officinalis cDNA clone CCP01B08 3', mRNA sequence.	26/26	-	2e-05	XP_002488947.1	XP_002488947.1| Gene info hypothetical protein SORBIDRAFT_1368s002010 [Sorghum bicolor]	1e-46	NM	-	-	-	-
unknown	Tag-3905	CATGCCATTTATGCTGCATTCTTCCT	6.95781	1.66333	0.0394914	0.239059	CV018108.1	CV018108.1| tbt_011294 Normalized Nicotiana tabacum cDNA library Nicotiana tabacum cDNA clone tbt_011294 5', mRNA sequence	26/26	-	2e-05	EEF29174.1	EEF29174.1| conserved hypothetical protein [Ricinus communis]	1e-21	B9T4N4_RICCO	-	-	-	-
unknown	Tag-2802	CATGATTGAAAGTGGGATTGACTTGG	6.95781	1.66333	0.0394914	0.239059	AM780660.1	AM780660.1| AM780660 seedling library, SL Nicotiana tabacum cDNA clone nt002197062, mRNA sequence	24/25	PM	0.017	NP_199470.1	NP_199470.1| pentatricopeptide (PPR) repeat-containing protein [Arabidopsis thaliana]	4e-54	PP420_ARATH	-	-	-	-
unknown	Tag-1146	CATGACACTTTAATGTCATATACTGG	4.63854	0	0.0150318	0.215585	BM413413.1	BM413413.1| EST587740 tomato breaker fruit Solanum lycopersicum cDNA clone cLEG63A20 5' end, mRNA sequence	25/26	-	0.004	CAO61594.1	CAO61594.1| unnamed protein product [Vitis vinifera]	4e-54	A7NUL1_VITVI	-	-	-	-
unknown	Tag-6067	CATGGAGTGCGCTATCTGTCCTGTGA	9.27708	1.66333	0.00674915	0.179294	BP530786.1	BP530786.1| BP530786 MAT005 Nicotiana tabacum cDNA clone BY23045, mRNA sequence	24/24	-	0.0003	EEE98444.1	EEE98444.1| predicted protein [Populus trichocarpa]	6e-23	B9I8I5_POPTR	-	-	-	-
unknown	Tag-2817	CATGATTGATATTGCATATAATGAGT	6.0301	0	0.00396035	0.165835	EB441354.1	EB441354.1| KN6B.108P07F.060106T7 KN6B Nicotiana tabacum cDNA clone KN6B.108P07, mRNA sequence	26/26	-	2e-05	CAO47646.1|	CAO47646.1| Gene info unnamed protein product [Vitis vinifera]	6e-22	A7P931_VITVI	-	-	-	-
unknown	Tag-3430	CATGCAGACATCAACGGAGATGGATA	6.49396	0	0.00253887	0.153989	FG642372.1	FG642372.1| TT-16_O07 K326 early senescent leaf library Nicotiana tabacum cDNA, mRNA sequence	26/26	-	2e-05	CAN77200.1	CAN77200.1| hypothetical protein [Vitis vinifera]	4e-21	A5BRF8_VITVI	-	-	-	-
unknown	Tag-12044	CATGTTGCTCAAAGACCCGTTTCTTA	6.0301	0.831663	0.023861	0.137919	EB427139.1	EB427139.1| KF8C.109C13F.051215T7 KF8 Nicotiana tabacum cDNA clone KF8C.109C13, mRNA sequence	24/24	-	0.0003	CAN81352.1	CAN81352.1| hypothetical protein [Vitis vinifera]	8e-17	A5BPZ1_VITVI	-	-	-	-
unknown	Tag-5786	CATGGACTATTGAAGAAGTGGCATTC	6.0301	0.831663	0.023861	0.137919	AM835480.1	AM835480.1| AM835480 seedling library, SL Nicotiana tabacum cDNA clone nt002013022, mRNA sequence	25/26	-	0.004	AK324199.1	AK324199.1| Solanum lycopersicum cDNA, clone: LEFL1073CD04, HTC in leaf	2e-58	-	-	-	-	-
unknown	Tag-1225	CATGACCACTGCCGAGCCAAGATTTT	7.42167	0	0.00104341	0.134741	FG639814.1	FG639814.1| TT-33_O09 Burley21 trichome library Nicotiana tabacum cDNA, mRNA sequence	26/26	-	2e-05	NP_568585.1	NP_568585.1| UniGene infoGene info unknown protein [Arabidopsis thaliana]	7e-15	Q94BP7_ARATH	-	-	-	-
unknown	Tag-3659	CATGCATCTTTTGTGTGGCTATTTCA	6.95781	0.831663	0.0109747	0.119529	AM787243.1	AM787243.1| AM787243 COL, cold overnight library Nicotiana tabacum cDNA clone nt006071056, mRNA sequence	26/26	-	2e-05	XP_002313386.1	XP_002313386.1| UniGene infoGene info predicted protein [Populus trichocarpa]	9e-49	B9HP57_POPTR	-	-	-	-
unknown	Tag-6353	CATGGATTAGTATATTGGTTTTATTA	7.88552	0.831663	0.00499048	0.105467	EH364282.1	EH364282.1| D02_j001_plate_150 j001 Nicotiana benthamiana cDNA 5' similar to At1g03730, mRNA sequence	26/26	-	2e-05	EEF44426.1	EEF44426.1| conserved hypothetical protein [Ricinus communis]	5e-37	B9RVY9_RICCO	-	-	-	-
unknown	Tag-7335	CATGGGATAGATATCAACTTCTGGTC	7.88552	0.831663	0.00499048	0.105467	BG351532.1	BG351532.1| 109F05 Mature tuber lambda ZAP Solanum tuberosum cDNA, mRNA sequence	26/26	-	2e-05	XP_002302693.1	XP_002302693.1| UniGene infoGene info predicted protein [Populus trichocarpa]	3e-37	B9GRU3_POPTR	-	-	-	-
unknown-no match	Tag-11166	CATGTGTCAAGCTGGAAAACTTGCCA	0.463854	32.4349	0	69.9247	NM	-	-	-	-	NM	No Match	-	-	-	-	-	-
unknown-no match	Tag-4898	CATGCTGCTGGGACTCTCGTATACAG	0	25.7816	1.15463e-14	25.7816	NM	-	-	-	-	NM	No Match	-	-	-	-	-	-
unknown-no match	Tag-895	CATGAATGACACTAATGAATTCGTCG	0.463854	9.14829	7.9482e-05	19.7223	NM	-	-	-	-	NM	No Match	-	-	-	-	-	-
unknown-no match	Tag-2452	CATGATGAATACGAGCAGCTTCGGGT	0.463854	8.31663	0.000205112	17.9294	NM	-	-	-	-	NM	No Match	-	-	-	-	-	-
unknown-no match	Tag-108	CATGAAAATTAGTGATACTCCTTGAT	0.463854	7.48497	0.000525961	16.1365	NM	-	-	-	-	NM	No Match	-	-	-	-	-	-
unknown-no match	Tag-10138	CATGTCCTATTGCACTCCTTGTGCTT	1.39156	20.7916	5.51988e-09	14.9412	CF409954.1	CF409954.1| CH3#063_G06MR Canine heart normalized cDNA Library in pBluescript Canis lupus familiaris cDNA clone CH3#063_G06 3', mRNA	24/25	-	0.017	NM	No Match	-	-	-	-	-	-
unknown-no match	Tag-11717	CATGTTCCCCTGTTTTCTCCCCCAGC	0.463854	5.82164	0.00337629	12.5506	NM	-	-	-	-	NM	No Match	-	-	-	-	-	-
unknown-no match	Tag-2978	CATGATTTTTTTTCCTTCTGCTGTAT	0.463854	5.82164	0.00337629	12.5506	NM	-	-	-	-	NM	No Match	-	-	-	-	-	-
unknown-no match	Tag-5358	CATGGAAAATTTTGCTAAATTCTAGT	6.95781	76.513	0	10.9967	NM	-	-	-	-	NM	No Match	-	-	-	-	-	-
unknown-no match	Tag-2482	CATGATGAGATTTATAAATTGGAAGG	0.463854	4.98998	0.00842266	10.7576	AM808603.1	AM808603.1| AM808603 seedling library, SL Nicotiana tabacum cDNA clone nt002178029, mRNA sequence	25/26	PM	0.004	NM	No Match	-	-	-	-	-	-
unknown-no match	Tag-4541	CATGCTATTATATTGCTTCTTTATTC	0.463854	4.98998	0.00842266	10.7576	NM	-	-	-	-	NM	No Match	-	-	-	-	-	-
unknown-no match	Tag-4135	CATGCCTGCTGTTGCTTGAAAACACT	0.463854	4.98998	0.00842266	10.7576	NM	-	-	-	-	NM	No Match	-	-	-	-	-	-
unknown-no match	Tag-12406	CATGTTTCATTTTTACTGTATAAAGG	0.927708	9.97996	0.000153367	10.7576	NM	-	-	-	-	NM	No Match	-	-	-	-	-	-
unknown-no match	Tag-6199	CATGGATCGGCAAACAAAGAGATTAT	13.4518	141.383	0	10.5103	NM	-	-	-	-	NM	No Match	-	-	-	-	-	-
unknown-no match	Tag-5761	CATGGACGAGTTTCTTATTTGTCACA	0.463854	4.15832	0.0207248	8.9647	CA521507.1	CA521507.1| KS11029A11 KS11 Capsicum annuum cDNA, mRNA sequence	25/26	-	0.004	NM	No Match	-	-	-	-	-	-
unknown-no match	Tag-8592	CATGGTTGTCTTGGGGAACCATTCGC	0.463854	4.15832	0.0207248	8.9647	NM	-	-	-	-	NM	No Match	-	-	-	-	-	-
unknown-no match	Tag-8476	CATGGTTCGAGTTGGCATTTTTTAAT	0.463854	4.15832	0.0207248	8.9647	NM	-	-	-	-	NM	No Match	-	-	-	-	-	-
unknown-no match	Tag-6722	CATGGCCTATGAGCTTTATAAAAATG	0.463854	4.15832	0.0207248	8.9647	NM	-	-	-	-	NM	No Match	-	-	-	-	-	-
unknown-no match	Tag-11280	CATGTGTTCTTTAAGTTGTGATTATG	0.463854	4.15832	0.0207248	8.9647	NM	-	-	-	-	NM	No Match	-	-	-	-	-	-
unknown-no match	Tag-10200	CATGTCGCAATTGCTGTTTCTAGACT	0.463854	4.15832	0.0207248	8.9647	NM	-	-	-	-	NM	No Match	-	-	-	-	-	-
unknown-no match	Tag-6876	CATGGCTATAGCTTCATTTGTTTATC	0.463854	4.15832	0.0207248	8.9647	NM	-	-	-	-	NM	No Match	-	-	-	-	-	-
unknown-no match	Tag-9748	CATGTATTGTCCGGCTGCTGCAATCT	0.463854	4.15832	0.0207248	8.9647	NM	-	-	-	-	NM	No Match	-	-	-	-	-	-
unknown-no match	Tag-3476	CATGCAGCGAACGCATTAGCTAAGTA	0.463854	4.15832	0.0207248	8.9647	NM	-	-	-	-	NM	No Match	-	-	-	-	-	-
unknown-no match	Tag-5482	CATGGAAGAAATGAGAATTTGTCTTT	0.927708	7.48497	0.0021302	8.06823	NM	-	-	-	-	NM	No Match	-	-	-	-	-	-
unknown-no match	Tag-136	CATGAAACATACAGACTAATATCTGC	0.463854	3.32665	0.0501031	7.17176	EB692892.1	EB692892.1| NecGex_019F10 Ornamental tobacco (LxS8) Stage 12 Floral nectary cDNA library Nicotiana langsdorffii x Nicotiana sanderae cDNA clone NecGEx_Clone 019F10 similar to unidentified cDNA clone, mRNA sequence	25/26	-	0.004	NM	No Match	-	-	-	-	-	-
unknown-no match	Tag-10135	CATGTCCTAGGTTGGTGACCTCCATT	0.463854	3.32665	0.0501031	7.17176	AM806427.1	AM806427.1| AM806427 DL, diurnal library Nicotiana tabacum cDNA clone nt005146080, mRNA sequence	25/26	-	0.004	NM	No Match	-	-	-	-	-	-
unknown-no match	Tag-7984	CATGGTATCAAAACATAAATTTATTT	0.927708	6.6533	0.00499551	7.17176	NM	-	-	-	-	NM	No Match	-	-	-	-	-	-
unknown-no match	Tag-9734	CATGTATTGCAGCATCAGCAATAAGA	0.463854	3.32665	0.0501031	7.17176	NM	-	-	-	-	NM	No Match	-	-	-	-	-	-
unknown-no match	Tag-9549	CATGTATCTTAGTAACGTTTAAGCTG	0.463854	3.32665	0.0501031	7.17176	NM	-	-	-	-	NM	No Match	-	-	-	-	-	-
unknown-no match	Tag-9409	CATGTATAATATCTGTATGACTGTGT	0.463854	3.32665	0.0501031	7.17176	NM	-	-	-	-	NM	No Match	-	-	-	-	-	-
unknown-no match	Tag-9366	CATGTAGTCCTGTTAATCTTGAGTTT	0.463854	3.32665	0.0501031	7.17176	NM	-	-	-	-	NM	No Match	-	-	-	-	-	-
unknown-no match	Tag-9069	CATGTACAAGAGAAGAAGGTGACTCT	0.463854	3.32665	0.0501031	7.17176	NM	-	-	-	-	NM	No Match	-	-	-	-	-	-
unknown-no match	Tag-9042	CATGTAATTTATTCATTTGTTCTTCC	0.463854	3.32665	0.0501031	7.17176	NM	-	-	-	-	NM	No Match	-	-	-	-	-	-
unknown-no match	Tag-8939	CATGTAAGTAATGAGCTCTAGGAATT	0.463854	3.32665	0.0501031	7.17176	NM	-	-	-	-	NM	No Match	-	-	-	-	-	-
unknown-no match	Tag-855	CATGAATCCAGCACCTTTGACGATAA	0.463854	3.32665	0.0501031	7.17176	NM	-	-	-	-	NM	No Match	-	-	-	-	-	-
unknown-no match	Tag-7408	CATGGGCAGATCAATGGGGATCCACA	0.463854	3.32665	0.0501031	7.17176	NM	-	-	-	-	NM	No Match	-	-	-	-	-	-
unknown-no match	Tag-7344	CATGGGATCATAAATCATACGTTTCA	0.463854	3.32665	0.0501031	7.17176	NM	-	-	-	-	NM	No Match	-	-	-	-	-	-
unknown-no match	Tag-3366	CATGCACTAATAATGCTACTTCAAGT	0.463854	3.32665	0.0501031	7.17176	NM	-	-	-	-	NM	No Match	-	-	-	-	-	-
unknown-no match	Tag-2631	CATGATGTAGACTGAGTGAGATTACT	0.463854	3.32665	0.0501031	7.17176	NM	-	-	-	-	NM	No Match	-	-	-	-	-	-
unknown-no match	Tag-2271	CATGATATGATTGCTGTAAGTTCTTC	0.463854	3.32665	0.0501031	7.17176	NM	-	-	-	-	NM	No Match	-	-	-	-	-	-
unknown-no match	Tag-12548	CATGTTTGGATAGACAAACTCCTACA	0.927708	6.6533	0.00499551	7.17176	NM	-	-	-	-	NM	No Match	-	-	-	-	-	-
unknown-no match	Tag-11894	CATGTTGAAAGTCCTGCTGATGTGTC	0.463854	3.32665	0.0501031	7.17176	NM	-	-	-	-	NM	No Match	-	-	-	-	-	-
unknown-no match	Tag-11254	CATGTGTTAGAAAACAGTGTATCATT	0.463854	3.32665	0.0501031	7.17176	NM	-	-	-	-	NM	No Match	-	-	-	-	-	-
unknown-no match	Tag-10785	CATGTGCCTATCGACGTCCCAAACAA	0.463854	3.32665	0.0501031	7.17176	NM	-	-	-	-	NM	No Match	-	-	-	-	-	-
unknown-no match	Tag-10331	CATGTCTGAACTTGTTATCGTCTGAT	0.463854	3.32665	0.0501031	7.17176	NM	-	-	-	-	NM	No Match	-	-	-	-	-	-
unknown-no match	Tag-10220	CATGTCGGCTTAAGAGTCCCGAGAGA	0.463854	3.32665	0.0501031	7.17176	NM	-	-	-	-	NM	No Match	-	-	-	-	-	-
unknown-no match	Tag-10053	CATGTCCAGGTTCCAGAAGCTGCTAT	0.463854	3.32665	0.0501031	7.17176	NM	-	-	-	-	NM	No Match	-	-	-	-	-	-
unknown-no match	Tag-2649	CATGATGTCTAGTGATTTTGTAAACT	5.56625	37.4248	3.39064e-11	6.72353	NM	-	-	-	-	NM	No Match	-	-	-	-	-	-
unknown-no match	Tag-12515	CATGTTTGATTGAGGGTTTCTTATCT	1.85542	12.4749	0.000142159	6.72353	NM	-	-	-	-	NM	No Match	-	-	-	-	-	-
unknown-no match	Tag-2233	CATGATATAAAACCGCTATGAAATTC	1.39156	9.14829	0.00124944	6.57412	NM	-	-	-	-	NM	No Match	-	-	-	-	-	-
unknown-no match	Tag-1401	CATGACTCGTCGTTAATGAGTCTCTA	13.9156	84.8296	0	6.096	NM	-	-	-	-	NM	No Match	-	-	-	-	-	-
unknown-no match	Tag-606	CATGAAGCAGTAATGAGAAAGTTTAT	1.39156	8.31663	0.00281558	5.97647	EB698782.1	gb|EB698782.1| NecGex_354A06 Ornamental tobacco (LxS8) post-fertilization Floral nectary cDNA library Nicotiana langsdorffii x Nicotiana sanderae cDNA clone NecGEx_Clone 354A06 similar to Ca BM064298, mRNA sequence.	26/26	-	2e-05	NM	No Match	-	-	-	-	-	-
unknown-no match	Tag-11799	CATGTTCTACTTTGGTTTAAGAAAGA	1.39156	8.31663	0.00281558	5.97647	NM	-	-	-	-	NM	No Match	-	-	-	-	-	-
unknown-no match	Tag-115	CATGAAAATTGGAATTTCTGGGTGTC	1.39156	8.31663	0.00281558	5.97647	NM	-	-	-	-	NM	No Match	-	-	-	-	-	-
unknown-no match	Tag-11704	CATGTTCCAAACTGATGCTCTCCCTC	1.85542	10.8116	0.000709876	5.82706	NM	-	-	-	-	NM	No Match	-	-	-	-	-	-
unknown-no match	Tag-1844	CATGAGGAAGGCTATGAAGGAGAAGA	0	5.82164	0.000550909	5.82164	FG634034.1	FG634034.1| UniGene info TT-09_P06 tobacco leaf library Nicotiana tabacum cDNA, mRNA sequence.	26/26	-	2e-05	NM	No Match	-	-	-	-	-	-
unknown-no match	Tag-12134	CATGTTGGTGACAATCCTGCTTTGTT	0	5.82164	0.000550909	5.82164	NM	-	-	-	-	NM	No Match	-	-	-	-	-	-
unknown-no match	Tag-3823	CATGCCACATTTTCTACTATTGCGGG	0	5.82164	0.000550909	5.82164	NM	-	-	-	-	NM	No Match	-	-	-	-	-	-
unknown-no match	Tag-4739	CATGCTCTGTGTATGGTAGGTCCGGT	0	5.82164	0.000550909	5.82164	NM	-	-	-	-	NM	No Match	-	-	-	-	-	-
unknown-no match	Tag-1928	CATGAGGGTTTTATGAAGCTTCTTTT	0	5.82164	0.000550909	5.82164	NM	-	-	-	-	NM	No Match	-	-	-	-	-	-
unknown-no match	Tag-11304	CATGTGTTTACAATGTGGACGATCTT	9.74094	54.0581	6.90559e-14	5.54958	NM	-	-	-	-	NM	No Match	-	-	-	-	-	-
unknown-no match	Tag-9817	CATGTCAACCACAGGAAAAGATAGAT	0.927708	4.98998	0.0260849	5.37882	BP534756.1	BP534756.1| UniGene info BP534756 MAT005 Nicotiana tabacum cDNA clone BY33342, mRNA sequence.	26/26	-	2e-05	NM	No Match	-	-	-	-	-	-
unknown-no match	Tag-6652	CATGGCCACTGGAGCAAATTACACTC	0.927708	4.98998	0.0260849	5.37882	NM	-	-	-	-	NM	No Match	-	-	-	-	-	-
unknown-no match	Tag-8333	CATGGTGTACAACGTATTTTATTTGA	0.927708	4.98998	0.0260849	5.37882	NM	-	-	-	-	NM	No Match	-	-	-	-	-	-
unknown-no match	Tag-8115	CATGGTCCTTAACATTGGACAATACT	0.927708	4.98998	0.0260849	5.37882	NM	-	-	-	-	NM	No Match	-	-	-	-	-	-
unknown-no match	Tag-11842	CATGTTCTGGCTGTAAGTTTGTATGT	1.39156	7.48497	0.00624395	5.37882	NM	-	-	-	-	NM	No Match	-	-	-	-	-	-
unknown-no match	Tag-3350	CATGCACCTCATCATCAGAAAATGGG	2.78312	14.9699	0.000102892	5.37882	NM	-	-	-	-	NM	No Match	-	-	-	-	-	-
unknown-no match	Tag-495	CATGAACTTGTCCAACATTACGATGA	1.85542	9.97996	0.00155559	5.37882	NM	-	-	-	-	NM	No Match	-	-	-	-	-	-
unknown-no match	Tag-1198	CATGACATTAGTAAAGGATTTGTTCT	0.927708	4.98998	0.0260849	5.37882	NM	-	-	-	-	NM	No Match	-	-	-	-	-	-
unknown-no match	Tag-8562	CATGGTTGGAAAGTAAAGACTCACGG	0	4.98998	0.00153488	4.98998	NM	-	-	-	-	NM	No Match	-	-	-	-	-	-
unknown-no match	Tag-4903	CATGCTGCTGGGCTGCTCGTCTTGCT	0	4.98998	0.00153488	4.98998	NM	-	-	-	-	NM	No Match	-	-	-	-	-	-
unknown-no match	Tag-12186	CATGTTGTAGTGTTCATTGGGATTGT	1.39156	6.6533	0.0135914	4.78118	NM	-	-	-	-	NM	No Match	-	-	-	-	-	-
unknown-no match	Tag-12018	CATGTTGCATTAAAAGTTTGAAATCA	1.39156	6.6533	0.0135914	4.78118	NM	-	-	-	-	NM	No Match	-	-	-	-	-	-
unknown-no match	Tag-2979	CATGATTTTTTTTTCCTTCTGCTGTA	2.78312	12.4749	0.000968499	4.48235	DV444658.1	DV444658.1| CV01013B1H11.f1 CV01-normalized library Manihot esculenta cDNA clone CV01013B1H11.f1, mRNA sequence	21/21	-	0.017	NM	No Match	-	-	-	-	-	-
unknown-no match	Tag-11184	CATGTGTCGTCAAATCTACTAAGAGG	1.85542	8.31663	0.00712245	4.48235	NM	-	-	-	-	NM	No Match	-	-	-	-	-	-
unknown-no match	Tag-3288	CATGCAATTGCTCCAAAAGTTGATTC	2.31927	9.97996	0.00375446	4.30306	NM	-	-	-	-	NM	No Match	-	-	-	-	-	-
unknown-no match	Tag-4920	CATGCTGCTGTGTATGGTAGGTCCGG	6.49396	27.4449	1.81199e-06	4.22622	NM	-	-	-	-	NM	No Match	-	-	-	-	-	-
unknown-no match	Tag-5524	CATGGAAGCGCGTTCGCATAAATGGG	1.39156	5.82164	0.0289445	4.18353	NM	-	-	-	-	NM	No Match	-	-	-	-	-	-
unknown-no match	Tag-10031	CATGTCCAATCCTTGCCCGCCTTTCT	1.39156	5.82164	0.0289445	4.18353	NM	-	-	-	-	NM	No Match	-	-	-	-	-	-
unknown-no match	Tag-2785	CATGATTCTGATCCAGAGTATGTTCC	0	4.15832	0.00427629	4.15832	BP529129.1	BP529129.1| UniGene info BP529129 MAT001 Nicotiana tabacum cDNA clone BY14015, mRNA sequence	26/26	-	2e-05	NM	No Match	-	-	-	-	-	-
unknown-no match	Tag-6678	CATGGCCATTGATGCAAAGTTGGTTA	0	4.15832	0.00427629	4.15832	NM	-	-	-	-	NM	No Match	-	-	-	-	-	-
unknown-no match	Tag-9407	CATGTATAATAGAACATATTGTTTCT	0	4.15832	0.00427629	4.15832	NM	-	-	-	-	NM	No Match	-	-	-	-	-	-
unknown-no match	Tag-5683	CATGGACAACTGCGATGGAAAGAATC	0	4.15832	0.00427629	4.15832	NM	-	-	-	-	NM	No Match	-	-	-	-	-	-
unknown-no match	Tag-1864	CATGAGGAGGAAATTGCCGGTTTAAA	0	4.15832	0.00427629	4.15832	NM	-	-	-	-	NM	No Match	-	-	-	-	-	-
unknown-no match	Tag-2435	CATGATGAACAAATATCACGATTATG	0	4.15832	0.00427629	4.15832	NM	-	-	-	-	NM	No Match	-	-	-	-	-	-
unknown-no match	Tag-5307	CATGCTTTTGCTAGTTTGTTCTCTCA	0	4.15832	0.00427629	4.15832	NM	-	-	-	-	NM	No Match	-	-	-	-	-	-
unknown-no match	Tag-10854	CATGTGCTGCACTAAAGAATCCTGCT	0	4.15832	0.00427629	4.15832	NM	-	-	-	-	NM	No Match	-	-	-	-	-	-
unknown-no match	Tag-531	CATGAAGAAGTGACTAAATTTCGATT	0	4.15832	0.00427629	4.15832	NM	-	-	-	-	NM	No Match	-	-	-	-	-	-
unknown-no match	Tag-5017	CATGCTGTGTGTATGGTAGGTCCGGT	0	4.15832	0.00427629	4.15832	NM	-	-	-	-	NM	No Match	-	-	-	-	-	-
unknown-no match	Tag-2776	CATGATTCGATCCCGACATATTTAGT	0	4.15832	0.00427629	4.15832	NM	-	-	-	-	NM	No Match	-	-	-	-	-	-
unknown-no match	Tag-2268	CATGATATGATATGTATGTTGAAGGA	0	4.15832	0.00427629	4.15832	NM	-	-	-	-	NM	No Match	-	-	-	-	-	-
unknown-no match	Tag-6844	CATGGCTAATTGGAATTCCTGGTATA	2.31927	9.14829	0.00768181	3.94447	NM	-	-	-	-	NM	No Match	-	-	-	-	-	-
unknown-no match	Tag-6673	CATGGCCATCTGTGTTGCATCTCATC	2.31927	8.31663	0.0154055	3.58588	NM	-	-	-	-	NM	No Match	-	-	-	-	-	-
unknown-no match	Tag-8834	CATGTAACAAATACAGCACGGATTCT	2.78312	9.97996	0.00798336	3.58588	NM	-	-	-	-	NM	No Match	-	-	-	-	-	-
unknown-no match	Tag-1573	CATGAGAATATTGCGACTAAATTTGG	2.78312	9.97996	0.00798336	3.58588	NM	-	-	-	-	NM	No Match	-	-	-	-	-	-
unknown-no match	Tag-5283	CATGCTTTGTAAAACTTAGCAACAAA	42.6746	148.036	0	3.46895	EH617029.1	EH617029.1| UniGene info CHO_SL005xi18f1.ab1 CHO_SL Nicotiana tabacum cDNA, mRNA sequence	26/26	-	2e-05	NM	No Match	-	-	-	-	-	-
unknown-no match	Tag-5284	CATGCTTTGTAAACTTAGCAACAAAA	0	3.32665	0.0119141	3.32665	EH617029.1	EH617029.1| UniGene info CHO_SL005xi18f1.ab1 CHO_SL Nicotiana tabacum cDNA, mRNA sequence.	26/27	-	0.26	NM	No Match	-	-	-	-	-	-
unknown-no match	Tag-10109	CATGTCCGATTTTGGAATTTTCCGGT	0	3.32665	0.0119141	3.32665	NM	-	-	-	-	NM	No Match	-	-	-	-	-	-
unknown-no match	Tag-8293	CATGGTGGCTCTTATTATGGTTTGGT	0	3.32665	0.0119141	3.32665	NM	-	-	-	-	NM	No Match	-	-	-	-	-	-
unknown-no match	Tag-12771	CATGTTTTTTGGGAATGATGGTGGTT	0	3.32665	0.0119141	3.32665	NM	-	-	-	-	NM	No Match	-	-	-	-	-	-
unknown-no match	Tag-636	CATGAAGGACTATTTCTATCAAGGGC	0	3.32665	0.0119141	3.32665	NM	-	-	-	-	NM	No Match	-	-	-	-	-	-
unknown-no match	Tag-12623	CATGTTTTACCTCAATTCAAAGCCAA	0	3.32665	0.0119141	3.32665	NM	-	-	-	-	NM	No Match	-	-	-	-	-	-
unknown-no match	Tag-2943	CATGATTTTATTTTAAAAAGAAATAT	0	3.32665	0.0119141	3.32665	NM	-	-	-	-	NM	No Match	-	-	-	-	-	-
unknown-no match	Tag-12271	CATGTTTAAGCTTGTTTTGTTTTTGT	0	3.32665	0.0119141	3.32665	NM	-	-	-	-	NM	No Match	-	-	-	-	-	-
unknown-no match	Tag-11096	CATGTGTAATAAAGTTTCTCTAACCT	0	3.32665	0.0119141	3.32665	NM	-	-	-	-	NM	No Match	-	-	-	-	-	-
unknown-no match	Tag-2770	CATGATTCCAAGAATATTGGTTGATC	0	3.32665	0.0119141	3.32665	NM	-	-	-	-	NM	No Match	-	-	-	-	-	-
unknown-no match	Tag-10201	CATGTCGCACTAGGCTTGCCTAGTAG	0	3.32665	0.0119141	3.32665	NM	-	-	-	-	NM	No Match	-	-	-	-	-	-
unknown-no match	Tag-2176	CATGATACAGGTTACTATCCGGTAAA	0	3.32665	0.0119141	3.32665	NM	-	-	-	-	NM	No Match	-	-	-	-	-	-
unknown-no match	Tag-10210	CATGTCGCTCGACACAAGACACACCC	0	3.32665	0.0119141	3.32665	NM	-	-	-	-	NM	No Match	-	-	-	-	-	-
unknown-no match	Tag-4566	CATGCTCAAAGCCCGAGAAGCAAAAG	2.78312	9.14829	0.0155365	3.28706	NM	-	-	-	-	NM	No Match	-	-	-	-	-	-
unknown-no match	Tag-5374	CATGGAAACTGGTGTGAAATGTGATC	51.9517	168.828	0	3.24971	NM	-	-	-	-	NM	No Match	-	-	-	-	-	-
unknown-no match	Tag-11099	CATGTGTAATATGTATAAAAGGTCTT	2.31927	7.48497	0.0301998	3.22729	EG649850.1	EG649850.1| UniGene info D107-AH1 Ethylene Induced Tobacco Leaf cDNA Library Nicotiana tabacum cDNA, mRNA sequence	26/26	-	2e-05	NM	No Match	-	-	-	-	-	-
unknown-no match	Tag-1953	CATGAGGTGGCTAATTACATACAGAG	2.78312	8.31663	0.0295657	2.98823	NM	-	-	-	-	NM	No Match	-	-	-	-	-	-
unknown-no match	Tag-8435	CATGGTTCAGAATGGGCAGCAGTTAT	7.42167	21.6232	0.000602296	2.91353	NM	-	-	-	-	NM	No Match	-	-	-	-	-	-
unknown-no match	Tag-9124	CATGTACATTTTATTTTTAACAAATT	8.81323	24.9499	0.0003078	2.83096	NM	-	-	-	-	NM	No Match	-	-	-	-	-	-
unknown-no match	Tag-513	CATGAAGAAATCCACCTTATCAAAGG	4.17469	11.6433	0.0143523	2.78902	NM	-	-	-	-	NM	No Match	-	-	-	-	-	-
unknown-no match	Tag-3906	CATGCCATTTCAGCCTTCTGGGTCAT	5.56625	14.1383	0.0122187	2.54	NM	-	-	-	-	NM	No Match	-	-	-	-	-	-
unknown-no match	Tag-2961	CATGATTTTGGATGTATTAATTAATA	0	2.49499	0.0331937	2.49499	FG645448.1	FG645448.1| UniGene info TT-36_F02 K326 late senescent leaf library Nicotiana tabacum cDNA, mRNA sequence	26/26	-	2e-05	NM	No Match	-	-	-	-	-	-
unknown-no match	Tag-5595	CATGGAATCACAAAAGTGTTTTCTGC	0	2.49499	0.0331937	2.49499	FG623518.1	FG623518.1| TOBESTR026H10 TOBEST cDNA library 1 Nicotiana tabacum cDNA 5', mRNA sequence	26/26	-	2e-05	NM	No Match	-	-	-	-	-	-
unknown-no match	Tag-11133	CATGTGTACTGCTGAATAAAAGATAA	0	2.49499	0.0331937	2.49499	EB695652.1	EB695652.1| NecGex_070D01 Ornamental tobacco (LxS8) Stage 12 Floral nectary cDNA library Nicotiana langsdorffii x Nicotiana sanderae cDNA clone NecGEx_Clone 070D01 similar to GP|21537135|gb|AAM61476.1 unknown {Arabidopsis thaliana}, mRNA sequence	26/26	-	2e-05	NM	No Match	-	-	-	-	-	-
unknown-no match	Tag-4580	CATGCTCAATTGAAGTTCTATCTTCC	0	2.49499	0.0331937	2.49499	EB445380.1	EB445380.1| KR2B.108A06F.051229T7 KR2B Nicotiana tabacum cDNA clone KR2B.108A06, mRNA sequence ,	24/25	-	0.017	NM	No Match	-	-	-	-	-	-
unknown-no match	Tag-12158	CATGTTGTAACAATTCTGTGTATCTG	0	2.49499	0.0331937	2.49499	CV017825.1	CV017825.1| tbt_006146 Normalized Nicotiana tabacum cDNA library Nicotiana tabacum cDNA clone tbt_006146 5', mRNA sequence	26/26	-	2e-05	NM	No Match	-	-	-	-	-	-
unknown-no match	Tag-1769	CATGAGCGATAGCGAAGCCAAGCCGC	0	2.49499	0.0331937	2.49499	BI204977.1	BI204977.1| EST523017 cTOS Solanum lycopersicum cDNA clone cTOS6J19 5' end, mRNA sequence	26/26	-	2e-05	NM	No Match	-	-	-	-	-	-
unknown-no match	Tag-7929	CATGGTACCTGCTGGTGAGAGCGAGC	0	2.49499	0.0331937	2.49499	AM844975.1	AM844975.1| UniGene info AM844975 DL, diurnal library Nicotiana tabacum cDNA clone nt005067037, mRNA sequence.	26/26	PM	2e-05	NM	No Match	-	-	-	-	-	-
unknown-no match	Tag-12317	CATGTTTAGCAGGTGTATCTTTATGG	0	2.49499	0.0331937	2.49499	AM827390.1	AM827390.1| AM827390 seedling library, SL Nicotiana tabacum cDNA clone nt002173057, mRNA sequence	26/26	PM	2e-05	NM	No Match	-	-	-	-	-	-
unknown-no match	Tag-3661	CATGCATGAACTGATATATCTTTTTG	0	2.49499	0.0331937	2.49499	AM793129.1	AM793129.1| AM793129 seedling library, SL Nicotiana tabacum cDNA clone nt002306051, mRNA sequence.	26/26	-	2e-05	NM	No Match	-	-	-	-	-	-
unknown-no match	Tag-312	CATGAAATGTAATGTTTGTAACTTGT	0	2.49499	0.0331937	2.49499	NM	-	-	-	-	NM	No Match	-	-	-	-	-	-
unknown-no match	Tag-9779	CATGTATTTTACCAATGATATTAAAT	0	2.49499	0.0331937	2.49499	NM	-	-	-	-	NM	No Match	-	-	-	-	-	-
unknown-no match	Tag-6198	CATGGATCGGCAAAACAAAGAGATTA	0	2.49499	0.0331937	2.49499	NM	-	-	-	-	NM	No Match	-	-	-	-	-	-
unknown-no match	Tag-221	CATGAAAGGACTTATCAAAACTCATA	0	2.49499	0.0331937	2.49499	NM	-	-	-	-	NM	No Match	-	-	-	-	-	-
unknown-no match	Tag-8057	CATGGTCAATATATTCAAGGGGATTT	0	2.49499	0.0331937	2.49499	NM	-	-	-	-	NM	No Match	-	-	-	-	-	-
unknown-no match	Tag-9705	CATGTATTCAGTAATTCTGCTGGAGA	0	2.49499	0.0331937	2.49499	NM	-	-	-	-	NM	No Match	-	-	-	-	-	-
unknown-no match	Tag-8504	CATGGTTCTGTCCATAGCCGAGGCTC	0	2.49499	0.0331937	2.49499	NM	-	-	-	-	NM	No Match	-	-	-	-	-	-
unknown-no match	Tag-6682	CATGGCCCCCAGCTTGAACCTGAAAG	0	2.49499	0.0331937	2.49499	NM	-	-	-	-	NM	No Match	-	-	-	-	-	-
unknown-no match	Tag-4059	CATGCCTAAACCGGCTAGAGTTACAG	0	2.49499	0.0331937	2.49499	NM	-	-	-	-	NM	No Match	-	-	-	-	-	-
unknown-no match	Tag-9241	CATGTACTTTTGGTCCTGATGTAGTT	0	2.49499	0.0331937	2.49499	NM	-	-	-	-	NM	No Match	-	-	-	-	-	-
unknown-no match	Tag-2277	CATGATATGTATATCTAGCTTTCTTT	0	2.49499	0.0331937	2.49499	NM	-	-	-	-	NM	No Match	-	-	-	-	-	-
unknown-no match	Tag-7565	CATGGGGGAGAATTAAATTGAATGAA	0	2.49499	0.0331937	2.49499	NM	-	-	-	-	NM	No Match	-	-	-	-	-	-
unknown-no match	Tag-11560	CATGTTATCAGTTAACTAATAAAGCG	0	2.49499	0.0331937	2.49499	NM	-	-	-	-	NM	No Match	-	-	-	-	-	-
unknown-no match	Tag-11586	CATGTTATGATGACTTGGATTTCCTT	0	2.49499	0.0331937	2.49499	NM	-	-	-	-	NM	No Match	-	-	-	-	-	-
unknown-no match	Tag-11303	CATGTGTTTAATTTAATAGTTTCTAG	0	2.49499	0.0331937	2.49499	NM	-	-	-	-	NM	No Match	-	-	-	-	-	-
unknown-no match	Tag-10432	CATGTCTTGAAGAGAAGACTGAGATG	0	2.49499	0.0331937	2.49499	NM	-	-	-	-	NM	No Match	-	-	-	-	-	-
unknown-no match	Tag-9060	CATGTACAAAATACAGCACGGATTCT	0	2.49499	0.0331937	2.49499	NM	-	-	-	-	NM	No Match	-	-	-	-	-	-
unknown-no match	Tag-3191	CATGCAAGGGCAGAAAAAAAGTCCAA	0	2.49499	0.0331937	2.49499	NM	-	-	-	-	NM	No Match	-	-	-	-	-	-
unknown-no match	Tag-11608	CATGTTATGTGTTGTAGATAAAATAC	0	2.49499	0.0331937	2.49499	NM	-	-	-	-	NM	No Match	-	-	-	-	-	-
unknown-no match	Tag-8310	CATGGTGGGTTGAGAAGAACAGGAGT	0	2.49499	0.0331937	2.49499	NM	-	-	-	-	NM	No Match	-	-	-	-	-	-
unknown-no match	Tag-6204	CATGGATCTACGCGTCAAAAAATGCT	0	2.49499	0.0331937	2.49499	NM	-	-	-	-	NM	No Match	-	-	-	-	-	-
unknown-no match	Tag-4661	CATGCTCGTCTTGCTATGGTTCTGTA	0	2.49499	0.0331937	2.49499	NM	-	-	-	-	NM	No Match	-	-	-	-	-	-
unknown-no match	Tag-8699	CATGTAAAAAAGATGAATCCACTTGA	0	2.49499	0.0331937	2.49499	NM	-	-	-	-	NM	No Match	-	-	-	-	-	-
unknown-no match	Tag-464	CATGAACTATTGAGCTTTTCATCAGC	0	2.49499	0.0331937	2.49499	NM	-	-	-	-	NM	No Match	-	-	-	-	-	-
unknown-no match	Tag-3752	CATGCATTTATTTATCTCTATTTATT	0	2.49499	0.0331937	2.49499	NM	-	-	-	-	NM	No Match	-	-	-	-	-	-
unknown-no match	Tag-3379	CATGCACTCTCTAACTCAGCAAGCTA	0	2.49499	0.0331937	2.49499	NM	-	-	-	-	NM	No Match	-	-	-	-	-	-
unknown-no match	Tag-2227	CATGATAGTACTATTTTCTGCTGTTT	0	2.49499	0.0331937	2.49499	NM	-	-	-	-	NM	No Match	-	-	-	-	-	-
unknown-no match	Tag-166	CATGAAACTCTACTCCTCATCATCCT	0	2.49499	0.0331937	2.49499	NM	-	-	-	-	NM	No Match	-	-	-	-	-	-
unknown-no match	Tag-9125	CATGTACATTTTTATTTTTTAACAAA	0	2.49499	0.0331937	2.49499	NM	-	-	-	-	NM	No Match	-	-	-	-	-	-
unknown-no match	Tag-8043	CATGGTCAAGGTTGTCGCTTAGGTAT	0	2.49499	0.0331937	2.49499	NM	-	-	-	-	NM	No Match	-	-	-	-	-	-
unknown-no match	Tag-2976	CATGATTTTTTTTCCTTCTGCTGTAA	0	2.49499	0.0331937	2.49499	NM	-	-	-	-	NM	No Match	-	-	-	-	-	-
unknown-no match	Tag-2718	CATGATTAGATTTGTTTGCATTTGAT	0	2.49499	0.0331937	2.49499	NM	-	-	-	-	NM	No Match	-	-	-	-	-	-
unknown-no match	Tag-248	CATGAAAGTTTGATGACAAGCTTGTA	0	2.49499	0.0331937	2.49499	NM	-	-	-	-	NM	No Match	-	-	-	-	-	-
unknown-no match	Tag-1443	CATGACTGGATTTCCTGTGCTCAAGC	0	2.49499	0.0331937	2.49499	NM	-	-	-	-	NM	No Match	-	-	-	-	-	-
unknown-no match	Tag-11168	CATGTGTCAATAACAATTCCTGCTTG	0	2.49499	0.0331937	2.49499	NM	-	-	-	-	NM	No Match	-	-	-	-	-	-
unknown-no match	Tag-1068	CATGACAAAAAGAAAAGTAAGAGTAT	0	2.49499	0.0331937	2.49499	NM	-	-	-	-	NM	No Match	-	-	-	-	-	-
unknown-no match	Tag-6449	CATGGCAACACGCCAACAAGGTATGC	0	2.49499	0.0331937	2.49499	NM	-	-	-	-	NM	No Match	-	-	-	-	-	-
unknown-no match	Tag-12031	CATGTTGCCTGATGTCGAGGCAAGGT	0	2.49499	0.0331937	2.49499	NM	-	-	-	-	NM	No Match	-	-	-	-	-	-
unknown-no match	Tag-10832	CATGTGCTATATTTGTATCATTGTAT	0	2.49499	0.0331937	2.49499	NM	-	-	-	-	NM	No Match	-	-	-	-	-	-
unknown-no match	Tag-9890	CATGTCACCAAGATCAAACTAGTGCT	0	2.49499	0.0331937	2.49499	NM	-	-	-	-	NM	No Match	-	-	-	-	-	-
unknown-no match	Tag-7131	CATGGCTTGTAAAAGGGAAATGATAA	0	2.49499	0.0331937	2.49499	NM	-	-	-	-	NM	No Match	-	-	-	-	-	-
unknown-no match	Tag-4906	CATGCTGCTGGGCTGGGATAACATTA	0	2.49499	0.0331937	2.49499	NM	-	-	-	-	NM	No Match	-	-	-	-	-	-
unknown-no match	Tag-11679	CATGTTCACGTTCACATCATCCCGCG	0	2.49499	0.0331937	2.49499	NM	-	-	-	-	NM	No Match	-	-	-	-	-	-
unknown-no match	Tag-10799	CATGTGCCTCCTGAATCTCACTGTGG	0	2.49499	0.0331937	2.49499	NM	-	-	-	-	NM	No Match	-	-	-	-	-	-
unknown-no match	Tag-9728	CATGTATTGATGCCAGATCGCTCCCG	0	2.49499	0.0331937	2.49499	NM	-	-	-	-	NM	No Match	-	-	-	-	-	-
unknown-no match	Tag-9676	CATGTATTAATGTTTAAGAAAGTCTG	0	2.49499	0.0331937	2.49499	NM	-	-	-	-	NM	No Match	-	-	-	-	-	-
unknown-no match	Tag-9087	CATGTACAGAAAAATGATCAATGTTC	0	2.49499	0.0331937	2.49499	NM	-	-	-	-	NM	No Match	-	-	-	-	-	-
unknown-no match	Tag-7010	CATGGCTGATATGAAGCAATCGACGA	0	2.49499	0.0331937	2.49499	NM	-	-	-	-	NM	No Match	-	-	-	-	-	-
unknown-no match	Tag-643	CATGAAGGCAAGAAAGAACGGTCACC	0	2.49499	0.0331937	2.49499	NM	-	-	-	-	NM	No Match	-	-	-	-	-	-
unknown-no match	Tag-5736	CATGGACCAGTCGGTTTTGGTGATTT	0	2.49499	0.0331937	2.49499	NM	-	-	-	-	NM	No Match	-	-	-	-	-	-
unknown-no match	Tag-4929	CATGCTGCTTGTATGGTAGGTCCGGT	0	2.49499	0.0331937	2.49499	NM	-	-	-	-	NM	No Match	-	-	-	-	-	-
unknown-no match	Tag-4782	CATGCTGACAGTTACTTACGAAGGCG	0	2.49499	0.0331937	2.49499	NM	-	-	-	-	NM	No Match	-	-	-	-	-	-
unknown-no match	Tag-3756	CATGCATTTCGACTATTTTATCTGTC	0	2.49499	0.0331937	2.49499	NM	-	-	-	-	NM	No Match	-	-	-	-	-	-
unknown-no match	Tag-12404	CATGTTTCATTTTACTGTATAAAGGT	0	2.49499	0.0331937	2.49499	NM	-	-	-	-	NM	No Match	-	-	-	-	-	-
unknown-no match	Tag-11715	CATGTTCCCAGTAACTCTTTCTACCA	0	2.49499	0.0331937	2.49499	NM	-	-	-	-	NM	No Match	-	-	-	-	-	-
unknown-no match	Tag-10816	CATGTGCGGATGTCAGTTATCCACGT	0	2.49499	0.0331937	2.49499	NM	-	-	-	-	NM	No Match	-	-	-	-	-	-
unknown-no match	Tag-1400	CATGACTCGCATACAGTCGGTTAAGG	3.71083	9.14829	0.0481992	2.46529	NM	-	-	-	-	NM	No Match	-	-	-	-	-	-
unknown-no match	Tag-11172	CATGTGTCACTTGGAAATTTGCTAAC	3.71083	9.14829	0.0481992	2.46529	NM	-	-	-	-	NM	No Match	-	-	-	-	-	-
unknown-no match	Tag-7799	CATGGGTTCAAGCTACAACAACAACA	11.5964	4.15832	0.0276715	0.358588	NM	-	-	-	-	NM	No Match	-	-	-	-	-	-
unknown-no match	Tag-12761	CATGTTTTTGTTAATGTAAAAAGGAA	11.5964	4.15832	0.0276715	0.358588	NM	-	-	-	-	NM	No Match	-	-	-	-	-	-
unknown-no match	Tag-6120	CATGGATACAATAAACCCAATCCATC	9.74094	3.32665	0.0389807	0.341513	NM	-	-	-	-	NM	No Match	-	-	-	-	-	-
unknown-no match	Tag-1549	CATGAGAAGATGTGCTCGCTTATGGT	10.2048	3.32665	0.0289191	0.325989	NM	-	-	-	-	NM	No Match	-	-	-	-	-	-
unknown-no match	Tag-3717	CATGCATTCTTAAGGAAGGTTTCCTT	10.2048	3.32665	0.0289191	0.325989	NM	-	-	-	-	NM	No Match	-	-	-	-	-	-
unknown-no match	Tag-2193	CATGATACCTGTGAACTGATTGAGAC	12.9879	4.15832	0.0114924	0.320168	NM	-	-	-	-	NM	No Match	-	-	-	-	-	-
unknown-no match	Tag-3051	CATGCAAATCTCAAAATAACTCTAGA	28.759	9.14829	0.000103242	0.318102	NM	-	-	-	-	NM	No Match	-	-	-	-	-	-
unknown-no match	Tag-4806	CATGCTGATGGTCTTTCATCTGCTGG	10.6686	3.32665	0.0213472	0.311816	BP531705.1	BP531705.1| BP531705 MAT005 Nicotiana tabacum cDNA clone BY25234, mRNA sequence	26/26	-	2e-05	NM	No Match	-	-	-	-	-	-
unknown-no match	Tag-2504	CATGATGATGAAAAGGATTTGCAGTG	10.6686	3.32665	0.0213472	0.311816	NM	-	-	-	-	NM	No Match	-	-	-	-	-	-
unknown-no match	Tag-10660	CATGTGATACTGTGGAAGGTAATACA	10.6686	3.32665	0.0213472	0.311816	NM	-	-	-	-	NM	No Match	-	-	-	-	-	-
unknown-no match	Tag-4297	CATGCGGCAGTATGCGGCGGCGGAAG	12.0602	3.32665	0.00835735	0.275837	NM	-	-	-	-	NM	No Match	-	-	-	-	-	-
unknown-no match	Tag-8191	CATGGTGAAGTTACTTTAAAGGTCTA	3.71083	0	0.036576	0.269481	EH370550.1|	EH370550.1| F03_j001_plate_23 j001 Nicotiana benthamiana cDNA 5' similar to Hypothetical protein, mRNA sequence	24/24	-	0.0003	NM	No Match	-	-	-	-	-	-
unknown-no match	Tag-2371	CATGATCGACTTTGGAAATAAACCTT	3.71083	0	0.036576	0.269481	NM	-	-	-	-	NM	No Match	-	-	-	-	-	-
unknown-no match	Tag-5367	CATGGAAACCAGTACGTAAATACATC	3.71083	0	0.036576	0.269481	NM	-	-	-	-	NM	No Match	-	-	-	-	-	-
unknown-no match	Tag-6389	CATGGATTGGAGATAGTTTTAGATGT	3.71083	0	0.036576	0.269481	NM	-	-	-	-	NM	No Match	-	-	-	-	-	-
unknown-no match	Tag-879	CATGAATCTTGTTTTTGAGTAGTTGT	9.27708	2.49499	0.021181	0.268941	NM	-	-	-	-	NM	No Match	-	-	-	-	-	-
unknown-no match	Tag-5332	CATGGAAAAATTGCACTTCCTAGTAA	9.74094	2.49499	0.015261	0.256134	NM	-	-	-	-	NM	No Match	-	-	-	-	-	-
unknown-no match	Tag-5102	CATGCTTCAACTGTTGTCTGCTGCGT	4.17469	0	0.0234479	0.239539	NM	-	-	-	-	NM	No Match	-	-	-	-	-	-
unknown-no match	Tag-9875	CATGTCAATCTAATTATACTAATATT	4.17469	0	0.0234479	0.239539	NM	-	-	-	-	NM	No Match	-	-	-	-	-	-
unknown-no match	Tag-12128	CATGTTGGTACATCTCTCAGGCTCAG	4.17469	0	0.0234479	0.239539	NM	-	-	-	-	NM	No Match	-	-	-	-	-	-
unknown-no match	Tag-11997	CATGTTGATTGGATAAGCTTTATAGT	10.6686	2.49499	0.00782302	0.233862	EB444439.1	EB444439.1| KR2B.103M12F.051227T7 KR2B Nicotiana tabacum cDNA clone KR2B.103M12, mRNA sequence	26/26	-	2e-05	NM	No Match	-	-	-	-	-	-
unknown-no match	Tag-1986	CATGAGTAGTTCAGTTAAAAAGTAAA	7.42167	1.66333	0.0279765	0.224118	NM	-	-	-	-	NM	No Match	-	-	-	-	-	-
unknown-no match	Tag-10662	CATGTGATAGTAGGCAGCAGAAAGCT	4.63854	0	0.0150318	0.215585	NM	-	-	-	-	NM	No Match	-	-	-	-	-	-
unknown-no match	Tag-3022	CATGCAAAGATGCAAGAATTAATTCT	4.63854	0	0.0150318	0.215585	NM	-	-	-	-	NM	No Match	-	-	-	-	-	-
unknown-no match	Tag-12598	CATGTTTGTGTTGACAAATATTATAA	7.88552	1.66333	0.0197262	0.210934	NM	-	-	-	-	NM	No Match	-	-	-	-	-	-
unknown-no match	Tag-12229	CATGTTGTGTGACTTTCCTCTGTTCA	7.88552	1.66333	0.0197262	0.210934	NM	-	-	-	-	NM	No Match	-	-	-	-	-	-
unknown-no match	Tag-10258	CATGTCTACATCAGAGGACAATGCTT	12.0602	2.49499	0.00279338	0.206878	NM	-	-	-	-	NM	No Match	-	-	-	-	-	-
unknown-no match	Tag-11463	CATGTTACTATAAATTGCTGATTTTC	5.1024	0	0.00963649	0.195986	NM	-	-	-	-	NM	No Match	-	-	-	-	-	-
unknown-no match	Tag-1094	CATGACAAGTATGGAGCTTCATTTTT	8.81323	1.66333	0.00968551	0.188731	NM	-	-	-	-	NM	No Match	-	-	-	-	-	-
unknown-no match	Tag-4918	CATGCTGCTGTGTAGTAGCGTGCCGT	48.7047	9.14829	9.17626e-11	0.187832	NM	-	-	-	-	NM	No Match	-	-	-	-	-	-
unknown-no match	Tag-8286	CATGGTGGCAGGACAATGATCACTTT	9.27708	1.66333	0.00674915	0.179294	NM	-	-	-	-	NM	No Match	-	-	-	-	-	-
unknown-no match	Tag-2662	CATGATGTGTGCAATTATGAAAATGT	9.27708	1.66333	0.00674915	0.179294	NM	-	-	-	-	NM	No Match	-	-	-	-	-	-
unknown-no match	Tag-11440	CATGTTACACACATCGGAGCAATCAA	9.74094	1.66333	0.00468745	0.170756	NM	-	-	-	-	NM	No Match	-	-	-	-	-	-
unknown-no match	Tag-10874	CATGTGCTTCTGCCCAATGACCTTAC	5.56625	0.831663	0.0350031	0.149412	NM	-	-	-	-	NM	No Match	-	-	-	-	-	-
unknown-no match	Tag-6316	CATGGATGTAACAGATAACTATGAGC	13.4518	1.66333	0.000230998	0.123651	EB689008.1	EB689008.1| NecGex_112C10 Ornamental tobacco (LxS8) Stage 6 Floral nectary cDNA library Nicotiana langsdorffii x Nicotiana sanderae cDNA clone NecGEx_Clone 112C10 similar to GP|20521354|dbj|BAB91867. putative formin binding protein {Oryza sativa (japonica cultivar-group)}, mRNA sequence	26/26	-	2e-05	NM	No Match	-	-	-	-	-	-
unknown-no match	Tag-4737	CATGCTCTGTGTAGTAGCGTGCCGTA	8.34937	0	0.000428816	0.119769	NM	-	-	-	-	NM	No Match	-	-	-	-	-	-
unknown-no match	Tag-5440	CATGGAACCAGTTATCAATGACTATG	6.95781	0.831663	0.0109747	0.119529	NM	-	-	-	-	NM	No Match	-	-	-	-	-	-
unknown-no match	Tag-10361	CATGTCTGCCGGACTTCCAAATATGT	7.88552	0.831663	0.00499048	0.105467	NM	-	-	-	-	NM	No Match	-	-	-	-	-	-
unknown-no match	Tag-2990	CATGCAAAACGTACACCGAGAAAGAA	9.74094	0.831663	0.0010051	0.0853781	NM	-	-	-	-	NM	No Match	-	-	-	-	-	-
unknown-no match	Tag-5015	CATGCTGTGTGTAGTAGCGTGCCGTA	12.0602	0	1.22329e-05	0.0829173	NM	-	-	-	-	NM	No Match	-	-	-	-	-	-
