# Supplementary material for: SuperSAGE analysis of the Nicotiana attenuata transcriptome after fatty acid-amino acid elicitation (FAC): identification of early mediators of insect responses
Source: BMC Plant Biol. 2010 Apr 14;10:66. doi: 10.1186/1471-2229-10-66 (PMC3095340; doi:10.1186/1471-2229-10-66)
Supplement: Additional file 5 — Supplementary Tables. Table S1. Primers for elongation of cDNAs correspondig to UniTags. Table S2. Primers for qPCR. Table S3. Primers for VIGS analysis. [file 1471-2229-10-66-S5.XLS]

## Sheet: Sheet1
FC: fold.change (FAC elicitation vs. Wounding). Green: up-regulated UniTags; Pink: down-regulated UniTags.
Uniprot Acc. Nr.: Uniprot accession number
GO Acc. (Biol. Proc.) : GO accession (biological processes)
GO (Biol.Proc.): GO biological processes
GO Acc. (Mol. Funct.): GO accession (molecular function)
GO (Mol. Func.): GO molecular function
DDRT-PCR: mRNA differential display PCR
List of differentially expressed UniTags previously identified by differential expression techniques
General Classification	Tag-Id	FINAL FOR PUBLICATIONTag sequence	W(100000)	F(100000)	(P)-value	FC	EST acc	EST	MATCH (EST)	PLUS/MINUS	E-value 1	-	protein annotation: BLASTX	Microarray (1,2)	DDRT-PCR (3)
defense response	Tag-3453	CATGCAGATGCCAAGGCTTGTCCTCG	0.463854	4.15832	0.0207248	8.9647	EB446184.1	EB446184.1| KR2B.110K24F.051229T7 KR2B Nicotiana tabacum cDNA clone KR2B.110K24, mRNA sequence	24/24	-	0.0003	AAQ56588.1	AAQ56588.1| 6-domain trypsin inhibitor precursor [Nicotiana attenuata]	AY184823
metabolism	Tag-884	CATGAATGAAATTTTACTATTTCCTA	0.463854	3.32665	0.0501031	7.17176	CK297299.1	CK297299.1| EST760013 Nicotiana benthamiana mixed tissue cDNA library, normalized, full-length Nicotiana benthamiana cDNA clone NBMD781 3' end, mRNA sequence	24/24	-	0.0003	ABV02033.1	ABV02033.1| glyceraldehyde 3-phosphate dehydrogenase [Nicotiana langsdorffii x Nicotiana sanderae]	CA591796
metabolism	Tag-3483	CATGCAGCTCAAACTAGTACCTGGAA	9.74094	28.2765	9.23998e-05	2.90286	BW688731.1	BW688731.1| BW688731 Lycopersicon esculentum cv. Micro-Tom fruit Solanum lycopersicum cDNA clone FC13AA06 5', mRNA sequence	25/25	-	7e-05	AAR37363.1	AAR37363.1| xyloglucan endo-transglycosylase [Nicotiana attenuata]	CA591719
metabolism	Tag-351	CATGAACAAACAATTCACTTTCAAGA	0	2.49499	0.0331937	2.49499	EB697142.1	EB697142.1| NecGex_326F04 Ornamental tobacco (LxS8) post-fertilization Floral nectary cDNA library Nicotiana langsdorffii x Nicotiana sanderae cDNA clone NecGEx_Clone 326F04 similar to Ca BM064318, mRNA sequence	26/26	-	2e-05	ABK20067.1	ABK20067.1| Gene info chloroplast threonine deaminase 1 precursor [Solanum lycopersicum]	AW191811	AW191811
metabolism	Tag-8025	CATGGTCAAAGAGGAGTCGATGGTGG	0	2.49499	0.0331937	2.49499	CN745667.1	CN745667.1| SAL_US030xa15r1.ab1 SAL_US N.Bentheme Nicotiana benthamiana cDNA 3', mRNA sequence	26/26	-	2e-05	EEF52893.1	EEF52893.1| glyceraldehyde 3-phosphate dehydrogenase, putative [Ricinus communis]	CA591796
other	Tag-256	CATGAAATAATAGTGGAAGAGTTATT	0.463854	3.32665	0.0501031	7.17176	FG645255.1	FG645255.1| TT-47_D14 K326 late senescent leaf library Nicotiana tabacum cDNA, mRNA sequence	26/26	-	2e-05	EEF40689.1	EEF40689.1| GTP binding protein, putative [Ricinus communis]	CA591814
photosynthesis	Tag-1320	CATGACGCGCTTAACCTACACTCTTT	4.17469	0	0.0234479	0.239539	DV998947.1	DV998947.1| KL4B.100J12F.050922T7 KL4B Nicotiana tabacum cDNA clone KL4B.100J12, mRNA sequence	25/25	-	7e-05	AAP03871	AAP03871.1| oxygen evolving complex 33 kDa photosystem II protein [Nicotiana tabacum]	CA591769
protein folding	Tag-1613	CATGAGACTGATTTTCAAACTCAAGC	0	4.15832	0.00427629	4.15832	FG636184.1	FG636184.1| TT-12_E21 Samsun trichome library Nicotiana tabacum cDNA, mRNA sequence	25/26	-	0.004	AAS07232.1	AAS07232.1| putative TCP-1/cpn60 chaperonin family protein [Oryza sativa (japonica cultivar-group)]	CA591810
proteolysis	Tag-10165	CATGTCCTTCCCGCATTAGATGTTTC	0	3.32665	0.0119141	3.32665	AM847952.1	AM847952.1| AM847952 COL, cold overnight library Nicotiana tabacum cDNA clone nt006189020, mRNA sequence.	26/26	-	2e-05	ABG37022.1	ABG37022.1| serine protease [Nicotiana tabacum]	CA591761
proteolysis	Tag-2957	CATGATTTTGATGATCAAGATCTCAA	0	2.49499	0.0331937	2.49499	DV161338.1	DV161338.1| UniGene info KP1B.107M21F.050726T7 KP1B Nicotiana tabacum cDNA clone KP1B.107M21, mRNA sequence	26/26	-	2e-05	NP_191906.1	NP_191906.1| UniGene infoGene info scpl40 (serine carboxypeptidase-like 40); serine-type carboxypeptidase [Arabidopsis thaliana]	CA591802
proteolysis	Tag-7624	CATGGGGTTCAAGATTACAGTCCCAT	0	2.49499	0.0331937	2.49499	EB677431.1	EB677431.1| UniGene info KG9B.101M02F.060120T7 KG9B Nicotiana tabacum cDNA clone KG9B.101M02, mRNA sequence	26/26	-	2e-05	EEF36235.1|	EEF36235.1| serine carboxypeptidase, putative [Ricinus communis]	CA591802
regulation of transcription	Tag-4640	CATGCTCGGTTCCGCCGTGGTCCGGT	0.927708	6.6533	0.00499551	7.17176	FG164968.1	FG164968.1| AGN_RNC012xn12f1.ab1 AGN_RNC Nicotiana tabacum cDNA 5', mRNA sequence	26/26	-	2e-05	BAA77358.1	BAA77358.1| DNA-binding protein NtWRKY [Nicotiana tabacum]	CA591771
signal transduction	Tag-6205	CATGGATCTACGCGTCAAAAATGCTT	2.31927	41.5832	0	17.9294	FG147384.1	FG147384.1| UniGene info AGN_RPC006xn02f1.ab1 AGN_RPC Nicotiana tabacum cDNA 5', mRNA	26/26	-	2e-05	AAG44839.	AAG44839.1|AF280812_1 Gene info putative Hs1pro-1-like receptor [Glycine max]	CA591878
stress response	Tag-12065	CATGTTGCTTTTCGTGTATTGAAAGT	0.463854	4.15832	0.0207248	8.9647	EB425160.1	EB425160.1| UniGene info KF8C.102I24F.051214T7 KF8 Nicotiana tabacum cDNA clone KF8C.102I24, mRNA sequence	26/26	-	2e-05	EEF50859.1	EEF50859.1| Dehydration-responsive protein RD22 precursor, putative [Ricinus communis]		AW191812
translation	Tag-7999	CATGGTATTAAATGTTTTATAGAATA	0.463854	4.98998	0.00842266	10.7576	FG165287.1	FG165287.1| AGN_RNC011xk12r1.ab1 AGN_RNC Nicotiana tabacum cDNA 3', mRNA sequence	25/26	PM	0.004	AAM65510.1	AAM65510.1| 60S ribosomal protein L4-B (L1) [Arabidopsis thaliana]	CA591799
translation	Tag-5884	CATGGAGAGTTGCCAGAGAACACTAG	0	2.49499	0.0331937	2.49499	DN169945.1	DN169945.1| LH__Ea06A01.r LH__Ea Solanum habrochaites cDNA clone LH__Ea06A01 3', mRNA sequence	25/25	PM	7e-05	ABB55392	ABB55392.1| putative translation initiation factor eIF-1A-like [Solanum tuberosum]		BU494504
translation	Tag-9802	CATGTCAAAGATGCCAAATTGCCAGA	13.9156	4.98998	0.014869	0.358588	DV160947.1	DV160947.1| KP1B.104K14F.050725T7 KP1B Nicotiana tabacum cDNA clone KP1B.104K14, mRNA sequence	26/26	-	2e-05	EEF47393	EEF47393.1| translation initiation factor, putative [Ricinus communis]	CA591876
transport	Tag-1439	CATGACTGCTGTCAGACGAACTGCAC	0.927708	14.9699	6.40407e-07	16.1365	BP910590.1	BP910590.1| BP910590 Lycopersicon esculentum leaf Solanum lycopersicum cDNA clone LC20BE12 5', mRNA sequence.	26/26	-	2e-05	BAD33355.1	BAD33355.1| putative ABC transporter [Oryza sativa Japonica Group]	CA591815
transport/metabolism	Tag-7747	CATGGGTGGAGTTTCTGCTGCTGTGT	0.927708	9.14829	0.000372581	9.86117	FG159588.1	FG159588.1| UniGene info AGN_RNC021xk15f1.ab1 AGN_RNC Nicotiana tabacum cDNA 5', mRNA sequence	26/26	-	4e-05	ABB29945.1	ABB29945.1| ADP/ATP translocator-like [Solanum tuberosum]	CA591745
(1) Halitschke R, et al., Plant Physiol, 2003.
(2) Hui D, et al., Plant Physiol, 2003.
(3) Hermsmeier D, et al., Plant Physiol, 2001.
